# Supplementary material for: SNAIL Promotes Metastatic Behavior of Rhabdomyosarcoma by Increasing EZRIN and AKT Expression and Regulating MicroRNA Networks
Source: Cancers (Basel). 2020 Jul 11;12(7):1870. doi: 10.3390/cancers12071870 (PMC7408994; doi:10.3390/cancers12071870)
Supplement: Supplementary file 1 [file cancers-12-01870-s001.zip]

Archive with 3 entries (3 files):
- Supplementary Figures.pdf
- Supplementary Table S1.xls
- Supplementary Table S2.xlsx
