# Supplementary material for: SNAIL Promotes Metastatic Behavior of Rhabdomyosarcoma by Increasing EZRIN and AKT Expression and Regulating MicroRNA Networks
Source: Cancers (Basel). 2020 Jul 11;12(7):1870. doi: 10.3390/cancers12071870 (PMC7408994; doi:10.3390/cancers12071870)
Supplement: Supplementary file 1 [file cancers-12-01870-s001.zip › Supplementary Table S1.xls]

## Sheet: peak-annotation
Peak.ID	Chr	Start	End	Strand	Peak.Score	Annotation	Distance.to.TSS	Transcript.ID	Gene.ID	Gene.name	Nearest.PromoterID
snail-chip_peak_805	20	33731969	33732584	+	2380	promoter-TSS (ENST00000441029)	266	ENST00000441029	ENSG00000229188	AL050349.1	ENST00000483118
snail-chip_peak_143	1	125180053	125180443	+	1389	Intergenic	-3599724		NA	NA	ENST00000450546
snail-chip_peak_300	12	48957297	48957826	+	1039	promoter-TSS (ENST00000398092)	-10	ENST00000398092	ENSG00000272822	AC073610.3	ENST00000256682
snail-chip_peak_1093	8	42051794	42052249	+	1038	promoter-TSS (ENST00000485568)	5	ENST00000485568	ENSG00000083168	KAT6A	ENST00000265713
snail-chip_peak_92	1	45521479	45522135	+	1036	promoter-TSS (ENST00000483583)	47	ENST00000483583	ENSG00000117450	PRDX1	ENST00000372079
snail-chip_peak_328	12	57844952	57847051	+	1005	promoter-TSS (ENST00000547701)	-467	ENST00000547701	ENSG00000175215	CTDSP2	ENST00000547701
snail-chip_peak_1037	7	2232559	2233384	+	726	promoter-TSS (ENST00000402746)	3	ENST00000402746	ENSG00000002822	MAD1L1	ENST00000399654
snail-chip_peak_347	12	122752594	122753186	+	704	promoter-TSS (ENST00000455982)	43	ENST00000455982	ENSG00000139726	DENR	ENST00000537955
snail-chip_peak_127	1	99849846	99850325	+	699	promoter-TSS (ENST00000361302)	1	ENST00000361302	ENSG00000162688	AGL	ENST00000361915
snail-chip_peak_786	2	224585337	224585688	+	689	promoter-TSS (ENST00000264414)	-115	ENST00000264414	ENSG00000036257	CUL3	ENST00000344951
snail-chip_peak_144	1	125182353	125182719	+	641	Intergenic	-3602012		NA	NA	ENST00000450546
snail-chip_peak_803	20	32357838	32358275	+	619	promoter-TSS (ENST00000542461)	-274	ENST00000542461	ENSG00000171456	ASXL1	ENST00000375687
snail-chip_peak_1176	KI270438.1	109280	109964	+	614	NA	NA	NA	NA	NA	NA
snail-chip_peak_1068	7	76047772	76048517	+	586	promoter-TSS (ENST00000443006)	8	ENST00000443006	ENSG00000146701	MDH2	ENST00000461665
snail-chip_peak_461	16	25257666	25258227	+	586	promoter-TSS (ENST00000565590)	-6	ENST00000565590	ENSG00000155592	ZKSCAN2	ENST00000612792
snail-chip_peak_10	1	6235743	6236204	+	578	promoter-TSS (ENST00000343813)	-1	ENST00000343813	ENSG00000116237	ICMT	ENST00000474756
snail-chip_peak_640	19	4123836	4124465	+	557	promoter-TSS (ENST00000262948)	-21	ENST00000262948	ENSG00000126934	MAP2K2	ENST00000262948
snail-chip_peak_14	1	6554274	6554688	+	544	promoter-TSS (ENST00000377705)	19	ENST00000377705	ENSG00000162408	NOL9	ENST00000464665
snail-chip_peak_1155	9	127451293	127452313	+	512	promoter-TSS (ENST00000497825)	-128	ENST00000497825	ENSG00000197958	RPL12	ENST00000485704
snail-chip_peak_146	1	143213061	143213334	+	510	Intergenic	-129983		NA	NA	ENST00000612151
snail-chip_peak_650	19	8513846	8514261	+	503	promoter-TSS (ENST00000255616)	95	ENST00000255616	ENSG00000133250	ZNF414	ENST00000255616
snail-chip_peak_594	17	80454482	80455263	+	502	promoter-TSS (ENST00000562672)	-143	ENST00000562672	ENSG00000260369	AC120024.1	ENST00000562672
snail-chip_peak_326	12	57754687	57756125	+	498	promoter-TSS (ENST00000552279)	308	ENST00000552279	ENSG00000139266	MARCH9	ENST00000266643
snail-chip_peak_762	2	159711999	159712974	+	496	promoter-TSS (ENST00000259050)	-3	ENST00000259050	ENSG00000136536	MARCH7	ENST00000409175
snail-chip_peak_441	15	99251247	99251540	+	496	promoter-TSS (ENST00000301981)	7	ENST00000301981	ENSG00000168904	LRRC28	ENST00000559399
snail-chip_peak_933	4	26319215	26320192	+	492	promoter-TSS (ENST00000345843)	-7	ENST00000345843	ENSG00000168214	RBPJ	ENST00000342295
snail-chip_peak_500	17	4940207	4940532	+	485	promoter-TSS (ENST00000576951)	-12	ENST00000576951	ENSG00000108528	SLC25A11	ENST00000575111
snail-chip_peak_941	4	54064461	54064787	+	479	promoter-TSS (ENST00000509678)	66	ENST00000509678	ENSG00000109220	CHIC2	ENST00000263921
snail-chip_peak_1175	KI270438.1	103997	104311	+	467	NA	NA	NA	NA	NA	NA
snail-chip_peak_723	2	24971716	24972419	+	441	promoter-TSS (ENST00000492985)	-5	ENST00000492985	ENSG00000115137	DNAJC27	ENST00000380809
snail-chip_peak_742	2	55617597	55618263	+	437	promoter-TSS (ENST00000611717)	21	ENST00000611717	ENSG00000275052	PPP4R3B	ENST00000608113
snail-chip_peak_484	16	69565643	69566009	+	434	promoter-TSS (ENST00000567239)	42	ENST00000567239	ENSG00000102908	NFAT5	ENST00000411177
snail-chip_peak_376	13	114281493	114282054	+	434	promoter-TSS (ENST00000493727)	53	ENST00000493727	ENSG00000169062	UPF3A	ENST00000480362
snail-chip_peak_691	19	41859669	41860659	+	432	promoter-TSS (ENST00000598261)	-91	ENST00000598261	ENSG00000105372	RPS19	ENST00000600467
snail-chip_peak_375	13	113297006	113297428	+	430	promoter-TSS (ENST00000332556)	-24	ENST00000332556	ENSG00000185896	LAMP1	ENST00000332556
snail-chip_peak_713	2	677142	677790	+	429	promoter-TSS (ENST00000477202)	-27	ENST00000477202	ENSG00000151353	TMEM18	ENST00000281017
snail-chip_peak_978	5	137754467	137754820	+	418	promoter-TSS (ENST00000314940)	-267	ENST00000314940	ENSG00000177733	HNRNPA0	ENST00000314940
snail-chip_peak_799	20	31694046	31694433	+	417	intron (ENST00000412972, intron 1 of 1)	8023	ENST00000412972	ENSG00000236559	AL117381.1	ENST00000412972
snail-chip_peak_478	16	57446947	57447882	+	414	promoter-TSS (ENST00000569370)	5	ENST00000569370	ENSG00000005194	CIAPIN1	ENST00000567518
snail-chip_peak_1177	KI270438.1	112108	112326	+	408	NA	NA	NA	NA	NA	NA
snail-chip_peak_625	18	34976870	34977417	+	401	promoter-TSS (ENST00000587359)	88	ENST00000587359	ENSG00000166974	MAPRE2	ENST00000590793
snail-chip_peak_318	12	57459395	57461188	+	393	promoter-TSS (ENST00000530789)	140	ENST00000530789	ENSG00000111087	GLI1	ENST00000546141
snail-chip_peak_7	1	1746080	1746607	+	389	promoter-TSS (ENST00000647043)	-344	ENST00000647043	ENSG00000215790	SLC35E2A	ENST00000643905
snail-chip_peak_958	4	146521928	146522354	+	389	promoter-TSS (ENST00000507560)	-177	ENST00000507560	ENSG00000120519	SLC10A7	ENST00000432059
snail-chip_peak_464	16	30400243	30401028	+	387	TTS (ENST00000622647)	-4644	ENST00000622647	ENSG00000180035	ZNF48	ENST00000570039
snail-chip_peak_1051	7	43926299	43926969	+	385	promoter-TSS (ENST00000477768)	116	ENST00000477768	ENSG00000106608	URGCP	ENST00000440652
snail-chip_peak_455	16	14071100	14071585	+	375	promoter-TSS (ENST00000574045)	-2	ENST00000574045	ENSG00000186260	MRTFB	ENST00000575537
snail-chip_peak_431	15	74995398	74995770	+	371	promoter-TSS (ENST00000566872)	0	ENST00000566872	ENSG00000198794	SCAMP5	ENST00000567535
snail-chip_peak_1108	9	6681026	6681958	+	364	Intergenic	6208		NA	NA	ENST00000427308
snail-chip_peak_962	5	39074034	39074767	+	362	promoter-TSS (ENST00000513566)	-1	ENST00000513566	ENSG00000164327	RICTOR	ENST00000513566
snail-chip_peak_499	17	4263668	4264394	+	354	promoter-TSS (ENST00000648043)	-36	ENST00000648043	ENSG00000185722	ANKFY1	ENST00000648043
snail-chip_peak_1006	6	47477510	47478033	+	351	promoter-TSS (ENST00000604014)	-18	ENST00000604014	ENSG00000270761	AL355353.1	ENST00000359314
snail-chip_peak_898	3	49093717	49094326	+	347	promoter-TSS (ENST00000424300)	30	ENST00000424300	ENSG00000198218	QRICH1	ENST00000430979
snail-chip_peak_980	5	138752934	138753653	+	347	promoter-TSS (ENST00000302763)	16	ENST00000302763	ENSG00000044115	CTNNA1	ENST00000520838
snail-chip_peak_422	15	66356411	66356849	+	345	promoter-TSS (ENST00000566524)	55	ENST00000566524	ENSG00000075131	TIPIN	ENST00000566524
snail-chip_peak_307	12	53626119	53626529	+	345	promoter-TSS (ENST00000588078)	39	ENST00000588078	ENSG00000170653	ATF7	ENST00000588232
snail-chip_peak_156	1	156282595	156282914	+	344	promoter-TSS (ENST00000357501)	71	ENST00000357501	ENSG00000163472	TMEM79	ENST00000361813
snail-chip_peak_719	2	19901303	19902021	+	340	promoter-TSS (ENST00000607190)	-21	ENST00000607190	ENSG00000271991	AC013400.1	ENST00000431392
snail-chip_peak_1112	9	29213998	29214254	+	338	Intergenic	40300		NA	NA	ENST00000450912
snail-chip_peak_680	19	36772655	36773128	+	338	promoter-TSS (ENST00000614887)	-66	ENST00000614887	ENSG00000267041	ZNF850	ENST00000589390
snail-chip_peak_1134	9	95875274	95875975	+	338	promoter-TSS (ENST00000429781)	-37	ENST00000429781	ENSG00000175611	LINC00476	ENST00000429781
snail-chip_peak_471	16	46398719	46398976	+	337	Intergenic	79592		NA	NA	ENST00000571606
snail-chip_peak_162	1	167936281	167936669	+	330	promoter-TSS (ENST00000367843)	-84	ENST00000367843	ENSG00000143164	DCAF6	ENST00000432587
snail-chip_peak_495	16	89657482	89658033	+	326	promoter-TSS (ENST00000579310)	-36	ENST00000579310	ENSG00000167523	SPATA33	ENST00000547614
snail-chip_peak_902	3	94062982	94063243	+	325	promoter-TSS (ENST00000461173)	51	ENST00000461173	ENSG00000178700	DHFR2	ENST00000468555
snail-chip_peak_550	17	39460988	39462127	+	322	promoter-TSS (ENST00000430627)	46	ENST00000430627	ENSG00000167258	CDK12	ENST00000584632
snail-chip_peak_676	19	34171840	34172637	+	321	promoter-TSS (ENST00000540746)	-266	ENST00000540746	ENSG00000257103	LSM14A	ENST00000589878
snail-chip_peak_1049	7	35800686	35801196	+	315	promoter-TSS (ENST00000399034)	9	ENST00000399034	ENSG00000122545	SEPT7	ENST00000635172
snail-chip_peak_157	1	160400207	160400592	+	312	promoter-TSS (ENST00000368061)	-187	ENST00000368061	ENSG00000162738	VANGL2	ENST00000368061
snail-chip_peak_921	4	2963037	2963734	+	304	promoter-TSS (ENST00000416614)	0	ENST00000416614	ENSG00000087269	NOP14	ENST00000416614
snail-chip_peak_629	18	62187194	62187703	+	301	promoter-TSS (ENST00000640876)	157	ENST00000640876	ENSG00000197563	PIGN	ENST00000587725
snail-chip_peak_658	19	13051503	13052074	+	301	intron (ENST00000586797, intron 2 of 10)	-18215	ENST00000586797	ENSG00000008441	NFIX	ENST00000588680
snail-chip_peak_1065	7	75688353	75689338	+	301	intron (ENST00000485723, intron 1 of 1)	50090	ENST00000485723	ENSG00000127946	HIP1	ENST00000485723
snail-chip_peak_721	2	23348113	23348587	+	299	intron (ENST00000415245, intron 1 of 1)	696	ENST00000415245	ENSG00000233714	AC012506.3	ENST00000415245
snail-chip_peak_1126	9	85940946	85941351	+	297	promoter-TSS (ENST00000416045)	2	ENST00000416045	ENSG00000135040	NAA35	ENST00000361671
snail-chip_peak_288	12	26938103	26938837	+	296	promoter-TSS (ENST00000261191)	-11	ENST00000261191	ENSG00000064102	INTS13	ENST00000544111
snail-chip_peak_344	12	118016561	118016992	+	295	promoter-TSS (ENST00000484086)	47	ENST00000484086	ENSG00000111445	RFC5	ENST00000535092
snail-chip_peak_875	22	42614375	42615181	+	294	promoter-TSS (ENST00000454057)	79	ENST00000454057	ENSG00000100227	POLDIP3	ENST00000339677
snail-chip_peak_357	13	21603936	21604333	+	290	promoter-TSS (ENST00000382374)	31	ENST00000382374	ENSG00000165487	MICU2	ENST00000469058
snail-chip_peak_56	1	26900216	26900527	+	289	promoter-TSS (ENST00000361720)	95	ENST00000361720	ENSG00000198746	GPATCH3	ENST00000361720
snail-chip_peak_509	17	17280853	17281326	+	284	promoter-TSS (ENST00000539941)	71	ENST00000539941	ENSG00000141030	COPS3	ENST00000462236
snail-chip_peak_48	1	23979868	23980510	+	277	promoter-TSS (ENST00000495785)	82	ENST00000495785	ENSG00000188529	SRSF10	ENST00000495785
snail-chip_peak_557	17	42561861	42562211	+	277	promoter-TSS (ENST00000590958)	-98	ENST00000590958	ENSG00000068120	COASY	ENST00000585811
snail-chip_peak_405	14	103333721	103334542	+	275	promoter-TSS (ENST00000561325)	-58	ENST00000561325	ENSG00000100664	EIF5	ENST00000559249
snail-chip_peak_218	10	110304350	110304971	+	275	promoter-TSS (ENST00000369592)	37	ENST00000369592	ENSG00000119953	SMNDC1	ENST00000369592
snail-chip_peak_888	3	9933100	9934021	+	274	promoter-TSS (ENST00000414117)	-262	ENST00000414117	ENSG00000163703	CRELD1	ENST00000397170
snail-chip_peak_981	5	139293506	139293769	+	273	promoter-TSS (ENST00000514488)	-11	ENST00000514488	ENSG00000015479	MATR3	ENST00000394805
snail-chip_peak_234	11	13462905	13463584	+	270	promoter-TSS (ENST00000529708)	8	ENST00000529708	ENSG00000148925	BTBD10	ENST00000527858
snail-chip_peak_113	1	77682269	77683068	+	269	promoter-TSS (ENST00000458763)	7	ENST00000458763	ENSG00000036549	AC118549.1	ENST00000433749
snail-chip_peak_424	15	69160451	69160837	+	268	promoter-TSS (ENST00000261858)	10	ENST00000261858	ENSG00000138604	GLCE	ENST00000261858
snail-chip_peak_1092	8	38231363	38232005	+	262	promoter-TSS (ENST00000529642)	-11	ENST00000529642	ENSG00000085788	DDHD2	ENST00000526237
snail-chip_peak_467	16	30698013	30698464	+	260	promoter-TSS (ENST00000262518)	29	ENST00000262518	ENSG00000080603	SRCAP	ENST00000411466
snail-chip_peak_874	22	42079665	42079952	+	249	TTS (ENST00000321753)	108	ENST00000321753	ENSG00000177096	PHETA2	ENST00000484235
snail-chip_peak_306	12	52191720	52192329	+	247	promoter-TSS (ENST00000394815)	-24	ENST00000394815	ENSG00000167767	KRT80	ENST00000313234
snail-chip_peak_538	17	29390199	29390686	+	245	promoter-TSS (ENST00000587277)	-22	ENST00000587277	ENSG00000160551	TAOK1	ENST00000583121
snail-chip_peak_148	1	143232937	143233220	+	244	Intergenic	-110102		NA	NA	ENST00000612151
snail-chip_peak_479	16	57486467	57486786	+	244	promoter-TSS (ENST00000340099)	-131	ENST00000340099	ENSG00000125170	DOK4	ENST00000340099
snail-chip_peak_567	17	57084650	57085066	+	243	promoter-TSS (ENST00000621116)	164	ENST00000621116	ENSG00000121057	AKAP1	ENST00000576871
snail-chip_peak_497	16	90022372	90022882	+	243	promoter-TSS (ENST00000564853)	-26	ENST00000564853	ENSG00000141013	GAS8	ENST00000565062
snail-chip_peak_210	10	101060390	101061473	+	243	promoter-TSS (ENST00000370200)	74	ENST00000370200	ENSG00000107821	KAZALD1	ENST00000609242
snail-chip_peak_252	11	64878409	64879127	+	243	promoter-TSS (ENST00000320631)	-49	ENST00000320631	ENSG00000110047	EHD1	ENST00000320631
snail-chip_peak_6	1	1692358	1693293	+	235	promoter-TSS (ENST00000611123)	-97	ENST00000611123	ENSG00000189339	SLC35E2B	ENST00000611123
snail-chip_peak_785	2	222318218	222318755	+	234	promoter-TSS (ENST00000555502)	15	ENST00000555502	ENSG00000237732	AC010980.1	ENST00000555502
snail-chip_peak_22	1	11012169	11012867	+	233	promoter-TSS (ENST00000476201)	93	ENST00000476201	ENSG00000120948	TARDBP	ENST00000639599
snail-chip_peak_487	16	84116485	84117313	+	231	promoter-TSS (ENST00000343411)	7	ENST00000343411	ENSG00000140943	MBTPS1	ENST00000343411
snail-chip_peak_28	1	15834646	15835779	+	231	exon (ENST00000317122, exon 2 of 2)	6980	ENST00000317122	ENSG00000179743	FLJ37453	ENST00000321418
snail-chip_peak_1089	8	17026925	17027639	+	231	promoter-TSS (ENST00000522235)	44	ENST00000522235	ENSG00000155970	MICU3	ENST00000318063
snail-chip_peak_414	15	23039243	23039825	+	231	promoter-TSS (ENST00000620435)	35	ENST00000620435	ENSG00000275835	TUBGCP5	ENST00000614508
snail-chip_peak_1106	8	143828895	143829517	+	231	promoter-TSS (ENST00000527744)	93	ENST00000527744	ENSG00000179950	PUF60	ENST00000527744
snail-chip_peak_634	19	1438278	1438810	+	231	exon (ENST00000592623, exon 1 of 3)	122	ENST00000592623	ENSG00000115268	RPS15	ENST00000617694
snail-chip_peak_327	12	57771903	57773143	+	230	promoter-TSS (ENST00000551117)	-77	ENST00000551117	ENSG00000037897	METTL1	ENST00000300209
snail-chip_peak_758	2	119759525	119760314	+	229	promoter-TSS (ENST00000460162)	-35	ENST00000460162	ENSG00000088179	PTPN4	ENST00000460162
snail-chip_peak_919	4	2009022	2009642	+	227	promoter-TSS (ENST00000542778)	-97	ENST00000542778	ENSG00000185049	NELFA	ENST00000542778
snail-chip_peak_1107	9	6413036	6413602	+	225	promoter-TSS (ENST00000381373)	-4	ENST00000381373	ENSG00000147854	UHRF2	ENST00000276893
snail-chip_peak_428	15	73633175	73633536	+	225	promoter-TSS (ENST00000562924)	58	ENST00000562924	ENSG00000156642	NPTN	ENST00000345330
snail-chip_peak_973	5	98770397	98770688	+	225	TTS (ENST00000515003)	1106	ENST00000515003	ENSG00000246763	RGMB-AS1	ENST00000507054
snail-chip_peak_470	16	46388650	46389044	+	224	Intergenic	89592		NA	NA	ENST00000571606
snail-chip_peak_50	1	25819719	25820370	+	221	promoter-TSS (ENST00000526158)	41	ENST00000526158	ENSG00000117640	MTFR1L	ENST00000374307
snail-chip_peak_378	14	21103746	21104047	+	218	promoter-TSS (ENST00000555697)	-317	ENST00000555697	ENSG00000165804	ZNF219	ENST00000555697
snail-chip_peak_975	5	119071052	119071451	+	218	promoter-TSS (ENST00000539542)	46	ENST00000539542	ENSG00000172869	DMXL1	ENST00000503802
snail-chip_peak_976	5	128082821	128083365	+	218	promoter-TSS (ENST00000501173)	-3	ENST00000501173	ENSG00000245937	LINC01184	ENST00000514573
snail-chip_peak_1143	9	120842692	120843389	+	216	promoter-TSS (ENST00000476949)	44	ENST00000476949	ENSG00000095261	PSMD5	ENST00000640391
snail-chip_peak_917	3	194583747	194584180	+	213	promoter-TSS (ENST00000419571)	-48	ENST00000419571	ENSG00000231770	TMEM44-AS1	ENST00000453671
snail-chip_peak_313	12	57215995	57216718	+	209	promoter-TSS (ENST00000556415)	-439	ENST00000556415	ENSG00000182379	NXPH4	ENST00000349394
snail-chip_peak_561	17	47895932	47896727	+	208	promoter-TSS (ENST00000577279)	67	ENST00000577279	ENSG00000264920	AC018521.5	ENST00000635868
snail-chip_peak_356	13	21176403	21177069	+	208	promoter-TSS (ENST00000465471)	91	ENST00000465471	ENSG00000165480	SKA3	ENST00000309594
snail-chip_peak_35	1	19596524	19597331	+	207	promoter-TSS (ENST00000602384)	-50	ENST00000602384	ENSG00000270136	MINOS1-NBL1	ENST00000617872
snail-chip_peak_290	12	27244047	27244641	+	205	promoter-TSS (ENST00000546286)	36	ENST00000546286	ENSG00000211455	STK38L	ENST00000546286
snail-chip_peak_542	17	36544605	36545381	+	204	promoter-TSS (ENST00000616019)	61	ENST00000616019	ENSG00000278311	GGNBP2	ENST00000618837
snail-chip_peak_694	19	44955039	44955587	+	202	promoter-TSS (ENST00000585961)	67	ENST00000585961	ENSG00000104853	CLPTM1	ENST00000337392
snail-chip_peak_170	1	183472062	183472425	+	202	promoter-TSS (ENST00000638826)	22	ENST00000638826	ENSG00000116698	SMG7	ENST00000624060
snail-chip_peak_852	22	17369134	17369459	+	200	promoter-TSS (ENST00000262608)	-70	ENST00000262608	ENSG00000099954	CECR2	ENST00000342247
snail-chip_peak_137	1	114757637	114757978	+	200	intron (ENST00000524652, intron 1 of 2)	157	ENST00000524652	ENSG00000009307	CSDE1	ENST00000358528
snail-chip_peak_491	16	87951274	87951486	+	200	promoter-TSS (ENST00000626016)	-52	ENST00000626016	ENSG00000172530	BANP	ENST00000286122
snail-chip_peak_761	2	135985148	135985765	+	199	promoter-TSS (ENST00000446492)	-18	ENST00000446492	ENSG00000231890	DARS-AS1	ENST00000446492
snail-chip_peak_325	12	57751939	57752291	+	198	promoter-TSS (ENST00000552254)	0	ENST00000552254	ENSG00000135446	CDK4	ENST00000547853
snail-chip_peak_570	17	60677353	60677658	+	196	promoter-TSS (ENST00000591147)	52	ENST00000591147	ENSG00000141376	BCAS3	ENST00000588168
snail-chip_peak_584	17	76557218	76557834	+	195	promoter-TSS (ENST00000587838)	122	ENST00000587838	ENSG00000163597	SNHG16	ENST00000591967
snail-chip_peak_293	12	29380718	29381210	+	195	exon (ENST00000546839, exon 1 of 10)	186	ENST00000546839	ENSG00000087502	ERGIC2	ENST00000546839
snail-chip_peak_571	17	62478625	62479649	+	193	promoter-TSS (ENST00000583690)	-13	ENST00000583690	ENSG00000146872	TLK2	ENST00000343388
snail-chip_peak_774	2	190648299	190648598	+	193	promoter-TSS (ENST00000409581)	25	ENST00000409581	ENSG00000138386	NAB1	ENST00000639773
snail-chip_peak_498	17	3723635	3724347	+	191	promoter-TSS (ENST00000570360)	88	ENST00000570360	ENSG00000083457	ITGAE	ENST00000325418
snail-chip_peak_1146	9	122904870	122905394	+	191	promoter-TSS (ENST00000498479)	83	ENST00000498479	ENSG00000056586	RC3H2	ENST00000335387
snail-chip_peak_856	22	21001835	21002449	+	189	promoter-TSS (ENST00000498406)	-24	ENST00000498406	ENSG00000184436	THAP7	ENST00000471723
snail-chip_peak_877	22	43129080	43129466	+	189	exon (ENST00000216115, exon 5 of 5)	13691	ENST00000216115	ENSG00000100290	BIK	ENST00000608052
snail-chip_peak_817	20	49982512	49982875	+	188	promoter-TSS (ENST00000244050)	-306	ENST00000244050	ENSG00000124216	SNAI1	ENST00000244050
snail-chip_peak_352	12	124988881	124989205	+	188	promoter-TSS (ENST00000308736)	78	ENST00000308736	ENSG00000150990	DHX37	ENST00000308736
snail-chip_peak_452	16	3457477	3458075	+	188	promoter-TSS (ENST00000577013)	-209	ENST00000577013	ENSG00000122390	NAA60	ENST00000421765
snail-chip_peak_1024	6	149317253	149317537	+	188	promoter-TSS (ENST00000636456)	-139	ENST00000636456	ENSG00000055208	TAB2	ENST00000636456
snail-chip_peak_947	4	70902002	70902334	+	188	promoter-TSS (ENST00000396051)	-158	ENST00000396051	ENSG00000173542	MOB1B	ENST00000502869
snail-chip_peak_128	1	103525737	103526212	+	187	promoter-TSS (ENST00000423855)	3	ENST00000423855	ENSG00000185946	RNPC3	ENST00000423855
snail-chip_peak_698	19	48719819	48720153	+	183	promoter-TSS (ENST00000599703)	-265	ENST00000599703	ENSG00000176909	MAMSTR	ENST00000318083
snail-chip_peak_279	12	6689057	6689465	+	183	promoter-TSS (ENST00000544482)	31	ENST00000544482	ENSG00000126746	ZNF384	ENST00000361959
snail-chip_peak_410	14	105327213	105328091	+	183	intron (ENST00000325438, intron 1 of 23)	-8773	ENST00000325438	ENSG00000179364	PACS2	ENST00000546915
snail-chip_peak_998	6	35468197	35468634	+	182	promoter-TSS (ENST00000490335)	-5	ENST00000490335	ENSG00000198755	RPL10A	ENST00000490335
snail-chip_peak_142	1	125178885	125179223	+	180	Intergenic	-3598530		NA	NA	ENST00000450546
snail-chip_peak_1013	6	107957697	107958230	+	180	promoter-TSS (ENST00000460009)	-32	ENST00000460009	ENSG00000025796	SEC63	ENST00000484803
snail-chip_peak_1029	6	159693105	159693604	+	178	promoter-TSS (ENST00000540491)	-26	ENST00000540491	ENSG00000112096	SOD2	ENST00000538183
snail-chip_peak_159	1	165768923	165769253	+	178	promoter-TSS (ENST00000392129)	92	ENST00000392129	ENSG00000143183	TMCO1	ENST00000367881
snail-chip_peak_515	17	17836423	17837378	+	177	promoter-TSS (ENST00000355815)	87	ENST00000355815	ENSG00000072310	SREBF1	ENST00000355815
snail-chip_peak_435	15	78437950	78438689	+	176	promoter-TSS (ENST00000558570)	10	ENST00000558570	ENSG00000136381	IREB2	ENST00000558570
snail-chip_peak_152	1	151790289	151791020	+	175	promoter-TSS (ENST00000525790)	-132	ENST00000525790	ENSG00000182134	TDRKH	ENST00000440583
snail-chip_peak_652	19	10717777	10718031	+	175	promoter-TSS (ENST00000408974)	-175	ENST00000408974	ENSG00000079805	DNM2	ENST00000585892
snail-chip_peak_5	1	1511512	1512008	+	174	promoter-TSS (ENST00000339113)	-391	ENST00000339113	ENSG00000197785	ATAD3A	ENST00000378756
snail-chip_peak_507	17	17237191	17237611	+	173	promoter-TSS (ENST00000427497)	-213	ENST00000427497	ENSG00000264187	AC055811.2	ENST00000389171
snail-chip_peak_231	11	11841676	11842085	+	172	promoter-TSS (ENST00000399455)	-60	ENST00000399455	ENSG00000170242	USP47	ENST00000525257
snail-chip_peak_836	20	63969957	63970270	+	172	promoter-TSS (ENST00000369888)	-248	ENST00000369888	ENSG00000196700	ZNF512B	ENST00000369888
snail-chip_peak_324	12	57744454	57744791	+	171	promoter-TSS (ENST00000546993)	-259	ENST00000546993	ENSG00000135452	TSPAN31	ENST00000257910
snail-chip_peak_1142	9	114398061	114398466	+	169	intron (ENST00000448674, intron 1 of 1)	240	ENST00000448674	ENSG00000235119	AL138895.1	ENST00000448674
snail-chip_peak_1096	8	67028519	67028824	+	166	promoter-TSS (ENST00000521581)	-110	ENST00000521581	ENSG00000178125	PPP1R42	ENST00000521581
snail-chip_peak_795	20	25220239	25220587	+	166	intron (ENST00000447877, intron 8 of 10)	-1379	ENST00000447877	ENSG00000197586	ENTPD6	ENST00000485936
snail-chip_peak_792	20	3786707	3786954	+	166	promoter-TSS (ENST00000344256)	58	ENST00000344256	ENSG00000101224	CDC25B	ENST00000344256
snail-chip_peak_432	15	75023563	75023825	+	166	promoter-TSS (ENST00000562192)	89	ENST00000562192	ENSG00000138621	PPCDC	ENST00000568649
snail-chip_peak_276	12	6200089	6200329	+	164	promoter-TSS (ENST00000645565)	-107	ENST00000645565	ENSG00000010278	CD9	ENST00000610354
snail-chip_peak_1183	X	13734319	13734673	+	164	promoter-TSS (ENST00000519382)	49	ENST00000519382	ENSG00000196459	TRAPPC2	ENST00000519382
snail-chip_peak_401	14	100238739	100239149	+	163	promoter-TSS (ENST00000262238)	-41	ENST00000262238	ENSG00000100811	YY1	ENST00000262238
snail-chip_peak_380	14	24135613	24136381	+	163	promoter-TSS (ENST00000470718)	-161	ENST00000470718	ENSG00000092010	PSME1	ENST00000206451
snail-chip_peak_89	1	44631713	44632306	+	163	promoter-TSS (ENST00000475378)	25	ENST00000475378	ENSG00000187147	RNF220	ENST00000488865
snail-chip_peak_985	5	177022421	177023118	+	161	promoter-TSS (ENST00000503425)	34	ENST00000503425	ENSG00000113761	ZNF346	ENST00000503039
snail-chip_peak_332	12	57941641	57941994	+	161	promoter-TSS (ENST00000549257)	21	ENST00000549257	ENSG00000166896	ATP23	ENST00000549257
snail-chip_peak_329	12	57864975	57865629	+	159	Intergenic	-18563		NA	NA	ENST00000398073
snail-chip_peak_265	11	85664834	85665388	+	158	promoter-TSS (ENST00000525639)	-9	ENST00000525639	ENSG00000137504	CREBZF	ENST00000525639
snail-chip_peak_397	14	81436016	81436460	+	158	promoter-TSS (ENST00000554710)	-31	ENST00000554710	ENSG00000140022	STON2	ENST00000554710
snail-chip_peak_532	17	21288065	21288319	+	156	intron (ENST00000526076, intron 1 of 6)	146	ENST00000526076	ENSG00000034152	MAP2K3	ENST00000316920
snail-chip_peak_647	19	5903459	5904020	+	154	promoter-TSS (ENST00000586349)	15	ENST00000586349	ENSG00000267740	AC024592.3	ENST00000593233
snail-chip_peak_960	4	185142975	185143331	+	153	promoter-TSS (ENST00000281456)	-88	ENST00000281456	ENSG00000151729	SLC25A4	ENST00000281456
snail-chip_peak_901	3	73625026	73625370	+	153	promoter-TSS (ENST00000263666)	-258	ENST00000263666	ENSG00000121440	PDZRN3	ENST00000263666
snail-chip_peak_365	13	36154850	36155120	+	153	Intergenic	-23679		NA	NA	ENST00000255448
snail-chip_peak_641	19	4402512	4402910	+	153	promoter-TSS (ENST00000301280)	-6	ENST00000301280	ENSG00000167670	CHAF1A	ENST00000585854
snail-chip_peak_390	14	64914476	64914785	+	152	intron (ENST00000549987, intron 1 of 13)	137	ENST00000549987	ENSG00000125954	CHURC1-FNTB	ENST00000549987
snail-chip_peak_503	17	15699312	15699987	+	152	promoter-TSS (ENST00000583031)	-43	ENST00000583031	ENSG00000187607	ZNF286A	ENST00000412988
snail-chip_peak_747	2	74178413	74178906	+	152	promoter-TSS (ENST00000495286)	207	ENST00000495286	ENSG00000114978	MOB1A	ENST00000497054
snail-chip_peak_766	2	175167912	175168282	+	152	promoter-TSS (ENST00000428760)	47	ENST00000428760	ENSG00000115966	ATF2	ENST00000413123
snail-chip_peak_1081	7	128531160	128531635	+	151	promoter-TSS (ENST00000608477)	-328	ENST00000608477	ENSG00000273270	AC090114.2	ENST00000608477
snail-chip_peak_734	2	43595830	43596088	+	150	promoter-TSS (ENST00000398653)	15	ENST00000398653	ENSG00000115970	THADA	ENST00000405006
snail-chip_peak_579	17	75261391	75262106	+	150	promoter-TSS (ENST00000582376)	56	ENST00000582376	ENSG00000125447	GGA3	ENST00000537686
snail-chip_peak_133	1	111448880	111449796	+	150	promoter-TSS (ENST00000369721)	38	ENST00000369721	ENSG00000116459	ATP5PB	ENST00000235090
snail-chip_peak_112	1	70354103	70354967	+	150	promoter-TSS (ENST00000486110)	187	ENST00000486110	ENSG00000197568	HHLA3	ENST00000370944
snail-chip_peak_524	17	18682307	18682692	+	149	promoter-TSS (ENST00000545289)	-237	ENST00000545289	ENSG00000249459	ZNF286B	ENST00000454745
snail-chip_peak_199	10	73625748	73626479	+	147	promoter-TSS (ENST00000433394)	117	ENST00000433394	ENSG00000166348	USP54	ENST00000595595
snail-chip_peak_811	20	37179068	37179389	+	146	promoter-TSS (ENST00000373622)	67	ENST00000373622	ENSG00000118705	RPN2	ENST00000373622
snail-chip_peak_807	20	35741213	35742630	+	145	promoter-TSS (ENST00000416529)	30	ENST00000416529	ENSG00000131051	RBM39	ENST00000253363
snail-chip_peak_282	12	12267042	12267303	+	145	promoter-TSS (ENST00000543091)	-160	ENST00000543091	ENSG00000070018	LRP6	ENST00000535731
snail-chip_peak_863	22	28679588	28680201	+	145	promoter-TSS (ENST00000468807)	-29	ENST00000468807	ENSG00000100154	TTC28	ENST00000397906
snail-chip_peak_704	19	50511469	50511701	+	144	promoter-TSS (ENST00000595669)	-232	ENST00000595669	ENSG00000161677	JOSD2	ENST00000598418
snail-chip_peak_1017	6	118934311	118934600	+	144	promoter-TSS (ENST00000505446)	21	ENST00000505446	ENSG00000111877	MCM9	ENST00000505446
snail-chip_peak_780	2	200811516	200812278	+	144	promoter-TSS (ENST00000447069)	-13	ENST00000447069	ENSG00000082153	BZW1	ENST00000464483
snail-chip_peak_1135	9	96417273	96417528	+	144	intron (ENST00000375256, intron 1 of 4)	929	ENST00000375256	ENSG00000165244	ZNF367	ENST00000375256
snail-chip_peak_147	1	143219596	143219982	+	143	Intergenic	-123391		NA	NA	ENST00000612151
snail-chip_peak_302	12	49827993	49828438	+	143	promoter-TSS (ENST00000548872)	210	ENST00000548872	ENSG00000258057	BCDIN3D-AS1	ENST00000335999
snail-chip_peak_1087	7	158704608	158704918	+	141	promoter-TSS (ENST00000409339)	35	ENST00000409339	ENSG00000146918	NCAPG2	ENST00000409339
snail-chip_peak_653	19	11139114	11139417	+	141	intron (ENST00000585567, intron 4 of 5)	11718	ENST00000585567	ENSG00000161888	SPC24	ENST00000560628
snail-chip_peak_190	1	231338062	231338317	+	141	promoter-TSS (ENST00000008440)	-67	ENST00000008440	ENSG00000010072	SPRTN	ENST00000008440
snail-chip_peak_459	16	19067668	19068164	+	141	promoter-TSS (ENST00000571934)	-1	ENST00000571934	ENSG00000261465	AC099518.4	ENST00000544894
snail-chip_peak_581	17	75405448	75405910	+	139	promoter-TSS (ENST00000648046)	2	ENST00000648046	ENSG00000177885	GRB2	ENST00000577711
snail-chip_peak_942	4	54227516	54227730	+	139	intron (ENST00000507166, intron 12 of 23)	-1474	ENST00000507166	ENSG00000282278	AC058822.1	ENST00000257290
snail-chip_peak_305	12	52069749	52070003	+	139	promoter-TSS (ENST00000552947)	-95	ENST00000552947	ENSG00000123395	ATG101	ENST00000336854
snail-chip_peak_824	20	50510001	50510224	+	138	promoter-TSS (ENST00000371621)	-209	ENST00000371621	ENSG00000196396	PTPN1	ENST00000541713
snail-chip_peak_446	16	1046244	1046868	+	138	Intergenic	-18684		NA	NA	ENST00000564390
snail-chip_peak_449	16	1826613	1827137	+	138	promoter-TSS (ENST00000569700)	-34	ENST00000569700	ENSG00000063854	HAGH	ENST00000397353
snail-chip_peak_782	2	213284269	213284621	+	138	promoter-TSS (ENST00000272898)	8	ENST00000272898	ENSG00000144451	SPAG16	ENST00000420497
snail-chip_peak_403	14	101948054	101948291	+	138	promoter-TSS (ENST00000607414)	-175	ENST00000607414	ENSG00000271780	AL118558.3	ENST00000607414
snail-chip_peak_222	10	119029119	119029506	+	138	promoter-TSS (ENST00000425699)	-404	ENST00000425699	ENSG00000188613	NANOS1	ENST00000425699
snail-chip_peak_475	16	53502818	53503304	+	137	exon (ENST00000568596, exon 1 of 5)	145	ENST00000568596	ENSG00000166971	AKTIP	ENST00000568596
snail-chip_peak_619	17	82418189	82418761	+	137	promoter-TSS (ENST00000582315)	101	ENST00000582315	ENSG00000169660	HEXDC	ENST00000329197
snail-chip_peak_102	1	53838334	53838577	+	136	promoter-TSS (ENST00000480952)	8	ENST00000480952	ENSG00000058804	NDC1	ENST00000480952
snail-chip_peak_368	13	42271936	42272504	+	136	promoter-TSS (ENST00000025301)	67	ENST00000025301	ENSG00000023516	AKAP11	ENST00000025301
snail-chip_peak_501	17	7857241	7857625	+	136	promoter-TSS (ENST00000571846)	129	ENST00000571846	ENSG00000182224	CYB5D1	ENST00000575071
snail-chip_peak_1028	6	154733913	154734153	+	136	intron (ENST00000461219, intron 2 of 5)	180	ENST00000461219	ENSG00000213079	SCAF8	ENST00000464628
snail-chip_peak_47	1	23554658	23555378	+	135	Intergenic	4057		NA	NA	ENST00000463312
snail-chip_peak_1172	9	137277409	137277936	+	133	promoter-TSS (ENST00000357503)	-77	ENST00000357503	ENSG00000198113	TOR4A	ENST00000357503
snail-chip_peak_256	11	65919312	65919615	+	132	promoter-TSS (ENST00000530791)	26	ENST00000530791	ENSG00000175550	DRAP1	ENST00000531121
snail-chip_peak_635	19	1652614	1652916	+	131	promoter-TSS (ENST00000344749)	-160	ENST00000344749	ENSG00000071564	TCF3	ENST00000587235
snail-chip_peak_934	4	26320818	26321278	+	130	promoter-TSS (ENST00000513182)	28	ENST00000513182	ENSG00000168214	RBPJ	ENST00000515023
snail-chip_peak_1005	6	44219349	44219916	+	130	promoter-TSS (ENST00000371713)	2	ENST00000371713	ENSG00000112759	SLC29A1	ENST00000643028
snail-chip_peak_1192	X	153794155	153794398	+	129	promoter-TSS (ENST00000491235)	49	ENST00000491235	ENSG00000067829	IDH3G	ENST00000491235
snail-chip_peak_1012	6	97282988	97283324	+	129	promoter-TSS (ENST00000509383)	20	ENST00000509383	ENSG00000146263	MMS22L	ENST00000275053
snail-chip_peak_549	17	39450988	39451418	+	129	promoter-TSS (ENST00000577831)	65	ENST00000577831	ENSG00000125686	MED1	ENST00000394287
snail-chip_peak_873	22	41468809	41469287	+	129	promoter-TSS (ENST00000396512)	-77	ENST00000396512	ENSG00000100412	ACO2	ENST00000216254
snail-chip_peak_733	2	42072601	42073002	+	129	Intergenic	17844		NA	NA	ENST00000480099
snail-chip_peak_614	17	82292471	82292707	+	128	exon (ENST00000581489, exon 1 of 2)	225	ENST00000581489	ENSG00000265692	LINC01970	ENST00000581489
snail-chip_peak_72	1	36155673	36156127	+	128	promoter-TSS (ENST00000373151)	-65	ENST00000373151	ENSG00000116871	MAP7D1	ENST00000316156
snail-chip_peak_462	16	28882628	28882940	+	127	TTS (ENST00000563975)	-1177	ENST00000563975	ENSG00000196296	ATP2A1	ENST00000516652
snail-chip_peak_177	1	211579409	211579654	+	127	promoter-TSS (ENST00000367001)	-789	ENST00000367001	ENSG00000170385	SLC30A1	ENST00000367001
snail-chip_peak_1167	9	136526008	136527165	+	126	intron (ENST00000277541, intron 2 of 33)	-2688	ENST00000277541	ENSG00000148400	NOTCH1	ENST00000491649
snail-chip_peak_145	1	143202589	143202891	+	126	Intergenic	-140440		NA	NA	ENST00000612151
snail-chip_peak_750	2	85327761	85328293	+	126	promoter-TSS (ENST00000409015)	-3	ENST00000409015	ENSG00000152291	TGOLN2	ENST00000409015
snail-chip_peak_1149	9	123268637	123268912	+	124	promoter-TSS (ENST00000360998)	-198	ENST00000360998	ENSG00000165209	STRBP	ENST00000360998
snail-chip_peak_687	19	40284853	40285380	+	124	promoter-TSS (ENST00000583859)	-24	ENST00000583859	ENSG00000105221	AKT2	ENST00000596634
snail-chip_peak_204	10	97334781	97335001	+	123	promoter-TSS (ENST00000371019)	-182	ENST00000371019	ENSG00000181274	FRAT2	ENST00000371019
snail-chip_peak_1091	8	38105523	38105781	+	122	promoter-TSS (ENST00000521652)	102	ENST00000521652	ENSG00000129691	ASH2L	ENST00000517496
snail-chip_peak_552	17	41101813	41102164	+	122	exon (ENST00000440582, exon 1 of 1)	221	ENST00000440582	ENSG00000241241	KRTAP4-16	ENST00000440582
snail-chip_peak_677	19	34677722	34677962	+	122	promoter-TSS (ENST00000505365)	6	ENST00000505365	ENSG00000089335	ZNF302	ENST00000505365
snail-chip_peak_439	15	84654075	84654362	+	120	promoter-TSS (ENST00000559877)	13	ENST00000559877	ENSG00000177082	WDR73	ENST00000560966
snail-chip_peak_591	17	79797419	79797776	+	119	promoter-TSS (ENST00000269385)	-481	ENST00000269385	ENSG00000141570	CBX8	ENST00000269385
snail-chip_peak_140	1	119648450	119648695	+	118	promoter-TSS (ENST00000421812)	161	ENST00000421812	ENSG00000143067	ZNF697	ENST00000641597
snail-chip_peak_892	3	42600651	42600908	+	118	promoter-TSS (ENST00000450981)	18	ENST00000450981	ENSG00000093183	SEC22C	ENST00000445842
snail-chip_peak_289	12	27014098	27014515	+	118	promoter-TSS (ENST00000343028)	41	ENST00000343028	ENSG00000064115	TM7SF3	ENST00000535819
snail-chip_peak_343	12	116738360	116738608	+	118	promoter-TSS (ENST00000547606)	146	ENST00000547606	ENSG00000111412	C12orf49	ENST00000547718
snail-chip_peak_632	19	1252651	1253280	+	117	promoter-TSS (ENST00000590136)	-719	ENST00000590136	ENSG00000167470	MIDN	ENST00000590136
snail-chip_peak_494	16	88812037	88812323	+	117	promoter-TSS (ENST00000563655)	-236	ENST00000563655	ENSG00000198931	APRT	ENST00000378364
snail-chip_peak_416	15	44288362	44288636	+	117	promoter-TSS (ENST00000299957)	-230	ENST00000299957	ENSG00000166734	CASC4	ENST00000559222
snail-chip_peak_1078	7	112450990	112451216	+	117	promoter-TSS (ENST00000535603)	83	ENST00000535603	ENSG00000006652	IFRD1	ENST00000476927
snail-chip_peak_1111	9	19049306	19049637	+	117	promoter-TSS (ENST00000542071)	76	ENST00000542071	ENSG00000155875	SAXO1	ENST00000380527
snail-chip_peak_1130	9	94166308	94166884	+	117	intron (ENST00000602703, intron 1 of 1)	307	ENST00000602703	ENSG00000269946	AL158152.2	ENST00000602703
snail-chip_peak_1076	7	102592669	102592906	+	117	promoter-TSS (ENST00000521822)	-343	ENST00000521822	ENSG00000105808	RASA4	ENST00000514917
snail-chip_peak_114	1	83998986	83999419	+	117	promoter-TSS (ENST00000474957)	-52	ENST00000474957	ENSG00000137941	TTLL7	ENST00000610996
snail-chip_peak_756	2	113502598	113503005	+	117	Intergenic	4136		NA	NA	ENST00000306507
snail-chip_peak_636	19	2332915	2333371	+	117	intron (ENST00000614794, intron 2 of 8)	-1486	ENST00000614794	ENSG00000005206	SPPL2B	ENST00000587851
snail-chip_peak_1179	X	1205697	1206268	+	117	intron (ENST00000400841, intron 3 of 7)	6652	ENST00000400841	ENSG00000205755	CRLF2	ENST00000381567
snail-chip_peak_392	14	69483729	69484535	+	116	promoter-TSS (ENST00000322564)	-560	ENST00000322564	ENSG00000175985	PLEKHD1	ENST00000556123
snail-chip_peak_546	17	38415458	38415965	+	116	Intergenic	-3569		NA	NA	ENST00000633445
snail-chip_peak_948	4	73258449	73259067	+	116	promoter-TSS (ENST00000330838)	27	ENST00000330838	ENSG00000132466	ANKRD17	ENST00000358602
snail-chip_peak_250	11	64007462	64007842	+	116	intron (ENST00000545464, intron 3 of 3)	6537	ENST00000545464	ENSG00000133315	MACROD1	ENST00000536943
snail-chip_peak_61	1	30846537	30846776	+	116	Intergenic	2833		NA	NA	ENST00000410852
snail-chip_peak_551	17	41084222	41084476	+	116	exon (ENST00000621138, exon 1 of 2)	142	ENST00000621138	ENSG00000240871	KRTAP4-7	ENST00000621138
snail-chip_peak_317	12	57454700	57454982	+	116	promoter-TSS (ENST00000266646)	138	ENST00000266646	ENSG00000139269	INHBE	ENST00000547970
snail-chip_peak_323	12	57735777	57736773	+	115	intron (ENST00000257897, intron 1 of 17)	1561	ENST00000257897	ENSG00000135439	AGAP2	ENST00000328568
snail-chip_peak_301	12	49322580	49323062	+	115	promoter-TSS (ENST00000549534)	-415	ENST00000549534	ENSG00000135451	TROAP	ENST00000549275
snail-chip_peak_278	12	6533780	6534398	+	115	promoter-TSS (ENST00000537921)	162	ENST00000537921	ENSG00000255966	AC006064.3	ENST00000229239
snail-chip_peak_845	21	42974611	42974908	+	115	promoter-TSS (ENST00000480179)	97	ENST00000480179	ENSG00000160199	PKNOX1	ENST00000480179
snail-chip_peak_163	1	169105743	169106136	+	115	promoter-TSS (ENST00000367815)	242	ENST00000367815	ENSG00000143153	ATP1B1	ENST00000367816
snail-chip_peak_310	12	57087014	57087973	+	115	intron (ENST00000553654, intron 1 of 2)	570	ENST00000553654	ENSG00000166881	NEMP1	ENST00000553654
snail-chip_peak_215	10	102661054	102661506	+	114	TTS (ENST00000643721)	6117	ENST00000643721	ENSG00000171206	TRIM8	ENST00000642304
snail-chip_peak_354	13	18211863	18212116	+	113	intron (ENST00000623511, intron 1 of 7)	-4523	ENST00000623511	ENSG00000279516	FAM230C	ENST00000624447
snail-chip_peak_79	1	40691614	40692453	+	112	promoter-TSS (ENST00000534399)	20	ENST00000534399	ENSG00000066136	NFYC	ENST00000372653
snail-chip_peak_206	10	97765144	97765534	+	112	Intergenic	6613		NA	NA	ENST00000266066
snail-chip_peak_314	12	57239947	57240512	+	112	exon (ENST00000557276, exon 2 of 2)	463	ENST00000557276	ENSG00000185633	NDUFA4L2	ENST00000393825
snail-chip_peak_336	12	104064535	104064805	+	111	promoter-TSS (ENST00000548660)	128	ENST00000548660	ENSG00000120820	GLT8D2	ENST00000544223
snail-chip_peak_956	4	122922367	122923083	+	111	promoter-TSS (ENST00000422835)	-119	ENST00000422835	ENSG00000145375	SPATA5	ENST00000304430
snail-chip_peak_531	17	21213893	21214700	+	111	promoter-TSS (ENST00000584432)	-35	ENST00000584432	ENSG00000178307	TMEM11	ENST00000439136
snail-chip_peak_319	12	57461429	57462714	+	110	intron (ENST00000530789, intron 1 of 1)	1558	ENST00000530789	ENSG00000111087	GLI1	ENST00000530789
snail-chip_peak_465	16	30526567	30526865	+	110	promoter-TSS (ENST00000380412)	105	ENST00000380412	ENSG00000169957	ZNF768	ENST00000562803
snail-chip_peak_316	12	57430464	57430822	+	109	promoter-TSS (ENST00000547552)	147	ENST00000547552	ENSG00000258001	AC126614.1	ENST00000448732
snail-chip_peak_298	12	48004299	48004820	+	107	promoter-TSS (ENST00000474996)	-5	ENST00000474996	ENSG00000139219	COL2A1	ENST00000490609
snail-chip_peak_514	17	17782305	17783793	+	107	intron (ENST00000395774, intron 1 of 1)	917	ENST00000395774	ENSG00000108557	RAI1	ENST00000395774
snail-chip_peak_448	16	1773229	1773471	+	107	promoter-TSS (ENST00000569585)	24	ENST00000569585	ENSG00000074071	MRPS34	ENST00000570069
snail-chip_peak_737	2	46699242	46699692	+	107	intron (ENST00000394861, intron 1 of 1)	280	ENST00000394861	ENSG00000171150	SOCS5	ENST00000394861
snail-chip_peak_679	19	36604799	36605085	+	107	promoter-TSS (ENST00000292928)	125	ENST00000292928	ENSG00000161298	ZNF382	ENST00000423582
snail-chip_peak_425	15	70763275	70763752	+	107	promoter-TSS (ENST00000322954)	80	ENST00000322954	ENSG00000137831	UACA	ENST00000322954
snail-chip_peak_1002	6	41545929	41546202	+	107	promoter-TSS (ENST00000373060)	9	ENST00000373060	ENSG00000137166	FOXP4	ENST00000439386
snail-chip_peak_229	11	8682460	8683030	+	107	promoter-TSS (ENST00000529227)	-43	ENST00000529227	ENSG00000166441	RPL27A	ENST00000530585
snail-chip_peak_522	17	18260112	18261096	+	107	promoter-TSS (ENST00000395703)	0	ENST00000395703	ENSG00000177427	MIEF2	ENST00000395703
snail-chip_peak_681	19	36916023	36916283	+	106	promoter-TSS (ENST00000520965)	-132	ENST00000520965	ENSG00000185869	ZNF829	ENST00000520965
snail-chip_peak_882	22	49956372	49956997	+	106	Intergenic	-3829		NA	NA	ENST00000360612
snail-chip_peak_649	19	8321378	8321706	+	106	promoter-TSS (ENST00000417088)	42	ENST00000417088	ENSG00000233927	RPS28	ENST00000600659
snail-chip_peak_1154	9	126613598	126613860	+	106	promoter-TSS (ENST00000451449)	-29	ENST00000451449	ENSG00000224842	AL161908.1	ENST00000451449
snail-chip_peak_778	2	191245738	191246384	+	106	promoter-TSS (ENST00000438652)	111	ENST00000438652	ENSG00000128641	MYO1B	ENST00000419640
snail-chip_peak_893	3	46898470	46898700	+	105	intron (ENST00000449590, intron 8 of 15)	-4014	ENST00000449590	ENSG00000160801	PTH1R	ENST00000422115
snail-chip_peak_548	17	38703891	38704115	+	105	exon (ENST00000612330, exon 1 of 1)	-1539	ENST00000612330	ENSG00000277969	AC006449.6	ENST00000621332
snail-chip_peak_802	20	31951668	31951956	+	105	intron (ENST00000202017, intron 1 of 4)	280	ENST00000202017	ENSG00000088356	PDRG1	ENST00000202017
snail-chip_peak_525	17	18781224	18781533	+	105	promoter-TSS (ENST00000476139)	64	ENST00000476139	ENSG00000171928	TVP23B	ENST00000476139
snail-chip_peak_961	5	10249647	10249978	+	105	promoter-TSS (ENST00000508553)	73	ENST00000508553	ENSG00000150756	FAM173B	ENST00000504390
snail-chip_peak_1014	6	109009544	109009839	+	105	promoter-TSS (ENST00000302071)	-136	ENST00000302071	ENSG00000080546	SESN1	ENST00000356644
snail-chip_peak_788	2	240370177	240370385	+	105	Intergenic	-65390		NA	NA	ENST00000264039
snail-chip_peak_643	19	4583248	4583736	+	105	Intergenic	-23684		NA	NA	ENST00000586582
snail-chip_peak_971	5	81851712	81851935	+	105	exon (ENST00000512859, exon 1 of 1)	222	ENST00000512859	ENSG00000249483	AC026726.1	ENST00000512859
snail-chip_peak_530	17	20156080	20156484	+	105	intron (ENST00000467722, intron 1 of 3)	193	ENST00000467722	ENSG00000128487	SPECC1	ENST00000395525
snail-chip_peak_618	17	82384787	82385434	+	104	Intergenic	-2420		NA	NA	ENST00000566971
snail-chip_peak_685	19	39445291	39445783	+	104	promoter-TSS (ENST00000598725)	-9	ENST00000598725	ENSG00000196235	SUPT5H	ENST00000432763
snail-chip_peak_749	2	85175184	85175633	+	104	intron (ENST00000282111, intron 3 of 11)	-11001	ENST00000282111	ENSG00000152284	TCF7L1	ENST00000433581
snail-chip_peak_812	20	37881039	37881659	+	104	Intergenic	-21755		NA	NA	ENST00000373461
snail-chip_peak_53	1	26111888	26112430	+	102	intron (ENST00000374269, intron 1 of 2)	310	ENST00000374269	ENSG00000175087	PDIK1L	ENST00000374269
snail-chip_peak_77	1	39788920	39789345	+	102	promoter-TSS (ENST00000372827)	156	ENST00000372827	ENSG00000116985	BMP8B	ENST00000566366
snail-chip_peak_738	2	47176596	47176962	+	101	promoter-TSS (ENST00000422269)	-178	ENST00000422269	ENSG00000273269	AC073283.3	ENST00000272298
snail-chip_peak_62	1	30847782	30848134	+	101	Intergenic	4135		NA	NA	ENST00000410852
snail-chip_peak_255	11	65918795	65919030	+	101	promoter-TSS (ENST00000530188)	150	ENST00000530188	ENSG00000175573	C11orf68	ENST00000449692
snail-chip_peak_420	15	58453782	58454503	+	101	promoter-TSS (ENST00000613737)	-185	ENST00000613737	ENSG00000277229	AC084781.1	ENST00000613737
snail-chip_peak_516	17	17839993	17840698	+	100	Intergenic	-3343		NA	NA	ENST00000261646
snail-chip_peak_566	17	54968482	54968970	+	100	promoter-TSS (ENST00000376352)	-1	ENST00000376352	ENSG00000166263	STXBP4	ENST00000461444
snail-chip_peak_910	3	146160806	146161152	+	100	promoter-TSS (ENST00000494950)	12	ENST00000494950	ENSG00000152952	PLOD2	ENST00000480704
snail-chip_peak_505	17	16486590	16486829	+	100	intron (ENST00000409083, intron 1 of 2)	5309	ENST00000409083	ENSG00000181350	LRRC75A	ENST00000470794
snail-chip_peak_418	15	52528942	52529168	+	100	promoter-TSS (ENST00000356338)	-5	ENST00000356338	ENSG00000197535	MYO5A	ENST00000399231
snail-chip_peak_1033	6	159968965	159969671	+	100	exon (ENST00000356956, exon 1 of 48)	212	ENST00000356956	ENSG00000197081	IGF2R	ENST00000647592
snail-chip_peak_744	2	64988993	64989553	+	100	promoter-TSS (ENST00000234256)	-128	ENST00000234256	ENSG00000115902	SLC1A4	ENST00000234256
snail-chip_peak_230	11	8964205	8964415	+	100	promoter-TSS (ENST00000525484)	92	ENST00000525484	ENSG00000254860	TMEM9B-AS1	ENST00000528117
snail-chip_peak_63	1	30899065	30899358	+	98	intron (ENST00000339394, intron 1 of 4)	9550	ENST00000339394	ENSG00000162512	SDC3	ENST00000339394
snail-chip_peak_797	20	25624149	25624465	+	98	promoter-TSS (ENST00000420803)	74	ENST00000420803	ENSG00000213742	ZNF337-AS1	ENST00000420803
snail-chip_peak_1122	9	81689383	81689820	+	98	promoter-TSS (ENST00000376499)	-112	ENST00000376499	ENSG00000196781	TLE1	ENST00000437181
snail-chip_peak_504	17	16214885	16215470	+	98	intron (ENST00000466825, intron 1 of 1)	224	ENST00000466825	ENSG00000141027	NCOR1	ENST00000466825
snail-chip_peak_103	1	54488344	54488849	+	98	Intergenic	28663		NA	NA	ENST00000433377
snail-chip_peak_1161	9	132944635	132944986	+	97	promoter-TSS (ENST00000645150)	24	ENST00000645150	ENSG00000165699	TSC1	ENST00000642249
snail-chip_peak_44	1	22877138	22877482	+	97	intron (ENST00000465676, intron 3 of 6)	12151	ENST00000465676	ENSG00000133216	EPHB2	ENST00000490436
snail-chip_peak_450	16	1964505	1965005	+	97	promoter-TSS (ENST00000564014)	48	ENST00000564014	ENSG00000255198	SNHG9	ENST00000526522
snail-chip_peak_639	19	3434926	3435209	+	97	promoter-TSS (ENST00000589537)	21	ENST00000589537	ENSG00000141905	NFIC	ENST00000589537
snail-chip_peak_134	1	111755628	111756122	+	97	promoter-TSS (ENST00000625113)	-51	ENST00000625113	ENSG00000284830	AL049557.2	ENST00000444059
snail-chip_peak_889	3	9952209	9952660	+	97	promoter-TSS (ENST00000295984)	-40	ENST00000295984	ENSG00000163704	PRRT3	ENST00000412055
snail-chip_peak_384	14	24366998	24367310	+	96	promoter-TSS (ENST00000553469)	-106	ENST00000553469	ENSG00000100968	NFATC4	ENST00000556957
snail-chip_peak_322	12	57611516	57611969	+	96	promoter-TSS (ENST00000616622)	-171	ENST00000616622	ENSG00000240771	ARHGEF25	ENST00000616622
snail-chip_peak_821	20	50112877	50113127	+	96	intron (ENST00000617119, intron 1 of 4)	123	ENST00000617119	ENSG00000244687	UBE2V1	ENST00000461960
snail-chip_peak_120	1	91404592	91404849	+	96	promoter-TSS (ENST00000481900)	15	ENST00000481900	ENSG00000162669	HFM1	ENST00000455133
snail-chip_peak_1136	9	98971508	98971952	+	96	intron (ENST00000375001, intron 2 of 41)	-27955	ENST00000375001	ENSG00000204291	COL15A1	ENST00000605631
snail-chip_peak_612	17	81926702	81926935	+	96	intron (ENST00000574686, intron 1 of 3)	890	ENST00000574686	ENSG00000197063	MAFG	ENST00000574686
snail-chip_peak_1020	6	138161743	138162390	+	96	exon (ENST00000251691, exon 1 of 34)	145	ENST00000251691	ENSG00000112379	ARFGEF3	ENST00000251691
snail-chip_peak_1115	9	33523871	33524124	+	96	promoter-TSS (ENST00000290943)	-397	ENST00000290943	ENSG00000230453	ANKRD18B	ENST00000290943
snail-chip_peak_586	17	78314411	78314746	+	95	Intergenic	-1151		NA	NA	ENST00000586321
snail-chip_peak_351	12	124518328	124518574	+	95	promoter-TSS (ENST00000420698)	-157	ENST00000420698	ENSG00000196498	NCOR2	ENST00000420698
snail-chip_peak_823	20	50292313	50292612	+	94	promoter-TSS (ENST00000371639)	-258	ENST00000371639	ENSG00000203999	LINC01270	ENST00000371639
snail-chip_peak_151	1	149813384	149813612	+	94	exon (ENST00000331491, exon 1 of 1)	183	ENST00000331491	ENSG00000183598	HIST2H3D	ENST00000331491
snail-chip_peak_489	16	85612981	85613481	+	94	promoter-TSS (ENST00000393243)	15	ENST00000393243	ENSG00000131149	GSE1	ENST00000253458
snail-chip_peak_1022	6	144285802	144286169	+	94	intron (ENST00000433557, intron 1 of 2)	284	ENST00000433557	ENSG00000152818	UTRN	ENST00000433557
snail-chip_peak_695	19	45118494	45118919	+	94	intron (ENST00000544897, intron 1 of 4)	-9863	ENST00000544897	ENSG00000104866	PPP1R37	ENST00000589460
snail-chip_peak_637	19	2446315	2446530	+	94	intron (ENST00000325327, intron 1 of 11)	-9264	ENST00000325327	ENSG00000176619	LMNB2	ENST00000527409
snail-chip_peak_790	2	241812648	241812899	+	94	promoter-TSS (ENST00000420272)	-757	ENST00000420272	ENSG00000224272	AC131097.3	ENST00000420272
snail-chip_peak_544	17	38256495	38256749	+	94	intron (ENST00000649858, intron 1 of 11)	530	ENST00000649858	ENSG00000274487	AC244154.1	ENST00000620148
snail-chip_peak_284	12	12696375	12696619	+	93	promoter-TSS (ENST00000540796)	-290	ENST00000540796	ENSG00000183150	GPR19	ENST00000540796
snail-chip_peak_312	12	57127674	57128630	+	93	promoter-TSS (ENST00000553277)	-341	ENST00000553277	ENSG00000123384	LRP1	ENST00000553277
snail-chip_peak_1008	6	70412935	70413177	+	93	promoter-TSS (ENST00000361499)	115	ENST00000361499	ENSG00000082269	FAM135A	ENST00000514185
snail-chip_peak_1168	9	136949880	136950395	+	93	intron (ENST00000484304, intron 1 of 3)	586	ENST00000484304	ENSG00000184925	LCN12	ENST00000484304
snail-chip_peak_831	20	58890994	58891355	+	93	promoter-TSS (ENST00000371081)	-128	ENST00000371081	ENSG00000087460	GNAS	ENST00000371095
snail-chip_peak_94	1	46203034	46203275	+	93	promoter-TSS (ENST00000371980)	-180	ENST00000371980	ENSG00000171357	LURAP1	ENST00000371980
snail-chip_peak_835	20	62937678	62938294	+	93	promoter-TSS (ENST00000497101)	-34	ENST00000497101	ENSG00000101193	GID8	ENST00000266070
snail-chip_peak_17	1	8847809	8848284	+	93	Intergenic	17039		NA	NA	ENST00000436229
snail-chip_peak_699	19	49496050	49496278	+	92	promoter-TSS (ENST00000599561)	-201	ENST00000599561	ENSG00000142534	RPS11	ENST00000600027
snail-chip_peak_1124	9	83980399	83980643	+	92	promoter-TSS (ENST00000483135)	74	ENST00000483135	ENSG00000165119	HNRNPK	ENST00000483135
snail-chip_peak_75	1	39785513	39785754	+	92	intron (ENST00000372827, intron 1 of 6)	3228	ENST00000372827	ENSG00000116985	BMP8B	ENST00000372827
snail-chip_peak_662	19	13850647	13851514	+	92	Intergenic	-8152		NA	NA	ENST00000587762
snail-chip_peak_1119	9	77177624	77178280	+	92	promoter-TSS (ENST00000415172)	42	ENST00000415172	ENSG00000232998	VPS13A-AS1	ENST00000415172
snail-chip_peak_876	22	43067164	43067500	+	92	intron (ENST00000331018, intron 3 of 7)	8254	ENST00000331018	ENSG00000100271	TTLL1	ENST00000331018
snail-chip_peak_932	4	25377167	25377389	+	91	promoter-TSS (ENST00000505991)	-15	ENST00000505991	ENSG00000053900	ANAPC4	ENST00000510092
snail-chip_peak_659	19	13155236	13155569	+	91	TTS (ENST00000588173)	-1209	ENST00000588173	ENSG00000160888	IER2	ENST00000592882
snail-chip_peak_1144	9	120892970	120893178	+	91	intron (ENST00000616568, intron 1 of 14)	1822	ENST00000616568	ENSG00000119403	PHF19	ENST00000616568
snail-chip_peak_683	19	38063222	38063454	+	91	intron (ENST00000476317, intron 2 of 2)	-24418	ENST00000476317	ENSG00000105738	SIPA1L3	ENST00000595982
snail-chip_peak_887	3	9792542	9793320	+	91	promoter-TSS (ENST00000492635)	80	ENST00000492635	ENSG00000171148	TADA3	ENST00000440161
snail-chip_peak_740	2	54455916	54456168	+	90	promoter-TSS (ENST00000615901)	-243	ENST00000615901	ENSG00000115306	SPTBN1	ENST00000356805
snail-chip_peak_690	19	41353750	41354158	+	90	promoter-TSS (ENST00000221930)	-43	ENST00000221930	ENSG00000105329	TGFB1	ENST00000221930
snail-chip_peak_716	2	10496661	10496897	+	90	Intergenic	44460		NA	NA	ENST00000404616
snail-chip_peak_518	17	18087965	18088339	+	90	intron (ENST00000580055, intron 1 of 12)	145	ENST00000580055	ENSG00000108591	DRG2	ENST00000583355
snail-chip_peak_338	12	106302509	106302742	+	90	promoter-TSS (ENST00000551802)	-178	ENST00000551802	ENSG00000166046	TCP11L2	ENST00000547153
snail-chip_peak_597	17	81239375	81239698	+	90	promoter-TSS (ENST00000576002)	-75	ENST00000576002	ENSG00000224877	NDUFAF8	ENST00000576002
snail-chip_peak_1191	X	119606064	119606382	+	90	promoter-TSS (ENST00000542113)	220	ENST00000542113	ENSG00000186416	NKRF	ENST00000304449
snail-chip_peak_1182	X	11427759	11428072	+	90	promoter-TSS (ENST00000380736)	-142	ENST00000380736	ENSG00000047648	ARHGAP6	ENST00000380736
snail-chip_peak_321	12	57522454	57523095	+	90	promoter-TSS (ENST00000549623)	30	ENST00000549623	ENSG00000166987	MBD6	ENST00000355673
snail-chip_peak_526	17	18858199	18858514	+	90	promoter-TSS (ENST00000576355)	-86	ENST00000576355	ENSG00000141127	PRPSAP2	ENST00000576355
snail-chip_peak_810	20	37095671	37096215	+	89	promoter-TSS (ENST00000344359)	46	ENST00000344359	ENSG00000080839	RBL1	ENST00000344359
snail-chip_peak_350	12	124445144	124445393	+	89	intron (ENST00000542927, intron 5 of 6)	-14627	ENST00000542927	ENSG00000196498	NCOR2	ENST00000494460
snail-chip_peak_990	5	181246484	181246890	+	89	promoter-TSS (ENST00000505151)	162	ENST00000505151	ENSG00000233937	CTC-338M12.4	ENST00000506340
snail-chip_peak_437	15	82262150	82262702	+	89	promoter-TSS (ENST00000565501)	38	ENST00000565501	ENSG00000188659	SAXO2	ENST00000558974
snail-chip_peak_311	12	57088909	57089264	+	89	promoter-TSS (ENST00000342556)	-8	ENST00000342556	ENSG00000166886	NAB2	ENST00000342556
snail-chip_peak_19	1	9823944	9824239	+	88	promoter-TSS (ENST00000650348)	-107	ENST00000650348	ENSG00000171603	CLSTN1	ENST00000361311
snail-chip_peak_23	1	11099496	11099835	+	88	promoter-TSS (ENST00000435388)	-10	ENST00000435388	ENSG00000230337	AL109811.2	ENST00000435388
snail-chip_peak_825	20	52191878	52192414	+	88	promoter-TSS (ENST00000361387)	-160	ENST00000361387	ENSG00000020256	ZFP64	ENST00000216923
snail-chip_peak_237	11	27506629	27507081	+	87	promoter-TSS (ENST00000500662)	3	ENST00000500662	ENSG00000245573	BDNF-AS	ENST00000502161
snail-chip_peak_977	5	132496555	132496827	+	87	intron (ENST00000640655, intron 2 of 25)	-5893	ENST00000640655	ENSG00000283782	AC116366.3	ENST00000245414
snail-chip_peak_430	15	74872868	74873337	+	87	promoter-TSS (ENST00000569124)	-62	ENST00000569124	ENSG00000140497	SCAMP2	ENST00000565345
snail-chip_peak_99	1	52552781	52553034	+	87	promoter-TSS (ENST00000257177)	75	ENST00000257177	ENSG00000134744	TUT4	ENST00000257177
snail-chip_peak_232	11	12110638	12110933	+	86	intron (ENST00000531732, intron 1 of 4)	180	ENST00000531732	ENSG00000133816	MICAL2	ENST00000531732
snail-chip_peak_71	1	36108251	36108481	+	86	intron (ENST00000397799, intron 2 of 3)	-8117	ENST00000397799	ENSG00000171812	COL8A2	ENST00000303143
snail-chip_peak_600	17	81345654	81346140	+	86	promoter-TSS (ENST00000617652)	69	ENST00000617652	ENSG00000275966	AC110285.6	ENST00000617652
snail-chip_peak_868	22	37608776	37609050	+	86	promoter-TSS (ENST00000431745)	-22	ENST00000431745	ENSG00000100083	GGA1	ENST00000439161
snail-chip_peak_1044	7	20798435	20798758	+	86	Intergenic	-11710		NA	NA	ENST00000361443
snail-chip_peak_909	3	139389414	139389767	+	86	promoter-TSS (ENST00000504670)	-3	ENST00000504670	ENSG00000248932	AC097103.2	ENST00000510181
snail-chip_peak_826	20	57198346	57198784	+	86	intron (ENST00000395863, intron 3 of 6)	-11409	ENST00000395863	ENSG00000101144	BMP7	ENST00000463939
snail-chip_peak_355	13	19863658	19863989	+	86	promoter-TSS (ENST00000535942)	-35	ENST00000535942	ENSG00000132950	ZMYM5	ENST00000620617
snail-chip_peak_496	16	89701809	89702064	+	86	promoter-TSS (ENST00000569918)	-231	ENST00000569918	ENSG00000158792	SPATA2L	ENST00000335360
snail-chip_peak_712	19	56393650	56393862	+	86	promoter-TSS (ENST00000591172)	9	ENST00000591172	ENSG00000267454	ZNF582-AS1	ENST00000585659
snail-chip_peak_228	11	1572359	1572649	+	86	promoter-TSS (ENST00000397374)	-237	ENST00000397374	ENSG00000184545	DUSP8	ENST00000424148
snail-chip_peak_68	1	32741573	32741858	+	86	promoter-TSS (ENST00000401073)	-170	ENST00000401073	ENSG00000162522	KIAA1522	ENST00000401073
snail-chip_peak_115	1	84690706	84691064	+	86	promoter-TSS (ENST00000342203)	-82	ENST00000342203	ENSG00000117155	SSX2IP	ENST00000422026
snail-chip_peak_949	4	74158149	74158478	+	85	promoter-TSS (ENST00000600169)	60	ENST00000600169	ENSG00000269559	AC093677.2	ENST00000600169
snail-chip_peak_585	17	78168580	78169009	+	85	promoter-TSS (ENST00000592456)	176	ENST00000592456	ENSG00000108639	SYNGR2	ENST00000589168
snail-chip_peak_904	3	111859474	111859712	+	85	promoter-TSS (ENST00000477695)	-157	ENST00000477695	ENSG00000144824	PHLDB2	ENST00000478922
snail-chip_peak_1062	7	75092592	75092941	+	85	intron (ENST00000472837, intron 1 of 15)	154	ENST00000472837	ENSG00000174428	GTF2IRD2B	ENST00000418185
snail-chip_peak_777	2	191013981	191014531	+	85	promoter-TSS (ENST00000361099)	-6	ENST00000361099	ENSG00000115415	STAT1	ENST00000361099
snail-chip_peak_1173	9	137578627	137578980	+	85	promoter-TSS (ENST00000475100)	72	ENST00000475100	ENSG00000148399	DPH7	ENST00000476303
snail-chip_peak_1039	7	2403100	2403908	+	85	promoter-TSS (ENST00000432336)	-56	ENST00000432336	ENSG00000136213	CHST12	ENST00000618655
snail-chip_peak_155	1	156213052	156213534	+	85	TTS (ENST00000423538)	267	ENST00000423538	ENSG00000160785	SLC25A44	ENST00000497069
snail-chip_peak_1053	7	44796130	44796444	+	84	promoter-TSS (ENST00000479021)	-393	ENST00000479021	ENSG00000196262	PPIA	ENST00000481437
snail-chip_peak_706	19	54102343	54102636	+	84	promoter-TSS (ENST00000391763)	197	ENST00000391763	ENSG00000170906	NDUFA3	ENST00000617140
snail-chip_peak_598	17	81295423	81295900	+	84	promoter-TSS (ENST00000374759)	-114	ENST00000374759	ENSG00000157637	SLC38A10	ENST00000539748
snail-chip_peak_987	5	178113223	178113495	+	84	promoter-TSS (ENST00000274605)	-84	ENST00000274605	ENSG00000145911	N4BP3	ENST00000274605
snail-chip_peak_576	17	68291863	68292182	+	84	promoter-TSS (ENST00000582867)	504	ENST00000582867	ENSG00000108932	SLC16A6	ENST00000452479
snail-chip_peak_1069	7	77537104	77537721	+	84	promoter-TSS (ENST00000433369)	-105	ENST00000433369	ENSG00000127947	PTPN12	ENST00000460731
snail-chip_peak_225	10	133373391	133373770	+	83	exon (ENST00000368547, exon 1 of 8)	109	ENST00000368547	ENSG00000127884	ECHS1	ENST00000368547
snail-chip_peak_400	14	95265391	95265603	+	83	intron (ENST00000555336, intron 1 of 6)	30746	ENST00000555336	ENSG00000165959	CLMN	ENST00000555336
snail-chip_peak_764	2	170928539	170929240	+	83	promoter-TSS (ENST00000442798)	-308	ENST00000442798	ENSG00000115806	GORASP2	ENST00000444801
snail-chip_peak_1102	8	117520783	117521112	+	83	exon (ENST00000519879, exon 1 of 2)	114	ENST00000519879	ENSG00000164758	MED30	ENST00000522839
snail-chip_peak_1098	8	100310306	100310532	+	83	promoter-TSS (ENST00000523167)	-92	ENST00000523167	ENSG00000034677	RNF19A	ENST00000341084
snail-chip_peak_486	16	83807875	83808251	+	83	promoter-TSS (ENST00000561599)	1	ENST00000561599	ENSG00000260228	AC009119.1	ENST00000567382
snail-chip_peak_663	19	14006141	14006556	+	83	promoter-TSS (ENST00000622575)	-26	ENST00000622575	ENSG00000275091	AC022098.4	ENST00000589239
snail-chip_peak_1085	7	149284937	149285166	+	83	promoter-TSS (ENST00000463462)	-230	ENST00000463462	ENSG00000244560	AC004890.2	ENST00000463462
snail-chip_peak_953	4	102827233	102827999	+	83	promoter-TSS (ENST00000501133)	-50	ENST00000501133	ENSG00000246560	AC018797.2	ENST00000503742
snail-chip_peak_25	1	15489280	15489590	+	83	intron (ENST00000375910, intron 7 of 7)	3574	ENST00000375910	ENSG00000215704	CELA2B	ENST00000488764
snail-chip_peak_959	4	150079299	150079599	+	83	intron (ENST00000302176, intron 1 of 16)	421	ENST00000302176	ENSG00000170390	DCLK2	ENST00000302176
snail-chip_peak_654	19	11197764	11197979	+	83	promoter-TSS (ENST00000586659)	-80	ENST00000586659	ENSG00000197256	KANK2	ENST00000590400
snail-chip_peak_1080	7	118184155	118184392	+	83	exon (ENST00000422760, exon 1 of 3)	106	ENST00000422760	ENSG00000128534	LSM8	ENST00000411938
snail-chip_peak_908	3	138174662	138174955	+	83	promoter-TSS (ENST00000463982)	51	ENST00000463982	ENSG00000138231	DBR1	ENST00000477557
snail-chip_peak_1166	9	136439835	136440052	+	83	promoter-TSS (ENST00000635815)	-120	ENST00000635815	ENSG00000148384	INPP5E	ENST00000635815
snail-chip_peak_588	17	78413386	78413657	+	82	intron (ENST00000586019, intron 1 of 1)	-6701	ENST00000586019	ENSG00000087157	PGS1	ENST00000586880
snail-chip_peak_862	22	27670092	27670694	+	82	Intergenic	-37187		NA	NA	ENST00000422833
snail-chip_peak_125	1	94927270	94927735	+	82	promoter-TSS (ENST00000394202)	-64	ENST00000394202	ENSG00000117519	CNN3	ENST00000452846
snail-chip_peak_1129	9	89606044	89606582	+	81	TTS (ENST00000375769)	1221	ENST00000375769	ENSG00000130222	GADD45G	ENST00000494726
snail-chip_peak_421	15	63833427	63834234	+	81	promoter-TSS (ENST00000560462)	55	ENST00000560462	ENSG00000103657	HERC1	ENST00000560316
snail-chip_peak_554	17	41184453	41184816	+	81	exon (ENST00000620667, exon 1 of 2)	261	ENST00000620667	ENSG00000198443	KRTAP4-1	ENST00000620667
snail-chip_peak_201	10	79506882	79507709	+	81	TTS (ENST00000538322)	-1014	ENST00000538322	ENSG00000235705	AL133481.2	ENST00000456546
snail-chip_peak_857	22	21735574	21735788	+	81	promoter-TSS (ENST00000403503)	74	ENST00000403503	ENSG00000100027	YPEL1	ENST00000403503
snail-chip_peak_187	1	227946395	227946869	+	81	intron (ENST00000272164, intron 1 of 3)	1266	ENST00000272164	ENSG00000143816	WNT9A	ENST00000272164
snail-chip_peak_502	17	14309008	14309325	+	81	intron (ENST00000466596, intron 1 of 2)	5312	ENST00000466596	ENSG00000125430	HS3ST3B1	ENST00000583262
snail-chip_peak_81	1	41371661	41372262	+	81	intron (ENST00000641094, intron 1 of 2)	3708	ENST00000641094	ENSG00000204060	FOXO6	ENST00000429109
snail-chip_peak_273	12	3231258	3231980	+	81	intron (ENST00000431374, intron 1 of 4)	16368	ENST00000431374	ENSG00000011105	TSPAN9	ENST00000431374
snail-chip_peak_692	19	44719091	44719341	+	80	promoter-TSS (ENST00000591312)	-457	ENST00000591312	ENSG00000266903	AC243964.2	ENST00000586169
snail-chip_peak_202	10	92848336	92848822	+	80	promoter-TSS (ENST00000260762)	59	ENST00000260762	ENSG00000138190	EXOC6	ENST00000260762
snail-chip_peak_54	1	26620452	26620910	+	80	Intergenic	-18249		NA	NA	ENST00000516620
snail-chip_peak_88	1	43358542	43359140	+	80	promoter-TSS (ENST00000478882)	-114	ENST00000478882	ENSG00000117399	CDC20	ENST00000310955
snail-chip_peak_1031	6	159762045	159762318	+	80	promoter-TSS (ENST00000467951)	151	ENST00000467951	ENSG00000120437	ACAT2	ENST00000535372
snail-chip_peak_622	17	82519284	82519536	+	80	promoter-TSS (ENST00000527313)	-303	ENST00000527313	ENSG00000141568	FOXK2	ENST00000473637
snail-chip_peak_510	17	17677331	17677622	+	79	intron (ENST00000456090, intron 1 of 3)	212	ENST00000456090	ENSG00000223979	SMCR2	ENST00000456090
snail-chip_peak_1055	7	73005551	73005855	+	79	promoter-TSS (ENST00000569650)	18	ENST00000569650	ENSG00000174353	STAG3L3	ENST00000436857
snail-chip_peak_1110	9	14693028	14693557	+	79	promoter-TSS (ENST00000497966)	-27	ENST00000497966	ENSG00000175893	ZDHHC21	ENST00000497966
snail-chip_peak_931	4	17810905	17811405	+	79	promoter-TSS (ENST00000507768)	127	ENST00000507768	ENSG00000163257	DCAF16	ENST00000513226
snail-chip_peak_915	3	183116223	183116489	+	79	promoter-TSS (ENST00000492597)	-281	ENST00000492597	ENSG00000078070	MCCC1	ENST00000492597
snail-chip_peak_419	15	55742882	55743523	+	79	promoter-TSS (ENST00000561292)	-112	ENST00000561292	ENSG00000166450	PRTG	ENST00000561292
snail-chip_peak_55	1	26695748	26696017	+	79	promoter-TSS (ENST00000457599)	-150	ENST00000457599	ENSG00000117713	ARID1A	ENST00000637465
snail-chip_peak_440	15	98647269	98647736	+	79	promoter-TSS (ENST00000560221)	-131	ENST00000560221	ENSG00000259424	IRAIN	ENST00000560221
snail-chip_peak_578	17	73342519	73342826	+	79	intron (ENST00000392650, intron 44 of 44)	26541	ENST00000392650	ENSG00000069188	SDK2	ENST00000410094
snail-chip_peak_84	1	42682430	42682641	+	79	promoter-TSS (ENST00000332220)	95	ENST00000332220	ENSG00000065978	YBX1	ENST00000332220
snail-chip_peak_994	6	28218785	28219038	+	78	promoter-TSS (ENST00000469761)	-277	ENST00000469761	ENSG00000176933	TOB2P1	ENST00000469761
snail-chip_peak_96	1	47651235	47651554	+	78	Intergenic	-37069		NA	NA	ENST00000454285
snail-chip_peak_626	18	49492261	49492468	+	78	promoter-TSS (ENST00000577910)	35	ENST00000577910	ENSG00000215472	RPL17-C18orf32	ENST00000583637
snail-chip_peak_372	13	77698061	77698290	+	78	promoter-TSS (ENST00000488699)	-59	ENST00000488699	ENSG00000139737	SLAIN1	ENST00000578708
snail-chip_peak_833	20	62358084	62358645	+	78	intron (ENST00000252999, intron 2 of 79)	5351	ENST00000252999	ENSG00000130702	LAMA5	ENST00000487421
snail-chip_peak_837	21	29073606	29073836	+	78	promoter-TSS (ENST00000470450)	76	ENST00000470450	ENSG00000156261	CCT8	ENST00000540844
snail-chip_peak_417	15	45378346	45378611	+	78	promoter-TSS (ENST00000558163)	6	ENST00000558163	ENSG00000171766	GATM	ENST00000558118
snail-chip_peak_911	3	169966517	169967069	+	77	promoter-TSS (ENST00000469515)	-8	ENST00000469515	ENSG00000008952	SEC62	ENST00000460513
snail-chip_peak_11	1	6260130	6260801	+	77	intron (ENST00000377893, intron 1 of 5)	510	ENST00000377893	ENSG00000158292	GPR153	ENST00000377893
snail-chip_peak_628	18	59139830	59140227	+	77	exon (ENST00000592774, exon 1 of 2)	129	ENST00000592774	ENSG00000166562	SEC11C	ENST00000588875
snail-chip_peak_43	1	21937480	21937860	+	77	promoter-TSS (ENST00000374695)	-373	ENST00000374695	ENSG00000142798	HSPG2	ENST00000374695
snail-chip_peak_840	21	36156828	36157477	+	77	promoter-TSS (ENST00000608632)	370	ENST00000608632	ENSG00000236830	CBR3-AS1	ENST00000270190
snail-chip_peak_194	10	30433532	30433800	+	77	promoter-TSS (ENST00000263056)	-271	ENST00000263056	ENSG00000107968	MAP3K8	ENST00000263056
snail-chip_peak_1000	6	36885758	36886165	+	77	promoter-TSS (ENST00000373685)	97	ENST00000373685	ENSG00000198663	C6orf89	ENST00000373685
snail-chip_peak_813	20	46811109	46811668	+	77	Intergenic	-47945		NA	NA	ENST00000410942
snail-chip_peak_330	12	57868717	57869254	+	77	TTS (ENST00000499481)	-22246	ENST00000499481	ENSG00000245651	AC083805.1	ENST00000398073
snail-chip_peak_541	17	36535443	36535705	+	77	promoter-TSS (ENST00000616159)	19	ENST00000616159	ENSG00000278259	MYO19	ENST00000620233
snail-chip_peak_711	19	55600096	55600886	+	77	promoter-TSS (ENST00000221665)	122	ENST00000221665	ENSG00000179943	FIZ1	ENST00000301073
snail-chip_peak_937	4	40055953	40056185	+	76	promoter-TSS (ENST00000511480)	-757	ENST00000511480	ENSG00000078177	N4BP2	ENST00000261435
snail-chip_peak_984	5	176361556	176361956	+	76	promoter-TSS (ENST00000506983)	5	ENST00000506983	ENSG00000122203	KIAA1191	ENST00000510164
snail-chip_peak_897	3	49007343	49007562	+	76	promoter-TSS (ENST00000473238)	20	ENST00000473238	ENSG00000178252	WDR6	ENST00000627177
snail-chip_peak_309	12	54419272	54419497	+	76	promoter-TSS (ENST00000552053)	76	ENST00000552053	ENSG00000258137	AC079313.2	ENST00000293379
snail-chip_peak_884	22	50251121	50251406	+	76	promoter-TSS (ENST00000483222)	-2	ENST00000483222	ENSG00000100429	HDAC10	ENST00000415993
snail-chip_peak_517	17	18039448	18039674	+	75	promoter-TSS (ENST00000462733)	116	ENST00000462733	ENSG00000171953	ATPAF2	ENST00000376345
snail-chip_peak_945	4	56048771	56049150	+	75	promoter-TSS (ENST00000646253)	-113	ENST00000646253	ENSG00000109265	KIAA1211	ENST00000629263
snail-chip_peak_669	19	18419376	18419658	+	75	promoter-TSS (ENST00000625926)	87	ENST00000625926	ENSG00000130511	SSBP4	ENST00000598159
snail-chip_peak_117	1	85464819	85465519	+	75	promoter-TSS (ENST00000284031)	-29	ENST00000284031	ENSG00000153904	DDAH1	ENST00000284031
snail-chip_peak_188	1	228487078	228487308	+	74	promoter-TSS (ENST00000623748)	-73	ENST00000623748	ENSG00000279306	AL139288.1	ENST00000623748
snail-chip_peak_1174	9	137605934	137606326	+	74	intron (ENST00000637510, intron 1 of 1)	386	ENST00000637510	ENSG00000283411	AL590627.2	ENST00000637510
snail-chip_peak_1147	9	122931319	122931531	+	74	promoter-TSS (ENST00000373654)	75	ENST00000373654	ENSG00000171448	ZBTB26	ENST00000373656
snail-chip_peak_773	2	190534844	190535065	+	74	promoter-TSS (ENST00000457407)	99	ENST00000457407	ENSG00000233654	AC108047.1	ENST00000457407
snail-chip_peak_534	17	28720001	28720272	+	74	promoter-TSS (ENST00000578181)	57	ENST00000578181	ENSG00000198242	RPL23A	ENST00000496182
snail-chip_peak_801	20	31723318	31723918	+	74	promoter-TSS (ENST00000376055)	282	ENST00000376055	ENSG00000171552	BCL2L1	ENST00000450273
snail-chip_peak_468	16	30957527	30957944	+	74	promoter-TSS (ENST00000614997)	441	ENST00000614997	ENSG00000275263	AC135048.3	ENST00000262519
snail-chip_peak_536	17	29006046	29006282	+	73	promoter-TSS (ENST00000335960)	-19	ENST00000335960	ENSG00000063015	SEZ6	ENST00000360295
snail-chip_peak_787	2	231463811	231464419	+	73	promoter-TSS (ENST00000453992)	65	ENST00000453992	ENSG00000115053	NCL	ENST00000453992
snail-chip_peak_920	4	2469604	2469874	+	73	exon (ENST00000506706, exon 1 of 9)	286	ENST00000506706	ENSG00000063978	RNF4	ENST00000506706
snail-chip_peak_130	1	109397701	109397989	+	73	promoter-TSS (ENST00000471996)	16	ENST00000471996	ENSG00000134243	SORT1	ENST00000471996
snail-chip_peak_776	2	190881626	190881841	+	73	intron (ENST00000413911, intron 1 of 1)	326	ENST00000413911	ENSG00000235852	AC005540.1	ENST00000413911
snail-chip_peak_828	20	57437670	57437903	+	73	Intergenic	-44724		NA	NA	ENST00000417346
snail-chip_peak_842	21	39349020	39349316	+	73	promoter-TSS (ENST00000489072)	-28	ENST00000489072	ENSG00000205581	HMGN1	ENST00000431390
snail-chip_peak_240	11	44066277	44066484	+	73	promoter-TSS (ENST00000527603)	112	ENST00000527603	ENSG00000110455	ACCS	ENST00000263776
snail-chip_peak_1139	9	111483911	111484277	+	73	promoter-TSS (ENST00000602978)	-37	ENST00000602978	ENSG00000136813	ECPAS	ENST00000602978
snail-chip_peak_348	12	122944880	122945107	+	72	promoter-TSS (ENST00000541983)	-291	ENST00000541983	ENSG00000150967	ABCB9	ENST00000541983
snail-chip_peak_1109	9	14322308	14322554	+	72	promoter-TSS (ENST00000635877)	-93	ENST00000635877	ENSG00000147862	NFIB	ENST00000606230
snail-chip_peak_631	19	608900	609423	+	72	intron (ENST00000251287, intron 4 of 7)	8836	ENST00000251287	ENSG00000099822	HCN2	ENST00000592633
snail-chip_peak_627	18	49561294	49561827	+	72	promoter-TSS (ENST00000427224)	388	ENST00000427224	ENSG00000101670	LIPG	ENST00000583083
snail-chip_peak_1038	7	2271799	2272121	+	72	promoter-TSS (ENST00000479689)	-64	ENST00000479689	ENSG00000106266	SNX8	ENST00000479689
snail-chip_peak_564	17	48816817	48817038	+	72	intron (ENST00000470462, intron 1 of 4)	126	ENST00000470462	ENSG00000170703	TTLL6	ENST00000490027
snail-chip_peak_473	16	46830878	46831408	+	72	promoter-TSS (ENST00000394806)	19	ENST00000394806	ENSG00000155330	C16orf87	ENST00000394806
snail-chip_peak_783	2	218908919	218909361	+	72	intron (ENST00000419511, intron 3 of 4)	7147	ENST00000419511	ENSG00000228135	LINC01494	ENST00000363159
snail-chip_peak_1169	9	137056379	137056735	+	72	Intergenic	-1106		NA	NA	ENST00000435463
snail-chip_peak_912	3	170222131	170222339	+	72	promoter-TSS (ENST00000295797)	-130	ENST00000295797	ENSG00000163558	PRKCI	ENST00000295797
snail-chip_peak_645	19	4585112	4585385	+	72	Intergenic	-25440		NA	NA	ENST00000586582
snail-chip_peak_999	6	36027737	36027997	+	72	promoter-TSS (ENST00000468133)	85	ENST00000468133	ENSG00000112062	MAPK14	ENST00000468133
snail-chip_peak_203	10	94545808	94546159	+	72	promoter-TSS (ENST00000394036)	61	ENST00000394036	ENSG00000119969	HELLS	ENST00000394045
snail-chip_peak_1083	7	129434482	129434693	+	72	exon (ENST00000435494, exon 1 of 20)	141	ENST00000435494	ENSG00000128578	STRIP2	ENST00000435494
snail-chip_peak_718	2	11465680	11465990	+	72	promoter-TSS (ENST00000455198)	44	ENST00000455198	ENSG00000169016	E2F6	ENST00000455198
snail-chip_peak_867	22	37560102	37560312	+	72	promoter-TSS (ENST00000430687)	-240	ENST00000430687	ENSG00000128283	CDC42EP1	ENST00000249014
snail-chip_peak_214	10	102644930	102645264	+	72	promoter-TSS (ENST00000479004)	89	ENST00000479004	ENSG00000171206	TRIM8	ENST00000645961
snail-chip_peak_927	4	8218784	8219046	+	71	intron (ENST00000245105, intron 8 of 17)	2712	ENST00000245105	ENSG00000125089	SH3TC1	ENST00000508641
snail-chip_peak_168	1	181100963	181101280	+	71	Intergenic	12409		NA	NA	ENST00000367577
snail-chip_peak_617	17	82384122	82384339	+	71	Intergenic	-1540		NA	NA	ENST00000566971
snail-chip_peak_560	17	45147499	45147720	+	71	promoter-TSS (ENST00000332499)	861	ENST00000332499	ENSG00000186834	HEXIM1	ENST00000612013
snail-chip_peak_1145	9	121598694	121598898	+	71	intron (ENST00000489314, intron 1 of 1)	528	ENST00000489314	ENSG00000136848	DAB2IP	ENST00000489314
snail-chip_peak_604	17	81419048	81419740	+	71	intron (ENST00000307745, intron 1 of 26)	18304	ENST00000307745	ENSG00000266074	BAHCC1	ENST00000625166
snail-chip_peak_13	1	6490427	6490836	+	71	promoter-TSS (ENST00000377725)	-51	ENST00000377725	ENSG00000171680	PLEKHG5	ENST00000340850
snail-chip_peak_179	1	212791490	212791744	+	71	promoter-TSS (ENST00000526997)	-2	ENST00000526997	ENSG00000203705	TATDN3	ENST00000473995
snail-chip_peak_297	12	45990045	45990545	+	71	intron (ENST00000266589, intron 1 of 5)	270	ENST00000266589	ENSG00000139218	SCAF11	ENST00000266589
snail-chip_peak_174	1	203007386	203007750	+	70	promoter-TSS (ENST00000468449)	165	ENST00000468449	ENSG00000163444	TMEM183A	ENST00000543891
snail-chip_peak_843	21	39612938	39613239	+	70	promoter-TSS (ENST00000380612)	148	ENST00000380612	ENSG00000184809	B3GALT5-AS1	ENST00000615480
snail-chip_peak_655	19	11261986	11262266	+	70	intron (ENST00000294618, intron 1 of 47)	326	ENST00000294618	ENSG00000130158	DOCK6	ENST00000294618
snail-chip_peak_1043	7	7182709	7183165	+	70	intron (ENST00000419721, intron 1 of 2)	307	ENST00000419721	ENSG00000106392	C1GALT1	ENST00000476068
snail-chip_peak_29	1	16144703	16145614	+	70	intron (ENST00000358432, intron 3 of 16)	1292	ENST00000358432	ENSG00000142627	EPHA2	ENST00000480202
snail-chip_peak_173	1	200891271	200891482	+	70	promoter-TSS (ENST00000367342)	35	ENST00000367342	ENSG00000163362	INAVA	ENST00000367342
snail-chip_peak_361	13	26557600	26557894	+	70	promoter-TSS (ENST00000361042)	-3	ENST00000361042	ENSG00000132970	WASF3	ENST00000335327
snail-chip_peak_601	17	81386623	81387174	+	70	promoter-TSS (ENST00000611501)	-517	ENST00000611501	ENSG00000274833	AC110285.5	ENST00000611501
snail-chip_peak_1127	9	86902737	86902952	+	70	Intergenic	44345		NA	NA	ENST00000298743
snail-chip_peak_404	14	102592112	102592318	+	70	promoter-TSS (ENST00000262241)	-446	ENST00000262241	ENSG00000089902	RCOR1	ENST00000262241
snail-chip_peak_477	16	57245221	57245652	+	70	promoter-TSS (ENST00000562023)	60	ENST00000562023	ENSG00000102931	ARL2BP	ENST00000563234
snail-chip_peak_575	17	68035380	68035966	+	70	promoter-TSS (ENST00000584026)	-35	ENST00000584026	ENSG00000182481	KPNA2	ENST00000583269
snail-chip_peak_207	10	100229393	100229642	+	69	promoter-TSS (ENST00000444359)	102	ENST00000444359	ENSG00000227492	AL138921.1	ENST00000370397
snail-chip_peak_707	19	55070788	55071139	+	69	intron (ENST00000593134, intron 1 of 1)	328	ENST00000593134	ENSG00000160439	RDH13	ENST00000593134
snail-chip_peak_563	17	48048379	48048631	+	69	promoter-TSS (ENST00000581441)	27	ENST00000581441	ENSG00000082641	NFE2L1	ENST00000585299
snail-chip_peak_1148	9	122940994	122941221	+	69	promoter-TSS (ENST00000402311)	17	ENST00000402311	ENSG00000011454	RABGAP1	ENST00000426918
snail-chip_peak_943	4	55395613	55396148	+	69	promoter-TSS (ENST00000608136)	-33	ENST00000608136	ENSG00000249700	SRD5A3-AS1	ENST00000608136
snail-chip_peak_39	1	21290215	21290457	+	69	promoter-TSS (ENST00000264205)	-79	ENST00000264205	ENSG00000117298	ECE1	ENST00000264205
snail-chip_peak_609	17	81711852	81712112	+	69	promoter-TSS (ENST00000574129)	-254	ENST00000574129	ENSG00000183048	SLC25A10	ENST00000545862
snail-chip_peak_2	1	999749	1000003	+	69	exon (ENST00000304952, exon 1 of 4)	105	ENST00000304952	ENSG00000188290	HES4	ENST00000484667
snail-chip_peak_221	10	114631970	114632190	+	69	intron (ENST00000369256, intron 1 of 23)	-21363	ENST00000369256	ENSG00000099204	ABLIM1	ENST00000477638
snail-chip_peak_367	13	42048468	42048963	+	68	promoter-TSS (ENST00000261491)	-38	ENST00000261491	ENSG00000102780	DGKH	ENST00000337343
snail-chip_peak_970	5	81751316	81751670	+	68	promoter-TSS (ENST00000320672)	-240	ENST00000320672	ENSG00000145687	SSBP2	ENST00000615665
snail-chip_peak_899	3	49470318	49470842	+	68	intron (ENST00000539901, intron 1 of 2)	226	ENST00000539901	ENSG00000173402	DAG1	ENST00000496474
snail-chip_peak_1088	8	15417092	15417352	+	68	promoter-TSS (ENST00000503191)	7	ENST00000503191	ENSG00000104723	TUSC3	ENST00000503191
snail-chip_peak_1103	8	118111982	118112267	+	68	promoter-TSS (ENST00000437196)	-271	ENST00000437196	ENSG00000182197	EXT1	ENST00000378204
snail-chip_peak_860	22	27642328	27642535	+	68	Intergenic	-65149		NA	NA	ENST00000422833
snail-chip_peak_243	11	46121305	46122257	+	68	promoter-TSS (ENST00000530312)	-603	ENST00000530312	ENSG00000135365	PHF21A	ENST00000323180
snail-chip_peak_1162	9	133460289	133460763	+	68	intron (ENST00000489519, intron 1 of 2)	528	ENST00000489519	ENSG00000160325	CACFD1	ENST00000489519
snail-chip_peak_406	14	103595334	103595568	+	68	intron (ENST00000472726, intron 4 of 17)	7449	ENST00000472726	ENSG00000256500	AL139300.1	ENST00000557079
snail-chip_peak_101	1	53328134	53328480	+	68	promoter-TSS (ENST00000371454)	74	ENST00000371454	ENSG00000157193	LRP8	ENST00000445039
snail-chip_peak_1064	7	75639155	75639467	+	68	intron (ENST00000434438, intron 1 of 28)	-12341	ENST00000434438	ENSG00000127946	HIP1	ENST00000623029
snail-chip_peak_714	2	3574948	3575569	+	68	promoter-TSS (ENST00000647131)	-2	ENST00000647131	ENSG00000171863	RPS7	ENST00000645674
snail-chip_peak_1187	X	19990457	19991013	+	68	Intergenic	-5576		NA	NA	ENST00000383936
snail-chip_peak_40	1	21782779	21783028	+	68	promoter-TSS (ENST00000529637)	40	ENST00000529637	ENSG00000090686	USP48	ENST00000489108
snail-chip_peak_21	1	10796296	10796570	+	68	intron (ENST00000344008, intron 1 of 15)	215	ENST00000344008	ENSG00000130940	CASZ1	ENST00000377022
snail-chip_peak_1084	7	134986547	134986774	+	68	promoter-TSS (ENST00000470839)	56	ENST00000470839	ENSG00000146856	AGBL3	ENST00000470839
snail-chip_peak_366	13	36346412	36346616	+	67	promoter-TSS (ENST00000494062)	-21	ENST00000494062	ENSG00000133104	SPART	ENST00000494062
snail-chip_peak_765	2	174248100	174248626	+	67	promoter-TSS (ENST00000409546)	-3	ENST00000409546	ENSG00000138430	OLA1	ENST00000409546
snail-chip_peak_153	1	154936581	154936957	+	67	promoter-TSS (ENST00000604546)	222	ENST00000604546	ENSG00000270361	AL451085.1	ENST00000368467
snail-chip_peak_1066	7	75878824	75879294	+	67	promoter-TSS (ENST00000468304)	55	ENST00000468304	ENSG00000005486	RHBDD2	ENST00000454791
snail-chip_peak_235	11	17389630	17389897	+	67	promoter-TSS (ENST00000528992)	-432	ENST00000528992	ENSG00000187486	KCNJ11	ENST00000528731
snail-chip_peak_1137	9	99819576	99819861	+	67	intron (ENST00000427039, intron 1 of 6)	171	ENST00000427039	ENSG00000237461	AL359710.1	ENST00000427039
snail-chip_peak_547	17	38451707	38451937	+	67	promoter-TSS (ENST00000615582)	81	ENST00000615582	ENSG00000276170	AC244153.1	ENST00000619955
snail-chip_peak_689	19	41226109	41226410	+	67	promoter-TSS (ENST00000593513)	-496	ENST00000593513	ENSG00000167601	AXL	ENST00000593513
snail-chip_peak_154	1	155000831	155001408	+	67	Intergenic	-1511		NA	NA	ENST00000535420
snail-chip_peak_76	1	39786058	39786395	+	67	intron (ENST00000372827, intron 1 of 6)	2635	ENST00000372827	ENSG00000116985	BMP8B	ENST00000372827
snail-chip_peak_492	16	88686607	88686820	+	67	promoter-TSS (ENST00000332281)	-220	ENST00000332281	ENSG00000185669	SNAI3	ENST00000332281
snail-chip_peak_394	14	75278544	75278763	+	66	promoter-TSS (ENST00000555242)	-121	ENST00000555242	ENSG00000170345	FOS	ENST00000303562
snail-chip_peak_770	2	186486358	186486569	+	66	promoter-TSS (ENST00000496289)	196	ENST00000496289	ENSG00000065548	ZC3H15	ENST00000477672
snail-chip_peak_320	12	57520779	57521104	+	66	promoter-TSS (ENST00000346473)	-24	ENST00000346473	ENSG00000175197	DDIT3	ENST00000551351
snail-chip_peak_299	12	48717054	48717394	+	66	promoter-TSS (ENST00000618666)	-226	ENST00000618666	ENSG00000129315	CCNT1	ENST00000618666
snail-chip_peak_407	14	103628857	103629105	+	66	promoter-TSS (ENST00000553286)	-196	ENST00000553286	ENSG00000126214	KLC1	ENST00000348520
snail-chip_peak_715	2	10447409	10448007	+	65	promoter-TSS (ENST00000405333)	72	ENST00000405333	ENSG00000115758	ODC1	ENST00000405333
snail-chip_peak_259	11	68213686	68213926	+	65	promoter-TSS (ENST00000304363)	22	ENST00000304363	ENSG00000110066	KMT5B	ENST00000405515
snail-chip_peak_589	17	78925536	78925894	+	65	promoter-TSS (ENST00000262768)	-328	ENST00000262768	ENSG00000035862	TIMP2	ENST00000262768
snail-chip_peak_27	1	15756620	15756856	+	65	promoter-TSS (ENST00000375771)	79	ENST00000375771	ENSG00000162458	FBLIM1	ENST00000375771
snail-chip_peak_595	17	80968950	80969274	+	65	intron (ENST00000576234, intron 1 of 1)	1966	ENST00000576234	ENSG00000261924	AC127496.1	ENST00000573602
snail-chip_peak_87	1	42959088	42959390	+	65	promoter-TSS (ENST00000460369)	-63	ENST00000460369	ENSG00000117394	SLC2A1	ENST00000426263
snail-chip_peak_482	16	67170469	67170711	+	65	promoter-TSS (ENST00000268605)	48	ENST00000268605	ENSG00000140939	NOL3	ENST00000565645
snail-chip_peak_938	4	40056496	40056741	+	65	promoter-TSS (ENST00000511480)	-208	ENST00000511480	ENSG00000078177	N4BP2	ENST00000261435
snail-chip_peak_291	12	27332869	27333494	+	65	intron (ENST00000546179, intron 1 of 13)	126	ENST00000546179	ENSG00000029153	ARNTL2	ENST00000266503
snail-chip_peak_381	14	24141240	24141551	+	65	promoter-TSS (ENST00000560600)	92	ENST00000560600	ENSG00000100908	EMC9	ENST00000560600
snail-chip_peak_1075	7	102572496	102572805	+	65	promoter-TSS (ENST00000486319)	-1	ENST00000486319	ENSG00000168255	POLR2J3	ENST00000486319
snail-chip_peak_853	22	17773897	17774137	+	64	promoter-TSS (ENST00000615414)	-1	ENST00000615414	ENSG00000015475	BID	ENST00000317361
snail-chip_peak_236	11	17695897	17696230	+	64	intron (ENST00000529781, intron 1 of 1)	877	ENST00000529781	ENSG00000255335	AC124301.2	ENST00000529781
snail-chip_peak_1060	7	74453473	74453990	+	64	promoter-TSS (ENST00000455841)	-59	ENST00000455841	ENSG00000006704	GTF2IRD1	ENST00000265755
snail-chip_peak_849	21	46324632	46324901	+	64	promoter-TSS (ENST00000445935)	-122	ENST00000445935	ENSG00000160298	C21orf58	ENST00000480896
snail-chip_peak_167	1	181022423	181022893	+	64	exon (ENST00000542060, exon 1 of 6)	253	ENST00000542060	ENSG00000135823	STX6	ENST00000258301
snail-chip_peak_741	2	55519905	55520281	+	64	intron (ENST00000403007, intron 1 of 5)	362	ENST00000403007	ENSG00000163001	CFAP36	ENST00000403007
snail-chip_peak_818	20	49985547	49985982	+	64	intron (ENST00000244050, intron 2 of 2)	2765	ENST00000244050	ENSG00000124216	SNAI1	ENST00000244050
snail-chip_peak_1156	9	128050255	128050509	+	64	intron (ENST00000414976, intron 1 of 1)	6980	ENST00000414976	ENSG00000230848	AL360268.2	ENST00000414976
snail-chip_peak_9	1	3900424	3900734	+	63	promoter-TSS (ENST00000486765)	163	ENST00000486765	ENSG00000198912	C1orf174	ENST00000439488
snail-chip_peak_296	12	43836154	43836415	+	63	intron (ENST00000551577, intron 1 of 6)	131	ENST00000551577	ENSG00000139173	TMEM117	ENST00000546868
snail-chip_peak_34	1	18902286	18902522	+	63	intron (ENST00000494072, intron 8 of 26)	124	ENST00000494072	ENSG00000255275	AL080251.1	ENST00000538839
snail-chip_peak_238	11	33039597	33039819	+	63	promoter-TSS (ENST00000528898)	-78	ENST00000528898	ENSG00000176148	TCP11L1	ENST00000528107
snail-chip_peak_107	1	62122632	62122859	+	63	intron (ENST00000371158, intron 38 of 42)	1871	ENST00000371158	ENSG00000132849	PATJ	ENST00000472512
snail-chip_peak_520	17	18183900	18184210	+	63	promoter-TSS (ENST00000399138)	-184	ENST00000399138	ENSG00000091542	ALKBH5	ENST00000399138
snail-chip_peak_580	17	75270581	75271236	+	63	promoter-TSS (ENST00000585075)	225	ENST00000585075	ENSG00000263843	AC022211.2	ENST00000580717
snail-chip_peak_809	20	36573630	36573882	+	63	promoter-TSS (ENST00000611732)	149	ENST00000611732	ENSG00000118707	TGIF2	ENST00000373872
snail-chip_peak_697	19	47274370	47274596	+	62	promoter-TSS (ENST00000552360)	30	ENST00000552360	ENSG00000257704	INAFM1	ENST00000552360
snail-chip_peak_108	1	62688442	62688655	+	62	promoter-TSS (ENST00000635123)	66	ENST00000635123	ENSG00000116641	DOCK7	ENST00000453229
snail-chip_peak_757	2	113503828	113504201	+	62	Intergenic	5349		NA	NA	ENST00000306507
snail-chip_peak_603	17	81405789	81406002	+	62	intron (ENST00000307745, intron 1 of 26)	4805	ENST00000307745	ENSG00000266074	BAHCC1	ENST00000625166
snail-chip_peak_388	14	54565178	54565493	+	62	Intergenic	-1762		NA	NA	ENST00000554335
snail-chip_peak_1100	8	102864309	102864609	+	62	promoter-TSS (ENST00000518978)	1	ENST00000518978	ENSG00000253320	AZIN1-AS1	ENST00000518978
snail-chip_peak_905	3	114454332	114454643	+	62	intron (ENST00000628886, intron 2 of 2)	196	ENST00000628886	ENSG00000242290	ZBTB20-AS5	ENST00000470311
snail-chip_peak_1007	6	56843811	56844249	+	62	promoter-TSS (ENST00000421834)	28	ENST00000421834	ENSG00000151914	DST	ENST00000426453
snail-chip_peak_334	12	69739087	69739346	+	62	promoter-TSS (ENST00000501300)	107	ENST00000501300	ENSG00000247131	AC025263.1	ENST00000549760
snail-chip_peak_607	17	81512434	81512732	+	62	promoter-TSS (ENST00000576209)	165	ENST00000576209	ENSG00000184009	ACTG1	ENST00000576214
snail-chip_peak_869	22	38398207	38398433	+	62	promoter-TSS (ENST00000381645)	202	ENST00000381645	ENSG00000244627	TPTEP2	ENST00000400206
snail-chip_peak_12	1	6393545	6393878	+	62	promoter-TSS (ENST00000418124)	55	ENST00000418124	ENSG00000097021	ACOT7	ENST00000545482
snail-chip_peak_267	11	94493575	94493794	+	62	promoter-TSS (ENST00000534911)	55	ENST00000534911	ENSG00000168876	ANKRD49	ENST00000544612
snail-chip_peak_954	4	109560388	109560757	+	62	promoter-TSS (ENST00000452915)	360	ENST00000452915	ENSG00000005059	MCUB	ENST00000515114
snail-chip_peak_798	20	31604042	31604287	+	62	Intergenic	-1119		NA	NA	ENST00000376105
snail-chip_peak_1164	9	134068278	134068524	+	62	promoter-TSS (ENST00000303407)	134	ENST00000303407	ENSG00000169925	BRD3	ENST00000371834
snail-chip_peak_456	16	14302799	14303014	+	62	intron (ENST00000641175, intron 1 of 1)	214	ENST00000641175	ENSG00000262454	MIR193BHG	ENST00000641175
snail-chip_peak_411	14	105333883	105334217	+	62	intron (ENST00000325438, intron 1 of 23)	-2375	ENST00000325438	ENSG00000179364	PACS2	ENST00000546915
snail-chip_peak_396	14	81220987	81221356	+	62	promoter-TSS (ENST00000618431)	-47	ENST00000618431	ENSG00000273783	AL136040.1	ENST00000618431
snail-chip_peak_916	3	190322173	190322406	+	62	promoter-TSS (ENST00000468220)	186	ENST00000468220	ENSG00000113946	CLDN16	ENST00000295522
snail-chip_peak_1099	8	102789144	102789349	+	62	Intergenic	-16271		NA	NA	ENST00000522715
snail-chip_peak_1079	7	117114068	117114322	+	62	intron (ENST00000442719, intron 4 of 4)	-3717	ENST00000442719	ENSG00000226367	ST7-AS2	ENST00000622900
snail-chip_peak_664	19	14090397	14090888	+	62	promoter-TSS (ENST00000533683)	66	ENST00000533683	ENSG00000141858	SAMD1	ENST00000533683
snail-chip_peak_283	12	12562715	12563071	+	62	promoter-TSS (ENST00000298573)	-510	ENST00000298573	ENSG00000111266	DUSP16	ENST00000298573
snail-chip_peak_665	19	14118352	14118623	+	62	promoter-TSS (ENST00000590853)	-403	ENST00000590853	ENSG00000072062	PRKACA	ENST00000589284
snail-chip_peak_438	15	82985990	82986396	+	62	promoter-TSS (ENST00000560374)	-14	ENST00000560374	ENSG00000103942	HOMER2	ENST00000304191
snail-chip_peak_45	1	23423857	23424200	+	62	intron (ENST00000476978, intron 1 of 10)	590	ENST00000476978	ENSG00000204219	TCEA3	ENST00000476978
snail-chip_peak_192	10	11017524	11018090	+	62	promoter-TSS (ENST00000632728)	-116	ENST00000632728	ENSG00000048740	CELF2	ENST00000633077
snail-chip_peak_458	16	18984025	18984258	+	62	promoter-TSS (ENST00000421369)	118	ENST00000421369	ENSG00000170537	TMC7	ENST00000568469
snail-chip_peak_1186	X	19515391	19515652	+	62	promoter-TSS (ENST00000338883)	-260	ENST00000338883	ENSG00000180815	MAP3K15	ENST00000338883
snail-chip_peak_490	16	87492862	87493091	+	62	promoter-TSS (ENST00000565824)	-298	ENST00000565824	ENSG00000260750	AC092720.1	ENST00000565824
snail-chip_peak_1011	6	96924352	96924561	+	62	promoter-TSS (ENST00000544166)	-164	ENST00000544166	ENSG00000186231	KLHL32	ENST00000536676
snail-chip_peak_389	14	54902577	54902793	+	61	promoter-TSS (ENST00000395521)	122	ENST00000395521	ENSG00000131979	GCH1	ENST00000543643
snail-chip_peak_519	17	18183033	18183248	+	61	promoter-TSS (ENST00000541285)	62	ENST00000541285	ENSG00000091542	ALKBH5	ENST00000541285
snail-chip_peak_213	10	102502357	102502665	+	61	intron (ENST00000369905, intron 1 of 10)	143	ENST00000369905	ENSG00000138107	ACTR1A	ENST00000481044
snail-chip_peak_1070	7	77696915	77697168	+	60	promoter-TSS (ENST00000445288)	-110	ENST00000445288	ENSG00000187257	RSBN1L	ENST00000445288
snail-chip_peak_512	17	17710614	17710872	+	60	intron (ENST00000471135, intron 2 of 3)	28248	ENST00000471135	ENSG00000108557	RAI1	ENST00000471135
snail-chip_peak_69	1	33152746	33153085	+	60	intron (ENST00000543586, intron 4 of 4)	-9685	ENST00000543586	ENSG00000116525	TRIM62	ENST00000622988
snail-chip_peak_820	20	50071310	50071522	+	60	Intergenic	13335		NA	NA	ENST00000420027
snail-chip_peak_832	20	62143513	62143743	+	60	promoter-TSS (ENST00000370873)	-167	ENST00000370873	ENSG00000101182	PSMA7	ENST00000450482
snail-chip_peak_209	10	100999317	100999656	+	60	promoter-TSS (ENST00000454422)	10	ENST00000454422	ENSG00000107816	LZTS2	ENST00000370220
snail-chip_peak_1121	9	81687283	81687562	+	60	promoter-TSS (ENST00000376463)	-54	ENST00000376463	ENSG00000196781	TLE1	ENST00000376463
snail-chip_peak_924	4	6782165	6782475	+	60	promoter-TSS (ENST00000425103)	-322	ENST00000425103	ENSG00000170871	KIAA0232	ENST00000508423
snail-chip_peak_540	17	30668788	30669078	+	60	intron (ENST00000578265, intron 4 of 4)	33842	ENST00000578265	ENSG00000214719	SMURF2P1-LRRC37BP1	ENST00000483452
snail-chip_peak_668	19	18288093	18288329	+	60	Intergenic	-2716		NA	NA	ENST00000467018
snail-chip_peak_129	1	108876770	108877383	+	60	promoter-TSS (ENST00000264126)	73	ENST00000264126	ENSG00000121957	GPSM2	ENST00000643094
snail-chip_peak_196	10	31697542	31697863	+	60	intron (ENST00000433770, intron 1 of 1)	9686	ENST00000433770	ENSG00000237797	AL161935.3	ENST00000433770
snail-chip_peak_161	1	167716516	167716732	+	59	Intergenic	-4568		NA	NA	ENST00000487858
snail-chip_peak_36	1	19759442	19759688	+	59	intron (ENST00000462171, intron 2 of 3)	11862	ENST00000462171	ENSG00000162542	TMCO4	ENST00000462171
snail-chip_peak_844	21	42973968	42974183	+	59	promoter-TSS (ENST00000418336)	-435	ENST00000418336	ENSG00000160199	PKNOX1	ENST00000432907
snail-chip_peak_345	12	121296848	121297127	+	59	promoter-TSS (ENST00000412367)	-234	ENST00000412367	ENSG00000110931	CAMKK2	ENST00000404169
snail-chip_peak_513	17	17739658	17739884	+	59	intron (ENST00000471135, intron 3 of 3)	31050	ENST00000471135	ENSG00000108557	RAI1	ENST00000443696
snail-chip_peak_31	1	16190256	16190556	+	59	Intergenic	-7448		NA	NA	ENST00000457809
snail-chip_peak_331	12	57887716	57888369	+	59	intron (ENST00000548955, intron 1 of 1)	5910	ENST00000548955	ENSG00000245651	AC083805.1	ENST00000548955
snail-chip_peak_796	20	25281518	25281821	+	59	intron (ENST00000216962, intron 11 of 19)	3919	ENST00000216962	ENSG00000100994	PYGB	ENST00000610840
snail-chip_peak_52	1	26111228	26111575	+	59	promoter-TSS (ENST00000374269)	228	ENST00000374269	ENSG00000175087	PDIK1L	ENST00000444713
snail-chip_peak_98	1	51729520	51730071	+	59	promoter-TSS (ENST00000526917)	-13	ENST00000526917	ENSG00000117859	OSBPL9	ENST00000531828
snail-chip_peak_1009	6	70667780	70668370	+	59	promoter-TSS (ENST00000619054)	299	ENST00000619054	ENSG00000112305	SMAP1	ENST00000370455
snail-chip_peak_674	19	31254088	31254303	+	59	Intergenic	51568		NA	NA	ENST00000560707
snail-chip_peak_1118	9	62838152	62838439	+	59	promoter-TSS (ENST00000417533)	7	ENST00000417533	ENSG00000229422	AL512625.2	ENST00000417533
snail-chip_peak_433	15	76311153	76311459	+	59	promoter-TSS (ENST00000560595)	90	ENST00000560595	ENSG00000140374	ETFA	ENST00000560595
snail-chip_peak_794	20	23637460	23637666	+	58	intron (ENST00000398409, intron 2 of 3)	382	ENST00000398409	ENSG00000101439	CST3	ENST00000398411
snail-chip_peak_395	14	76956199	76956491	+	58	Intergenic	-3293		NA	NA	ENST00000553613
snail-chip_peak_696	19	47227757	47228003	+	58	promoter-TSS (ENST00000636300)	-691	ENST00000636300	ENSG00000284411	MIR3191	ENST00000598636
snail-chip_peak_180	1	212981646	212981889	+	58	intron (ENST00000366968, intron 8 of 8)	-7360	ENST00000366968	ENSG00000143494	VASH2	ENST00000519906
snail-chip_peak_30	1	16145882	16146251	+	58	intron (ENST00000358432, intron 3 of 16)	384	ENST00000358432	ENSG00000142627	EPHA2	ENST00000480202
snail-chip_peak_573	17	67717789	67718172	+	58	promoter-TSS (ENST00000581375)	35	ENST00000581375	ENSG00000130935	NOL11	ENST00000581375
snail-chip_peak_593	17	80147425	80147982	+	58	promoter-TSS (ENST00000647795)	453	ENST00000647795	ENSG00000141543	EIF4A3	ENST00000624270
snail-chip_peak_703	19	50500514	50500853	+	58	Intergenic	7346		NA	NA	ENST00000602146
snail-chip_peak_789	2	240435364	240435601	+	58	promoter-TSS (ENST00000264039)	-189	ENST00000264039	ENSG00000063660	GPC1	ENST00000264039
snail-chip_peak_743	2	64524236	64524504	+	58	promoter-TSS (ENST00000498706)	65	ENST00000498706	ENSG00000119844	AFTPH	ENST00000238856
snail-chip_peak_793	20	17968667	17968875	+	57	promoter-TSS (ENST00000419004)	3	ENST00000419004	ENSG00000089006	SNX5	ENST00000606557
snail-chip_peak_995	6	31620756	31620971	+	57	intron (ENST00000469577, intron 1 of 7)	138	ENST00000469577	ENSG00000204469	PRRC2A	ENST00000376033
snail-chip_peak_684	19	39412550	39412755	+	57	promoter-TSS (ENST00000438123)	67	ENST00000438123	ENSG00000090924	PLEKHG2	ENST00000425673
snail-chip_peak_245	11	47766874	47767273	+	57	exon (ENST00000540172, exon 1 of 3)	213	ENST00000540172	ENSG00000109920	FNBP4	ENST00000534003
snail-chip_peak_772	2	189762867	189763107	+	57	promoter-TSS (ENST00000520350)	148	ENST00000520350	ENSG00000128694	OSGEPL1	ENST00000523895
snail-chip_peak_726	2	26503341	26503551	+	57	intron (ENST00000403946, intron 6 of 45)	-25404	ENST00000403946	ENSG00000115155	OTOF	ENST00000339598
snail-chip_peak_261	11	70203357	70203568	+	57	exon (ENST00000301838, exon 1 of 2)	299	ENST00000301838	ENSG00000168040	FADD	ENST00000301838
snail-chip_peak_608	17	81537870	81538209	+	57	TTS (ENST00000334850)	1893	ENST00000334850	ENSG00000186765	FSCN2	ENST00000527221
snail-chip_peak_15	1	6603013	6603287	+	57	promoter-TSS (ENST00000377663)	-149	ENST00000377663	ENSG00000162413	KLHL21	ENST00000377663
snail-chip_peak_879	22	46008117	46008389	+	57	exon (ENST00000624893, exon 1 of 1)	1637	ENST00000624893	ENSG00000280424	BX537318.2	ENST00000624893
snail-chip_peak_991	6	15662350	15662606	+	57	intron (ENST00000506844, intron 1 of 9)	442	ENST00000506844	ENSG00000047579	DTNBP1	ENST00000506844
snail-chip_peak_1021	6	143843184	143843521	+	57	promoter-TSS (ENST00000367576)	8	ENST00000367576	ENSG00000135521	LTV1	ENST00000367576
snail-chip_peak_883	22	49960029	49960242	+	57	promoter-TSS (ENST00000360612)	-378	ENST00000360612	ENSG00000198355	PIM3	ENST00000360612
snail-chip_peak_755	2	111705417	111705710	+	57	intron (ENST00000643447, intron 9 of 11)	-6530	ENST00000643447	ENSG00000153107	ANAPC1	ENST00000644013
snail-chip_peak_197	10	31928013	31928334	+	57	intron (ENST00000375250, intron 1 of 17)	634	ENST00000375250	ENSG00000165322	ARHGAP12	ENST00000344936
snail-chip_peak_233	11	12287352	12287691	+	57	TTS (ENST00000646734)	621	ENST00000646734	ENSG00000133816	MICAL2	ENST00000256186
snail-chip_peak_729	2	29012059	29012400	+	57	intron (ENST00000379558, intron 7 of 19)	-2238	ENST00000379558	ENSG00000189350	TOGARAM2	ENST00000465300
snail-chip_peak_710	19	55599297	55599555	+	57	promoter-TSS (ENST00000589521)	101	ENST00000589521	ENSG00000171443	ZNF524	ENST00000221665
snail-chip_peak_224	10	119726105	119726431	+	57	promoter-TSS (ENST00000648661)	-14	ENST00000648661	ENSG00000198825	INPP5F	ENST00000648166
snail-chip_peak_67	1	31938355	31938758	+	56	promoter-TSS (ENST00000534796)	-177	ENST00000534796	ENSG00000184007	PTP4A2	ENST00000647444
snail-chip_peak_746	2	73214268	73214507	+	56	promoter-TSS (ENST00000443900)	120	ENST00000443900	ENSG00000135632	SMYD5	ENST00000629411
snail-chip_peak_1048	7	35694599	35694966	+	56	promoter-TSS (ENST00000413517)	-181	ENST00000413517	ENSG00000122557	HERPUD2	ENST00000438224
snail-chip_peak_528	17	19648190	19649174	+	56	promoter-TSS (ENST00000579855)	-41	ENST00000579855	ENSG00000072210	ALDH3A2	ENST00000395575
snail-chip_peak_346	12	121538202	121538472	+	56	promoter-TSS (ENST00000543852)	-721	ENST00000543852	ENSG00000089094	KDM2B	ENST00000543852
snail-chip_peak_997	6	33410707	33410937	+	55	promoter-TSS (ENST00000374512)	64	ENST00000374512	ENSG00000112511	PHF1	ENST00000459809
snail-chip_peak_436	15	82046761	82047007	+	55	promoter-TSS (ENST00000329713)	-743	ENST00000329713	ENSG00000183496	MEX3B	ENST00000329713
snail-chip_peak_33	1	16644415	16644930	+	55	promoter-TSS (ENST00000639456)	0	ENST00000639456	ENSG00000215908	CROCCP2	ENST00000635081
snail-chip_peak_728	2	28358992	28359204	+	55	Intergenic	-33350		NA	NA	ENST00000460736
snail-chip_peak_1026	6	151390221	151390996	+	55	intron (ENST00000325144, intron 1 of 2)	940	ENST00000325144	ENSG00000181472	ZBTB2	ENST00000325144
snail-chip_peak_74	1	39633027	39633260	+	55	promoter-TSS (ENST00000424418)	-273	ENST00000424418	ENSG00000225903	AL035404.2	ENST00000424418
snail-chip_peak_241	11	44403572	44403880	+	55	Intergenic	-64738		NA	NA	ENST00000528183
snail-chip_peak_1071	7	82443244	82443645	+	55	exon (ENST00000356860, exon 1 of 39)	271	ENST00000356860	ENSG00000153956	CACNA2D1	ENST00000356253
snail-chip_peak_752	2	96816284	96816726	+	54	exon (ENST00000377060, exon 1 of 7)	255	ENST00000377060	ENSG00000168763	CNNM3	ENST00000305510
snail-chip_peak_360	13	21673673	21673880	+	54	promoter-TSS (ENST00000461657)	-226	ENST00000461657	ENSG00000102678	FGF9	ENST00000461657
snail-chip_peak_1090	8	37762606	37762838	+	54	promoter-TSS (ENST00000523994)	67	ENST00000523994	ENSG00000147471	PLPBP	ENST00000523994
snail-chip_peak_131	1	110034639	110034985	+	54	exon (ENST00000369795, exon 1 of 21)	180	ENST00000369795	ENSG00000143093	STRIP1	ENST00000485775
snail-chip_peak_660	19	13795216	13795855	+	54	promoter-TSS (ENST00000254323)	75	ENST00000254323	ENSG00000132003	ZSWIM4	ENST00000254323
snail-chip_peak_387	14	49620990	49621206	+	54	promoter-TSS (ENST00000298289)	303	ENST00000298289	ENSG00000165502	RPL36AL	ENST00000305386
snail-chip_peak_481	16	67028773	67029302	+	54	promoter-TSS (ENST00000561924)	-79	ENST00000561924	ENSG00000067955	CBFB	ENST00000561924
snail-chip_peak_553	17	41105446	41105690	+	54	exon (ENST00000391415, exon 1 of 1)	179	ENST00000391415	ENSG00000212722	KRTAP4-9	ENST00000617453
snail-chip_peak_118	1	85576643	85576906	+	54	promoter-TSS (ENST00000467666)	84	ENST00000467666	ENSG00000282057	AC092807.3	ENST00000467666
snail-chip_peak_272	12	3217880	3218174	+	54	intron (ENST00000431374, intron 1 of 4)	2776	ENST00000431374	ENSG00000011105	TSPAN9	ENST00000431374
snail-chip_peak_463	16	30395429	30395669	+	54	promoter-TSS (ENST00000567783)	130	ENST00000567783	ENSG00000180096	SEPT1	ENST00000320159
snail-chip_peak_274	12	4272720	4273181	+	54	promoter-TSS (ENST00000648100)	-812	ENST00000648100	ENSG00000285901	AC008012.1	ENST00000648100
snail-chip_peak_724	2	25041608	25041919	+	54	promoter-TSS (ENST00000403714)	-367	ENST00000403714	ENSG00000084710	EFR3B	ENST00000403714
snail-chip_peak_247	11	58578506	58578886	+	54	promoter-TSS (ENST00000389919)	-415	ENST00000389919	ENSG00000255073	ZFP91-CNTF	ENST00000316059
snail-chip_peak_4	1	1433425	1433685	+	54	intron (ENST00000417917, intron 1 of 1)	933	ENST00000417917	ENSG00000225285	LINC01770	ENST00000454562
snail-chip_peak_132	1	110338311	110339172	+	54	promoter-TSS (ENST00000487146)	235	ENST00000487146	ENSG00000162775	RBM15	ENST00000369784
snail-chip_peak_701	19	49591211	49591426	+	54	promoter-TSS (ENST00000418929)	-325	ENST00000418929	ENSG00000126464	PRR12	ENST00000418929
snail-chip_peak_373	13	78603509	78603899	+	54	promoter-TSS (ENST00000377208)	-144	ENST00000377208	ENSG00000152192	POU4F1	ENST00000377208
snail-chip_peak_270	12	1691106	1691343	+	53	promoter-TSS (ENST00000540974)	61	ENST00000540974	ENSG00000006831	ADIPOR2	ENST00000540974
snail-chip_peak_850	22	17121145	17121631	+	53	promoter-TSS (ENST00000331437)	-21	ENST00000331437	ENSG00000183307	TMEM121B	ENST00000399875
snail-chip_peak_262	11	73983036	73983703	+	53	promoter-TSS (ENST00000542615)	-62	ENST00000542615	ENSG00000175567	UCP2	ENST00000310473
snail-chip_peak_775	2	190649109	190649337	+	53	promoter-TSS (ENST00000639773)	-10	ENST00000639773	ENSG00000284052	AC006460.2	ENST00000337386
snail-chip_peak_1047	7	30284603	30284817	+	53	promoter-TSS (ENST00000459998)	403	ENST00000459998	ENSG00000180233	ZNRF2	ENST00000323037
snail-chip_peak_160	1	166875872	166876145	+	52	intron (ENST00000367874, intron 1 of 7)	319	ENST00000367874	ENSG00000152382	TADA1	ENST00000367874
snail-chip_peak_983	5	140113861	140114379	+	52	promoter-TSS (ENST00000331327)	-3	ENST00000331327	ENSG00000185129	PURA	ENST00000331327
snail-chip_peak_150	1	145979832	145980178	+	52	Intergenic	14211		NA	NA	ENST00000486597
snail-chip_peak_1188	X	48696802	48697019	+	52	intron (ENST00000376687, intron 1 of 5)	315	ENST00000376687	ENSG00000101945	SUV39H1	ENST00000376687
snail-chip_peak_590	17	79777704	79777998	+	52	promoter-TSS (ENST00000310942)	-281	ENST00000310942	ENSG00000173894	CBX2	ENST00000310942
snail-chip_peak_968	5	69493472	69493968	+	52	intron (ENST00000396442, intron 1 of 8)	930	ENST00000396442	ENSG00000197822	OCLN	ENST00000396442
snail-chip_peak_423	15	66504660	66505101	+	52	promoter-TSS (ENST00000567926)	3	ENST00000567926	ENSG00000174442	ZWILCH	ENST00000307961
snail-chip_peak_1128	9	88388488	88389113	+	52	promoter-TSS (ENST00000483785)	348	ENST00000483785	ENSG00000106723	SPIN1	ENST00000485565
snail-chip_peak_725	2	25322532	25322737	+	52	intron (ENST00000380756, intron 1 of 23)	6087	ENST00000380756	ENSG00000119772	DNMT3A	ENST00000408518
snail-chip_peak_1185	X	18675165	18675369	+	52	promoter-TSS (ENST00000486029)	-642	ENST00000486029	ENSG00000086717	PPEF1	ENST00000486029
snail-chip_peak_633	19	1265264	1265783	+	52	TTS (ENST00000592467)	-1130	ENST00000592467	ENSG00000099622	CIRBP	ENST00000586472
snail-chip_peak_191	10	5813586	5813877	+	52	promoter-TSS (ENST00000608273)	-182	ENST00000608273	ENSG00000272764	AL596094.1	ENST00000380191
snail-chip_peak_656	19	11265440	11265749	+	52	Intergenic	-3113		NA	NA	ENST00000585609
snail-chip_peak_226	11	560945	561169	+	52	promoter-TSS (ENST00000329451)	5	ENST00000329451	ENSG00000185522	LMNTD2	ENST00000397583
snail-chip_peak_393	14	71320277	71320683	+	52	promoter-TSS (ENST00000557151)	4	ENST00000557151	ENSG00000197555	SIPA1L1	ENST00000556780
snail-chip_peak_1035	6	163414182	163414412	+	52	promoter-TSS (ENST00000453779)	297	ENST00000453779	ENSG00000112531	QKI	ENST00000361758
snail-chip_peak_399	14	90397452	90398029	+	52	promoter-TSS (ENST00000544280)	-192	ENST00000544280	ENSG00000198668	CALM1	ENST00000553964
snail-chip_peak_986	5	177473624	177473853	+	52	promoter-TSS (ENST00000472831)	3	ENST00000472831	ENSG00000113758	DBN1	ENST00000309007
snail-chip_peak_967	5	69492464	69492966	+	52	promoter-TSS (ENST00000396442)	-75	ENST00000396442	ENSG00000197822	OCLN	ENST00000396442
snail-chip_peak_784	2	219229443	219229663	+	52	promoter-TSS (ENST00000412355)	41	ENST00000412355	ENSG00000198925	ATG9A	ENST00000466217
snail-chip_peak_806	20	34704319	34704585	+	52	promoter-TSS (ENST00000414082)	102	ENST00000414082	ENSG00000078804	TP53INP2	ENST00000451665
snail-chip_peak_1073	7	97872168	97872374	+	52	promoter-TSS (ENST00000442734)	-106	ENST00000442734	ENSG00000070669	ASNS	ENST00000442734
snail-chip_peak_537	17	29292862	29293192	+	52	intron (ENST00000225388, intron 1 of 3)	1088	ENST00000225388	ENSG00000108256	NUFIP2	ENST00000579665
snail-chip_peak_896	3	48918874	48919085	+	52	promoter-TSS (ENST00000474936)	84	ENST00000474936	ENSG00000177479	ARIH2	ENST00000474936
snail-chip_peak_49	1	25730565	25730772	+	52	intron (ENST00000374329, intron 1 of 10)	21066	ENST00000374329	ENSG00000117643	MAN1C1	ENST00000374329
snail-chip_peak_781	2	207625059	207625537	+	52	promoter-TSS (ENST00000411432)	33	ENST00000411432	ENSG00000144401	METTL21A	ENST00000458426
snail-chip_peak_1036	6	169724638	169724979	+	52	promoter-TSS (ENST00000366780)	-696	ENST00000366780	ENSG00000130024	PHF10	ENST00000430250
snail-chip_peak_193	10	29409615	29409828	+	52	promoter-TSS (ENST00000455774)	103	ENST00000455774	ENSG00000224597	SVIL-AS1	ENST00000646086
snail-chip_peak_1094	8	60652458	60652671	+	52	TTS (ENST00000529518)	994	ENST00000529518	ENSG00000228862	AC068389.1	ENST00000647777
snail-chip_peak_135	1	112396172	112396377	+	52	promoter-TSS (ENST00000271277)	93	ENST00000271277	ENSG00000143079	CTTNBP2NL	ENST00000271277
snail-chip_peak_268	11	106021870	106022182	+	52	exon (ENST00000301919, exon 1 of 3)	201	ENST00000301919	ENSG00000170903	MSANTD4	ENST00000301919
snail-chip_peak_248	11	62612712	62612938	+	51	promoter-TSS (ENST00000278845)	-60	ENST00000278845	ENSG00000149499	EML3	ENST00000394773
snail-chip_peak_936	4	38664051	38664455	+	51	promoter-TSS (ENST00000514033)	56	ENST00000514033	ENSG00000109787	KLF3	ENST00000514033
snail-chip_peak_32	1	16498565	16498817	+	51	intron (ENST00000590118, intron 1 of 3)	566	ENST00000590118	ENSG00000080947	CROCCP3	ENST00000589964
snail-chip_peak_638	19	2889060	2889299	+	51	Intergenic	8043		NA	NA	ENST00000590960
snail-chip_peak_1181	X	9342739	9342977	+	51	Intergenic	-59893		NA	NA	ENST00000416620
snail-chip_peak_763	2	166375607	166375974	+	51	exon (ENST00000472119, exon 1 of 7)	111	ENST00000472119	ENSG00000169432	SCN9A	ENST00000303354
snail-chip_peak_521	17	18258276	18259035	+	51	promoter-TSS (ENST00000578101)	35	ENST00000578101	ENSG00000177731	FLII	ENST00000628188
snail-chip_peak_303	12	51025934	51026311	+	50	promoter-TSS (ENST00000646988)	19	ENST00000646988	ENSG00000110911	SLC11A2	ENST00000541174
snail-chip_peak_644	19	4584281	4584723	+	50	Intergenic	-24694		NA	NA	ENST00000586582
snail-chip_peak_1171	9	137173094	137173613	+	50	promoter-TSS (ENST00000413619)	-944	ENST00000413619	ENSG00000185863	TMEM210	ENST00000413619
snail-chip_peak_596	17	81164565	81164817	+	50	promoter-TSS (ENST00000571031)	-816	ENST00000571031	ENSG00000225180	PVALEF	ENST00000414089
snail-chip_peak_251	11	64166242	64166474	+	50	promoter-TSS (ENST00000545464)	-252	ENST00000545464	ENSG00000133315	MACROD1	ENST00000545464
snail-chip_peak_533	17	26619462	26619809	+	50	Intergenic	-362059		NA	NA	ENST00000580677
snail-chip_peak_1032	6	159789983	159790223	+	50	promoter-TSS (ENST00000543517)	217	ENST00000543517	ENSG00000120438	TCP1	ENST00000479638
snail-chip_peak_42	1	21910942	21911259	+	50	intron (ENST00000374695, intron 1 of 96)	3002	ENST00000374695	ENSG00000142798	HSPG2	ENST00000423231
snail-chip_peak_907	3	127591178	127591511	+	50	promoter-TSS (ENST00000469111)	-249	ENST00000469111	ENSG00000163870	TPRA1	ENST00000490290
snail-chip_peak_545	17	38257839	38258064	+	49	promoter-TSS (ENST00000620148)	-759	ENST00000620148	ENSG00000274487	AC244154.1	ENST00000649858
snail-chip_peak_838	21	31879524	31879751	+	49	intron (ENST00000270112, intron 1 of 10)	6322	ENST00000270112	ENSG00000142149	HUNK	ENST00000270112
snail-chip_peak_1063	7	75442207	75442714	+	49	exon (ENST00000607367, exon 1 of 13)	259	ENST00000607367	ENSG00000272391	POM121C	ENST00000607367
snail-chip_peak_443	16	426443	426667	+	49	exon (ENST00000262305, exon 1 of 14)	176	ENST00000262305	ENSG00000090565	RAB11FIP3	ENST00000434585
snail-chip_peak_730	2	30147615	30147820	+	49	promoter-TSS (ENST00000492439)	156	ENST00000492439	ENSG00000119801	YPEL5	ENST00000482474
snail-chip_peak_474	16	53130971	53131233	+	49	promoter-TSS (ENST00000563410)	-32	ENST00000563410	ENSG00000177200	CHD9	ENST00000563410
snail-chip_peak_382	14	24195790	24196005	+	49	promoter-TSS (ENST00000525592)	-210	ENST00000525592	ENSG00000100926	TM9SF1	ENST00000261789
snail-chip_peak_972	5	90558794	90559043	+	49	promoter-TSS (ENST00000640281)	81	ENST00000640281	ENSG00000164199	ADGRV1	ENST00000640281
snail-chip_peak_791	20	3165654	3165923	+	49	exon (ENST00000337576, exon 4 of 5)	2773	ENST00000337576	ENSG00000088899	LZTS3	ENST00000329152
snail-chip_peak_1041	7	2519409	2519616	+	49	promoter-TSS (ENST00000359574)	-330	ENST00000359574	ENSG00000106003	LFNG	ENST00000222725
snail-chip_peak_913	3	170356930	170357222	+	49	promoter-TSS (ENST00000426052)	-602	ENST00000426052	ENSG00000136603	SKIL	ENST00000477216
snail-chip_peak_91	1	45011113	45011546	+	49	promoter-TSS (ENST00000462688)	0	ENST00000462688	ENSG00000126088	UROD	ENST00000372172
snail-chip_peak_1104	8	120445159	120445367	+	49	promoter-TSS (ENST00000456899)	123	ENST00000456899	ENSG00000172167	MTBP	ENST00000306185
snail-chip_peak_558	17	42676841	42677069	+	49	promoter-TSS (ENST00000591490)	-4	ENST00000591490	ENSG00000068137	PLEKHH3	ENST00000591022
snail-chip_peak_408	14	104881512	104882037	+	49	intron (ENST00000414716, intron 6 of 18)	-12160	ENST00000414716	ENSG00000099814	CEP170B	ENST00000251181
snail-chip_peak_488	16	85574098	85574333	+	49	intron (ENST00000635906, intron 1 of 2)	9356	ENST00000635906	ENSG00000131149	GSE1	ENST00000602862
snail-chip_peak_415	15	40941690	40942105	+	49	Intergenic	6972		NA	NA	ENST00000560114
snail-chip_peak_969	5	73625854	73626157	+	49	promoter-TSS (ENST00000545377)	-153	ENST00000545377	ENSG00000214944	ARHGEF28	ENST00000545377
snail-chip_peak_672	19	19320586	19321022	+	49	promoter-TSS (ENST00000606725)	40	ENST00000606725	ENSG00000105705	SUGP1	ENST00000247001
snail-chip_peak_434	15	76904870	76905146	+	49	intron (ENST00000565507, intron 1 of 20)	271	ENST00000565507	ENSG00000140386	SCAPER	ENST00000565970
snail-chip_peak_242	11	45180743	45181170	+	49	promoter-TSS (ENST00000534751)	-921	ENST00000534751	ENSG00000019485	PRDM11	ENST00000534751
snail-chip_peak_693	19	44808912	44809265	+	49	promoter-TSS (ENST00000588603)	17	ENST00000588603	ENSG00000187244	BCAM	ENST00000611077
snail-chip_peak_244	11	47552728	47553173	+	49	intron (ENST00000530151, intron 1 of 4)	167	ENST00000530151	ENSG00000149187	CELF1	ENST00000531165
snail-chip_peak_184	1	226062161	226062389	+	49	promoter-TSS (ENST00000609423)	-399	ENST00000609423	ENSG00000272562	AL512343.2	ENST00000609423
snail-chip_peak_335	12	79690272	79690538	+	49	promoter-TSS (ENST00000550006)	176	ENST00000550006	ENSG00000177425	PAWR	ENST00000552637
snail-chip_peak_611	17	81859944	81860644	+	49	promoter-TSS (ENST00000467086)	-83	ENST00000467086	ENSG00000185624	P4HB	ENST00000471535
snail-chip_peak_702	19	49676198	49676702	+	49	promoter-TSS (ENST00000610806)	209	ENST00000610806	ENSG00000126457	PRMT1	ENST00000528623
snail-chip_peak_374	13	98142882	98143116	+	49	promoter-TSS (ENST00000376581)	-99	ENST00000376581	ENSG00000152767	FARP1	ENST00000627049
snail-chip_peak_57	1	27504823	27505187	+	49	Intergenic	-14847		NA	NA	ENST00000618852
snail-chip_peak_918	4	1871623	1872080	+	49	intron (ENST00000514045, intron 1 of 8)	390	ENST00000514045	ENSG00000109685	NSD2	ENST00000514045
snail-chip_peak_280	12	7108274	7108560	+	49	promoter-TSS (ENST00000536679)	109	ENST00000536679	ENSG00000205885	C1RL-AS1	ENST00000541775
snail-chip_peak_304	12	51172859	51173089	+	49	promoter-TSS (ENST00000548108)	-62	ENST00000548108	ENSG00000135457	TFCP2	ENST00000548115
snail-chip_peak_894	3	46979778	46979989	+	48	promoter-TSS (ENST00000605875)	200	ENST00000605875	ENSG00000160799	CCDC12	ENST00000450053
snail-chip_peak_453	16	4253488	4253771	+	48	promoter-TSS (ENST00000648147)	109	ENST00000648147	ENSG00000262468	LINC01569	ENST00000648010
snail-chip_peak_1052	7	44606895	44607396	+	48	intron (ENST00000443864, intron 1 of 8)	506	ENST00000443864	ENSG00000105953	OGDH	ENST00000222673
snail-chip_peak_1019	6	138106935	138107226	+	48	intron (ENST00000421351, intron 1 of 2)	431	ENST00000421351	ENSG00000112378	PERP	ENST00000421351
snail-chip_peak_41	1	21910222	21910512	+	48	intron (ENST00000374695, intron 1 of 96)	2269	ENST00000374695	ENSG00000142798	HSPG2	ENST00000423231
snail-chip_peak_523	17	18363165	18363411	+	48	promoter-TSS (ENST00000582653)	58	ENST00000582653	ENSG00000176974	SHMT1	ENST00000582653
snail-chip_peak_1152	9	124940801	124941053	+	47	intron (ENST00000373555, intron 1 of 22)	172	ENST00000373555	ENSG00000136935	GOLGA1	ENST00000373555
snail-chip_peak_610	17	81832753	81833057	+	47	TTS (ENST00000330261)	337	ENST00000330261	ENSG00000182676	PPP1R27	ENST00000576431
snail-chip_peak_577	17	72420240	72420546	+	47	TTS (ENST00000650180)	831	ENST00000650180	ENSG00000227036	LINC00511	ENST00000580948
snail-chip_peak_109	1	64470334	64470592	+	47	promoter-TSS (ENST00000290039)	-329	ENST00000290039	ENSG00000158966	CACHD1	ENST00000290039
snail-chip_peak_1132	9	95317227	95317639	+	47	promoter-TSS (ENST00000433829)	-179	ENST00000433829	ENSG00000158169	FANCC	ENST00000375305
snail-chip_peak_285	12	13197543	13197792	+	47	intron (ENST00000431267, intron 1 of 2)	881	ENST00000431267	ENSG00000134531	EMP1	ENST00000535134
snail-chip_peak_281	12	8698153	8698517	+	47	intron (ENST00000537189, intron 2 of 3)	298	ENST00000537189	ENSG00000166532	RIMKLB	ENST00000299673
snail-chip_peak_925	4	6987126	6987417	+	47	promoter-TSS (ENST00000446947)	109	ENST00000446947	ENSG00000132405	TBC1D14	ENST00000451522
snail-chip_peak_592	17	79839562	79840006	+	47	promoter-TSS (ENST00000269397)	-355	ENST00000269397	ENSG00000141582	CBX4	ENST00000269397
snail-chip_peak_1030	6	159726788	159727301	+	47	promoter-TSS (ENST00000494513)	46	ENST00000494513	ENSG00000146457	WTAP	ENST00000614346
snail-chip_peak_855	22	20080283	20080516	+	46	promoter-TSS (ENST00000457069)	167	ENST00000457069	ENSG00000128191	DGCR8	ENST00000383024
snail-chip_peak_940	4	54064025	54064239	+	46	intron (ENST00000512964, intron 1 of 4)	166	ENST00000512964	ENSG00000109220	CHIC2	ENST00000510894
snail-chip_peak_709	19	55549801	55550085	+	46	Intergenic	-4400		NA	NA	ENST00000612221
snail-chip_peak_1046	7	27200288	27200670	+	46	promoter-TSS (ENST00000620415)	14	ENST00000620415	ENSG00000276609	RF02040	ENST00000620415
snail-chip_peak_364	13	32315125	32315364	+	46	promoter-TSS (ENST00000533490)	100	ENST00000533490	ENSG00000189167	ZAR1L	ENST00000533490
snail-chip_peak_294	12	31590933	31591214	+	46	promoter-TSS (ENST00000545147)	24	ENST00000545147	ENSG00000170456	DENND5B	ENST00000389082
snail-chip_peak_1158	9	129027708	129028003	+	46	intron (ENST00000372559, intron 1 of 11)	330	ENST00000372559	ENSG00000148341	SH3GLB2	ENST00000417224
snail-chip_peak_379	14	24114787	24114993	+	46	promoter-TSS (ENST00000559796)	29	ENST00000559796	ENSG00000100897	DCAF11	ENST00000561001
snail-chip_peak_688	19	40691014	40691545	+	46	promoter-TSS (ENST00000252891)	-307	ENST00000252891	ENSG00000105245	NUMBL	ENST00000595741
snail-chip_peak_97	1	51227888	51228311	+	46	intron (ENST00000366181, intron 1 of 1)	6997	ENST00000366181	ENSG00000203356	LINC01562	ENST00000366181
snail-chip_peak_587	17	78330299	78330703	+	46	intron (ENST00000586321, intron 1 of 2)	-12236	ENST00000586321	ENSG00000267737	AC087645.2	ENST00000586583
snail-chip_peak_95	1	47437803	47438015	+	46	exon (ENST00000334793, exon 1 of 1)	1892	ENST00000334793	ENSG00000186564	FOXD2	ENST00000334793
snail-chip_peak_854	22	19855122	19855424	+	46	promoter-TSS (ENST00000481086)	-334	ENST00000481086	ENSG00000185838	GNB1L	ENST00000405009
snail-chip_peak_223	10	119165678	119165929	+	46	promoter-TSS (ENST00000369131)	-136	ENST00000369131	ENSG00000183605	SFXN4	ENST00000355697
snail-chip_peak_271	12	3200020	3200572	+	46	promoter-TSS (ENST00000407263)	312	ENST00000407263	ENSG00000011105	TSPAN9	ENST00000640568
snail-chip_peak_78	1	39955262	39955594	+	46	intron (ENST00000420632, intron 1 of 11)	270	ENST00000420632	ENSG00000168389	MFSD2A	ENST00000483824
snail-chip_peak_208	10	100346732	100347362	+	46	promoter-TSS (ENST00000370355)	-77	ENST00000370355	ENSG00000099194	SCD	ENST00000370355
snail-chip_peak_708	19	55461271	55461507	+	46	intron (ENST00000589080, intron 1 of 5)	180	ENST00000589080	ENSG00000063241	ISOC2	ENST00000425675
snail-chip_peak_1058	7	73623169	73623376	+	46	intron (ENST00000354613, intron 1 of 16)	1220	ENST00000354613	ENSG00000009950	MLXIPL	ENST00000345114
snail-chip_peak_1045	7	21427551	21427800	+	45	promoter-TSS (ENST00000440636)	-359	ENST00000440636	ENSG00000105866	SP4	ENST00000222584
snail-chip_peak_1165	9	136109462	136109790	+	45	promoter-TSS (ENST00000563018)	-202	ENST00000563018	ENSG00000260193	AL138781.1	ENST00000563018
snail-chip_peak_447	16	1054726	1054930	+	45	Intergenic	-10412		NA	NA	ENST00000564390
snail-chip_peak_409	14	105181139	105181555	+	45	promoter-TSS (ENST00000546553)	-24	ENST00000546553	ENSG00000183828	NUDT14	ENST00000551024
snail-chip_peak_527	17	19111111	19111606	+	45	TTS (ENST00000573866)	1278	ENST00000573866	ENSG00000262202	AC007952.4	ENST00000573866
snail-chip_peak_870	22	39519785	39520038	+	45	promoter-TSS (ENST00000337304)	216	ENST00000337304	ENSG00000128272	ATF4	ENST00000404241
snail-chip_peak_878	22	46001573	46002248	+	45	Intergenic	-4706		NA	NA	ENST00000624893
snail-chip_peak_239	11	36510212	36510417	+	45	promoter-TSS (ENST00000526995)	-42	ENST00000526995	ENSG00000175104	TRAF6	ENST00000526995
snail-chip_peak_1050	7	35801510	35801961	+	44	intron (ENST00000435235, intron 1 of 11)	516	ENST00000435235	ENSG00000122545	SEPT7	ENST00000635047
snail-chip_peak_402	14	100305574	100305799	+	44	exon (ENST00000556844, exon 2 of 2)	123	ENST00000556844	ENSG00000197119	SLC25A29	ENST00000556201
snail-chip_peak_673	19	29844449	29844657	+	44	Intergenic	22821		NA	NA	ENST00000574121
snail-chip_peak_727	2	27409676	27409963	+	44	promoter-TSS (ENST00000484925)	-132	ENST00000484925	ENSG00000115241	PPM1G	ENST00000344034
snail-chip_peak_1190	X	119236581	119236792	+	44	exon (ENST00000217971, exon 1 of 3)	433	ENST00000217971	ENSG00000101856	PGRMC1	ENST00000217971
snail-chip_peak_339	12	109999196	109999401	+	44	promoter-TSS (ENST00000550404)	112	ENST00000550404	ENSG00000076513	ANKRD13A	ENST00000553025
snail-chip_peak_682	19	37655497	37656134	+	44	promoter-TSS (ENST00000477900)	15	ENST00000477900	ENSG00000120784	ZFP30	ENST00000588979
snail-chip_peak_429	15	73982391	73982613	+	44	TTS (ENST00000561656)	3998	ENST00000561656	ENSG00000067221	STOML1	ENST00000561480
snail-chip_peak_358	13	21670093	21670344	+	44	Intergenic	-1165		NA	NA	ENST00000382353
snail-chip_peak_1170	9	137077037	137077294	+	44	promoter-TSS (ENST00000476184)	-336	ENST00000476184	ENSG00000197355	UAP1L1	ENST00000409858
snail-chip_peak_678	19	36054970	36055270	+	44	promoter-TSS (ENST00000524106)	130	ENST00000524106	ENSG00000161277	THAP8	ENST00000427823
snail-chip_peak_445	16	1002677	1003025	+	43	Intergenic	-1925		NA	NA	ENST00000599946
snail-chip_peak_1061	7	74635984	74636248	+	43	Intergenic	-2232		NA	NA	ENST00000623770
snail-chip_peak_398	14	89428668	89428877	+	43	intron (ENST00000555353, intron 1 of 5)	11418	ENST00000555353	ENSG00000053254	FOXN3	ENST00000555562
snail-chip_peak_666	19	17305371	17305580	+	43	promoter-TSS (ENST00000602206)	-193	ENST00000602206	ENSG00000130312	MRPL34	ENST00000252602
snail-chip_peak_342	12	111599368	111599640	+	43	promoter-TSS (ENST00000547021)	6	ENST00000547021	ENSG00000258099	ATXN2-AS	ENST00000547021
snail-chip_peak_1016	6	116279497	116279769	+	43	promoter-TSS (ENST00000645959)	270	ENST00000645959	ENSG00000111817	DSE	ENST00000368608
snail-chip_peak_556	17	42387886	42388390	+	43	exon (ENST00000590776, exon 1 of 1)	276	ENST00000590776	ENSG00000168610	STAT3	ENST00000404395
snail-chip_peak_205	10	97686491	97686948	+	43	intron (ENST00000370626, intron 1 of 2)	604	ENST00000370626	ENSG00000119986	AVPI1	ENST00000370626
snail-chip_peak_1003	6	42030541	42030749	+	43	intron (ENST00000508143, intron 1 of 3)	592	ENST00000508143	ENSG00000112576	CCND3	ENST00000412701
snail-chip_peak_779	2	192194818	192195145	+	43	promoter-TSS (ENST00000392314)	-65	ENST00000392314	ENSG00000144339	TMEFF2	ENST00000392314
snail-chip_peak_493	16	88773822	88774057	+	43	intron (ENST00000301015, intron 1 of 50)	11281	ENST00000301015	ENSG00000103335	PIEZO1	ENST00000301015
snail-chip_peak_1184	X	16786549	16786774	+	43	intron (ENST00000398155, intron 1 of 7)	229	ENST00000398155	ENSG00000086712	TXLNG	ENST00000398155
snail-chip_peak_602	17	81393630	81393917	+	43	Intergenic	-1702		NA	NA	ENST00000584436
snail-chip_peak_275	12	4320978	4321437	+	43	promoter-TSS (ENST00000179259)	2	ENST00000179259	ENSG00000078237	TIGAR	ENST00000179259
snail-chip_peak_754	2	109614338	109614546	+	43	promoter-TSS (ENST00000461295)	108	ENST00000461295	ENSG00000186522	SEPT10	ENST00000356454
snail-chip_peak_950	4	84965769	84966027	+	43	promoter-TSS (ENST00000318186)	216	ENST00000318186	ENSG00000180769	WDFY3-AS2	ENST00000624443
snail-chip_peak_543	17	37489804	37490128	+	43	intron (ENST00000617516, intron 1 of 2)	135	ENST00000617516	ENSG00000276023	DUSP14	ENST00000617516
snail-chip_peak_349	12	123364884	123365163	+	43	promoter-TSS (ENST00000614241)	70	ENST00000614241	ENSG00000284425	MIR8072	ENST00000543072
snail-chip_peak_926	4	7324222	7324528	+	43	intron (ENST00000507866, intron 1 of 26)	13925	ENST00000507866	ENSG00000184985	SORCS2	ENST00000578126
snail-chip_peak_1193	X	154547466	154547802	+	43	promoter-TSS (ENST00000369620)	-4	ENST00000369620	ENSG00000160211	G6PD	ENST00000615874
snail-chip_peak_759	2	128317942	128318158	+	43	exon (ENST00000469019, exon 1 of 3)	346	ENST00000469019	ENSG00000136720	HS6ST1	ENST00000469019
snail-chip_peak_624	18	12883976	12884205	+	43	promoter-TSS (ENST00000646492)	108	ENST00000646492	ENSG00000175354	PTPN2	ENST00000589216
snail-chip_peak_539	17	29588732	29589027	+	43	promoter-TSS (ENST00000487527)	552	ENST00000487527	ENSG00000198720	ANKRD13B	ENST00000581348
snail-chip_peak_574	17	67825578	67825888	+	43	promoter-TSS (ENST00000321892)	68	ENST00000321892	ENSG00000171634	BPTF	ENST00000306378
snail-chip_peak_18	1	8878958	8879240	+	43	promoter-TSS (ENST00000646680)	-7	ENST00000646680	ENSG00000074800	ENO1	ENST00000645609
snail-chip_peak_198	10	63521323	63521638	+	43	exon (ENST00000373758, exon 1 of 8)	117	ENST00000373758	ENSG00000165476	REEP3	ENST00000373758
snail-chip_peak_717	2	11344985	11345241	+	43	promoter-TSS (ENST00000315872)	-528	ENST00000315872	ENSG00000134318	ROCK2	ENST00000315872
snail-chip_peak_569	17	58279205	58279462	+	43	promoter-TSS (ENST00000581022)	66	ENST00000581022	ENSG00000005381	MPO	ENST00000581022
snail-chip_peak_138	1	116418536	116418825	+	43	promoter-TSS (ENST00000369491)	-58	ENST00000369491	ENSG00000203865	ATP1A1-AS1	ENST00000608511
snail-chip_peak_460	16	19521672	19522022	+	43	promoter-TSS (ENST00000569773)	-259	ENST00000569773	ENSG00000006007	GDE1	ENST00000569773
snail-chip_peak_529	17	19977456	19977698	+	43	intron (ENST00000572155, intron 1 of 3)	102	ENST00000572155	ENSG00000108599	AKAP10	ENST00000395536
snail-chip_peak_1057	7	73557347	73557618	+	43	promoter-TSS (ENST00000464288)	127	ENST00000464288	ENSG00000106635	BCL7B	ENST00000454871
snail-chip_peak_992	6	20401941	20402189	+	43	promoter-TSS (ENST00000346618)	-102	ENST00000346618	ENSG00000112242	E2F3	ENST00000346618
snail-chip_peak_383	14	24271307	24271552	+	43	promoter-TSS (ENST00000543002)	-25	ENST00000543002	ENSG00000100949	RABGGTA	ENST00000560207
snail-chip_peak_957	4	124712228	124712453	+	43	intron (ENST00000504087, intron 1 of 4)	392	ENST00000504087	ENSG00000151458	ANKRD50	ENST00000515641
snail-chip_peak_864	22	29030964	29031171	+	43	intron (ENST00000325660, intron 2 of 2)	409	ENST00000325660	ENSG00000177993	ZNRF3-AS1	ENST00000325660
snail-chip_peak_651	19	10430781	10431055	+	43	promoter-TSS (ENST00000293683)	73	ENST00000293683	ENSG00000065989	PDE4A	ENST00000293683
snail-chip_peak_457	16	18790137	18790550	+	43	promoter-TSS (ENST00000576008)	-3	ENST00000576008	ENSG00000134419	RPS15A	ENST00000573554
snail-chip_peak_722	2	23564457	23564716	+	43	intron (ENST00000486442, intron 3 of 13)	32001	ENST00000486442	ENSG00000119771	KLHL29	ENST00000489446
snail-chip_peak_993	6	26031748	26031994	+	43	exon (ENST00000621411, exon 1 of 1)	189	ENST00000621411	ENSG00000274267	HIST1H3B	ENST00000621411
snail-chip_peak_1004	6	42783447	42783668	+	42	intron (ENST00000614467, intron 3 of 14)	1530	ENST00000614467	ENSG00000112624	BICRAL	ENST00000314073
snail-chip_peak_881	22	49936332	49936675	+	42	Intergenic	-2429		NA	NA	ENST00000623759
snail-chip_peak_572	17	64918968	64919285	+	42	promoter-TSS (ENST00000584306)	-341	ENST00000584306	ENSG00000176809	LRRC37A3	ENST00000584306
snail-chip_peak_124	1	94247725	94248008	+	42	promoter-TSS (ENST00000413103)	0	ENST00000413103	ENSG00000226835	AC097059.1	ENST00000418242
snail-chip_peak_979	5	138337753	138338004	+	42	promoter-TSS (ENST00000239906)	-137	ENST00000239906	ENSG00000120709	FAM53C	ENST00000505768
snail-chip_peak_861	22	27669137	27669394	+	42	Intergenic	-38315		NA	NA	ENST00000422833
snail-chip_peak_895	3	48446773	48446989	+	41	promoter-TSS (ENST00000635464)	35	ENST00000635464	ENSG00000164053	ATRIP	ENST00000635464
snail-chip_peak_60	1	30806911	30807169	+	41	Intergenic	8513		NA	NA	ENST00000440358
snail-chip_peak_292	12	27779564	27779768	+	41	promoter-TSS (ENST00000381271)	-354	ENST00000381271	ENSG00000087448	KLHL42	ENST00000381271
snail-chip_peak_720	2	20633884	20634105	+	41	TTS (ENST00000402541)	4521	ENST00000402541	ENSG00000118960	HS1BP3	ENST00000458740
snail-chip_peak_258	11	68008572	68008778	+	41	promoter-TSS (ENST00000614849)	97	ENST00000614849	ENSG00000006534	ALDH3B1	ENST00000614849
snail-chip_peak_66	1	31788748	31789033	+	41	promoter-TSS (ENST00000527035)	-240	ENST00000527035	ENSG00000254545	AL354919.2	ENST00000527035
snail-chip_peak_555	17	41688974	41689193	+	41	promoter-TSS (ENST00000586699)	148	ENST00000586699	ENSG00000173812	EIF1	ENST00000469308
snail-chip_peak_1189	X	115562432	115562636	+	41	intron (ENST00000606397, intron 1 of 3)	173	ENST00000606397	ENSG00000271826	PLS3-AS1	ENST00000606397
snail-chip_peak_621	17	82497792	82498098	+	41	Intergenic	13137		NA	NA	ENST00000578820
snail-chip_peak_1157	9	128127835	128128068	+	41	promoter-TSS (ENST00000483625)	163	ENST00000483625	ENSG00000148334	PTGES2	ENST00000485237
snail-chip_peak_891	3	15859954	15860163	+	41	promoter-TSS (ENST00000399451)	-287	ENST00000399451	ENSG00000206560	ANKRD28	ENST00000399451
snail-chip_peak_642	19	4581820	4582029	+	40	Intergenic	-22116		NA	NA	ENST00000586582
snail-chip_peak_963	5	40679281	40679723	+	40	promoter-TSS (ENST00000514343)	4	ENST00000514343	ENSG00000171522	PTGER4	ENST00000302472
snail-chip_peak_51	1	25905729	25906343	+	40	promoter-TSS (ENST00000374291)	117	ENST00000374291	ENSG00000117632	STMN1	ENST00000399728
snail-chip_peak_480	16	57536596	57536825	+	40	promoter-TSS (ENST00000258214)	-111	ENST00000258214	ENSG00000135736	CCDC102A	ENST00000258214
snail-chip_peak_476	16	56424966	56425297	+	40	promoter-TSS (ENST00000565445)	-136	ENST00000565445	ENSG00000159461	AMFR	ENST00000565445
snail-chip_peak_944	4	55545802	55546097	+	40	promoter-TSS (ENST00000381322)	-17	ENST00000381322	ENSG00000134852	CLOCK	ENST00000381322
snail-chip_peak_116	1	85200555	85200936	+	40	promoter-TSS (ENST00000234668)	-232	ENST00000234668	ENSG00000097096	SYDE2	ENST00000234668
snail-chip_peak_65	1	31155023	31155308	+	40	Intergenic	26511		NA	NA	ENST00000528449
snail-chip_peak_559	17	43661033	43661272	+	40	exon (ENST00000318579, exon 1 of 3)	411	ENST00000318579	ENSG00000005102	MEOX1	ENST00000329168
snail-chip_peak_616	17	82338947	82339188	+	40	Intergenic	-4993		NA	NA	ENST00000581691
snail-chip_peak_8	1	1778712	1778973	+	39	promoter-TSS (ENST00000492768)	-52	ENST00000492768	ENSG00000008130	NADK	ENST00000341991
snail-chip_peak_3	1	1019571	1020015	+	39	promoter-TSS (ENST00000379370)	-330	ENST00000379370	ENSG00000188157	AGRN	ENST00000620552
snail-chip_peak_1072	7	88219694	88220312	+	39	promoter-TSS (ENST00000419179)	33	ENST00000419179	ENSG00000075142	SRI	ENST00000419179
snail-chip_peak_800	20	31722718	31722926	+	39	promoter-TSS (ENST00000376055)	38	ENST00000376055	ENSG00000171552	BCL2L1	ENST00000376055
snail-chip_peak_1150	9	124771388	124771937	+	39	promoter-TSS (ENST00000487099)	-352	ENST00000487099	ENSG00000148200	NR6A1	ENST00000416460
snail-chip_peak_630	19	595587	595795	+	39	intron (ENST00000251287, intron 1 of 7)	-4391	ENST00000251287	ENSG00000099822	HCN2	ENST00000589661
snail-chip_peak_220	10	110644091	110644763	+	39	promoter-TSS (ENST00000369519)	30	ENST00000369519	ENSG00000203867	RBM20	ENST00000369519
snail-chip_peak_1040	7	2507812	2508101	+	39	Intergenic	-4573		NA	NA	ENST00000402506
snail-chip_peak_1059	7	73828055	73828276	+	39	promoter-TSS (ENST00000431918)	-9	ENST00000431918	ENSG00000189143	CLDN4	ENST00000431918
snail-chip_peak_427	15	73051977	73052215	+	39	promoter-TSS (ENST00000558964)	386	ENST00000558964	ENSG00000067141	NEO1	ENST00000339362
snail-chip_peak_768	2	179264561	179264800	+	39	promoter-TSS (ENST00000435047)	-55	ENST00000435047	ENSG00000187231	SESTD1	ENST00000452991
snail-chip_peak_1074	7	98252372	98252596	+	39	promoter-TSS (ENST00000415086)	105	ENST00000415086	ENSG00000205356	TECPR1	ENST00000456357
snail-chip_peak_822	20	50267197	50267785	+	39	promoter-TSS (ENST00000445003)	5	ENST00000445003	ENSG00000224397	SMIM25	ENST00000425497
snail-chip_peak_126	1	95117359	95117699	+	39	promoter-TSS (ENST00000604534)	90	ENST00000604534	ENSG00000271092	TMEM56-RWDD3	ENST00000456991
snail-chip_peak_535	17	28725867	28726088	+	39	promoter-TSS (ENST00000579060)	49	ENST00000579060	ENSG00000160602	NEK8	ENST00000579060
snail-chip_peak_871	22	40636235	40636468	+	39	intron (ENST00000466278, intron 1 of 3)	334	ENST00000466278	ENSG00000196588	MRTFA	ENST00000396617
snail-chip_peak_736	2	45651289	45651504	+	39	promoter-TSS (ENST00000306156)	51	ENST00000306156	ENSG00000171132	PRKCE	ENST00000421201
snail-chip_peak_648	19	8209095	8209327	+	39	promoter-TSS (ENST00000560412)	-92	ENST00000560412	ENSG00000090661	CERS4	ENST00000558268
snail-chip_peak_121	1	92961280	92961592	+	39	promoter-TSS (ENST00000613902)	64	ENST00000613902	ENSG00000154511	FAM69A	ENST00000370310
snail-chip_peak_1163	9	134062121	134062343	+	39	intron (ENST00000371834, intron 1 of 9)	5785	ENST00000371834	ENSG00000169925	BRD3	ENST00000303407
snail-chip_peak_216	10	102918290	102918667	+	38	exon (ENST00000433628, exon 1 of 7)	121	ENST00000433628	ENSG00000148842	CNNM2	ENST00000433628
snail-chip_peak_73	1	37931379	37931669	+	38	exon (ENST00000373021, exon 6 of 6)	225	ENST00000373021	ENSG00000204084	INPP5B	ENST00000373027
snail-chip_peak_829	20	57748759	57748976	+	38	Intergenic	-37331		NA	NA	ENST00000472841
snail-chip_peak_834	20	62368011	62368228	+	38	promoter-TSS (ENST00000370677)	-807	ENST00000370677	ENSG00000130702	LAMA5	ENST00000252999
snail-chip_peak_1015	6	111483360	111483869	+	38	promoter-TSS (ENST00000525151)	2	ENST00000525151	ENSG00000231889	TRAF3IP2-AS1	ENST00000456352
snail-chip_peak_370	13	49935910	49936132	+	38	promoter-TSS (ENST00000492258)	-268	ENST00000492258	ENSG00000123178	SPRYD7	ENST00000492258
snail-chip_peak_508	17	17237825	17238096	+	38	promoter-TSS (ENST00000427497)	-772	ENST00000427497	ENSG00000264187	AC055811.2	ENST00000389171
snail-chip_peak_1133	9	95505850	95506451	+	37	promoter-TSS (ENST00000604104)	-85	ENST00000604104	ENSG00000271155	AL161729.1	ENST00000604104
snail-chip_peak_110	1	65147988	65148598	+	37	promoter-TSS (ENST00000327299)	90	ENST00000327299	ENSG00000162433	AK4	ENST00000327299
snail-chip_peak_851	22	17159055	17159276	+	37	promoter-TSS (ENST00000463033)	3	ENST00000463033	ENSG00000069998	HDHD5	ENST00000480451
snail-chip_peak_1034	6	160991560	160991869	+	37	promoter-TSS (ENST00000490904)	-13	ENST00000490904	ENSG00000085511	MAP3K4	ENST00000366919
snail-chip_peak_605	17	81423203	81423618	+	37	intron (ENST00000307745, intron 1 of 26)	-20055	ENST00000307745	ENSG00000266074	BAHCC1	ENST00000585224
snail-chip_peak_16	1	8026466	8026674	+	37	promoter-TSS (ENST00000474874)	-168	ENST00000474874	ENSG00000116285	ERRFI1	ENST00000445300
snail-chip_peak_1140	9	112486933	112487256	+	36	promoter-TSS (ENST00000463223)	79	ENST00000463223	ENSG00000230185	C9orf147	ENST00000374244
snail-chip_peak_119	1	89821777	89822173	+	36	promoter-TSS (ENST00000394593)	54	ENST00000394593	ENSG00000171492	LRRC8D	ENST00000394593
snail-chip_peak_371	13	72781625	72781855	+	36	promoter-TSS (ENST00000489797)	114	ENST00000489797	ENSG00000083535	PIBF1	ENST00000490646
snail-chip_peak_827	20	57212263	57212536	+	36	intron (ENST00000395863, intron 2 of 6)	-2473	ENST00000395863	ENSG00000101144	BMP7	ENST00000445956
snail-chip_peak_483	16	67968790	67969046	+	36	promoter-TSS (ENST00000316341)	-224	ENST00000316341	ENSG00000124067	SLC12A4	ENST00000316341
snail-chip_peak_965	5	55534743	55535136	+	36	promoter-TSS (ENST00000515132)	12	ENST00000515132	ENSG00000067113	PLPP1	ENST00000509667
snail-chip_peak_59	1	30719018	30719301	+	36	promoter-TSS (ENST00000649861)	-15	ENST00000649861	ENSG00000186056	MATN1-AS1	ENST00000649861
snail-chip_peak_1077	7	103075038	103075392	+	36	promoter-TSS (ENST00000379308)	47	ENST00000379308	ENSG00000161040	FBXL13	ENST00000434153
snail-chip_peak_219	10	110460428	110460883	+	36	intron (ENST00000609514, intron 1 of 3)	10026	ENST00000609514	ENSG00000273143	AL355512.1	ENST00000428894
snail-chip_peak_686	19	39833283	39833579	+	36	exon (ENST00000593685, exon 1 of 11)	203	ENST00000593685	ENSG00000105204	DYRK1B	ENST00000593685
snail-chip_peak_735	2	45009768	45010032	+	36	promoter-TSS (ENST00000303077)	-470	ENST00000303077	ENSG00000170577	SIX2	ENST00000303077
snail-chip_peak_623	17	82864784	82864990	+	36	intron (ENST00000574801, intron 1 of 6)	596	ENST00000574801	ENSG00000141556	TBCD	ENST00000574801
snail-chip_peak_185	1	226407938	226408249	+	36	promoter-TSS (ENST00000366794)	-14	ENST00000366794	ENSG00000143799	PARP1	ENST00000629232
snail-chip_peak_90	1	44660214	44660486	+	35	intron (ENST00000420706, intron 1 of 2)	12042	ENST00000420706	ENSG00000126106	TMEM53	ENST00000474956
snail-chip_peak_1120	9	78296462	78296758	+	35	promoter-TSS (ENST00000347159)	-533	ENST00000347159	ENSG00000135069	PSAT1	ENST00000376588
snail-chip_peak_175	1	205229208	205229488	+	35	promoter-TSS (ENST00000495538)	-384	ENST00000495538	ENSG00000133069	TMCC2	ENST00000495538
snail-chip_peak_923	4	5888437	5888818	+	35	promoter-TSS (ENST00000397890)	-146	ENST00000397890	ENSG00000072832	CRMP1	ENST00000397890
snail-chip_peak_413	14	105498960	105499339	+	35	TTS (ENST00000551538)	1523	ENST00000551538	ENSG00000185347	TEDC1	ENST00000546492
snail-chip_peak_890	3	13479744	13479963	+	35	promoter-TSS (ENST00000418189)	129	ENST00000418189	ENSG00000163517	HDAC11	ENST00000433119
snail-chip_peak_1027	6	154733462	154733682	+	35	promoter-TSS (ENST00000464628)	194	ENST00000464628	ENSG00000213079	SCAF8	ENST00000417268
snail-chip_peak_839	21	34889979	34890197	+	35	promoter-TSS (ENST00000399237)	-298	ENST00000399237	ENSG00000159216	RUNX1	ENST00000399237
snail-chip_peak_469	16	31073275	31073725	+	35	promoter-TSS (ENST00000428260)	2	ENST00000428260	ENSG00000167395	ZNF646	ENST00000538906
snail-chip_peak_731	2	32278015	32278298	+	35	promoter-TSS (ENST00000495355)	27	ENST00000495355	ENSG00000119820	YIPF4	ENST00000495355
snail-chip_peak_451	16	2148292	2148499	+	35	promoter-TSS (ENST00000562735)	122	ENST00000562735	ENSG00000167964	RAB26	ENST00000564426
snail-chip_peak_254	11	65857736	65858176	+	35	promoter-TSS (ENST00000531407)	-88	ENST00000531407	ENSG00000172757	CFL1	ENST00000531407
snail-chip_peak_426	15	72117902	72118120	+	35	promoter-TSS (ENST00000424560)	-12	ENST00000424560	ENSG00000066933	MYO9A	ENST00000566885
snail-chip_peak_1097	8	78516058	78516446	+	35	promoter-TSS (ENST00000352966)	-103	ENST00000352966	ENSG00000171033	PKIA	ENST00000352966
snail-chip_peak_506	17	17205619	17206173	+	35	exon (ENST00000321560, exon 1 of 2)	419	ENST00000321560	ENSG00000179598	PLD6	ENST00000321560
snail-chip_peak_748	2	74440217	74440510	+	35	promoter-TSS (ENST00000460968)	-166	ENST00000460968	ENSG00000114993	RTKN	ENST00000460968
snail-chip_peak_58	1	27725241	27725701	+	35	promoter-TSS (ENST00000419687)	-508	ENST00000419687	ENSG00000009780	FAM76A	ENST00000373954
snail-chip_peak_1131	9	95090466	95090815	+	35	Intergenic	-4546		NA	NA	ENST00000384885
snail-chip_peak_353	12	132687081	132687447	+	35	promoter-TSS (ENST00000537064)	64	ENST00000537064	ENSG00000177084	POLE	ENST00000535270
snail-chip_peak_444	16	974610	974904	+	34	intron (ENST00000570014, intron 1 of 6)	2155	ENST00000570014	ENSG00000103227	LMF1	ENST00000567961
snail-chip_peak_613	17	82037308	82037632	+	34	promoter-TSS (ENST00000582074)	-128	ENST00000582074	ENSG00000169738	DCXR	ENST00000585085
snail-chip_peak_195	10	30434150	30434377	+	34	promoter-TSS (ENST00000413724)	19	ENST00000413724	ENSG00000107968	MAP3K8	ENST00000375322
snail-chip_peak_1138	9	100473070	100473295	+	34	promoter-TSS (ENST00000374879)	69	ENST00000374879	ENSG00000241697	TMEFF1	ENST00000374879
snail-chip_peak_1010	6	93416653	93417125	+	34	intron (ENST00000369303, intron 1 of 16)	2637	ENST00000369303	ENSG00000135333	EPHA7	ENST00000369303
snail-chip_peak_657	19	11505323	11505602	+	34	promoter-TSS (ENST00000588541)	38	ENST00000588541	ENSG00000161914	ZNF653	ENST00000588541
snail-chip_peak_172	1	200738822	200739131	+	34	promoter-TSS (ENST00000413307)	-582	ENST00000413307	ENSG00000118200	CAMSAP2	ENST00000358823
snail-chip_peak_269	11	110296420	110296771	+	34	promoter-TSS (ENST00000533991)	2	ENST00000533991	ENSG00000137710	RDX	ENST00000528556
snail-chip_peak_955	4	118352450	118352832	+	34	exon (ENST00000296498, exon 1 of 13)	362	ENST00000296498	ENSG00000164099	PRSS12	ENST00000296498
snail-chip_peak_1123	9	83622822	83623069	+	34	promoter-TSS (ENST00000376419)	-104	ENST00000376419	ENSG00000148057	IDNK	ENST00000454393
snail-chip_peak_988	5	179550710	179550918	+	34	promoter-TSS (ENST00000502984)	-22	ENST00000502984	ENSG00000176783	RUFY1	ENST00000393448
snail-chip_peak_337	12	104670092	104670417	+	34	intron (ENST00000549260, intron 2 of 2)	78621	ENST00000549260	ENSG00000171310	CHST11	ENST00000585192
snail-chip_peak_996	6	33208502	33208713	+	34	promoter-TSS (ENST00000478431)	112	ENST00000478431	ENSG00000204227	RING1	ENST00000374656
snail-chip_peak_211	10	101229622	101229853	+	34	promoter-TSS (ENST00000370193)	57	ENST00000370193	ENSG00000138136	LBX1	ENST00000370193
snail-chip_peak_646	19	4877779	4878002	+	34	Intergenic	-10122		NA	NA	ENST00000221957
snail-chip_peak_46	1	23524984	23525301	+	34	intron (ENST00000361729, intron 1 of 6)	-5746	ENST00000361729	ENSG00000007968	E2F2	ENST00000487237
snail-chip_peak_929	4	8440729	8441005	+	34	promoter-TSS (ENST00000356406)	44	ENST00000356406	ENSG00000087008	ACOX3	ENST00000389737
snail-chip_peak_1001	6	41427839	41428095	+	34	Intergenic	22148		NA	NA	ENST00000623968
snail-chip_peak_158	1	161440491	161440750	+	34	intron (ENST00000636824, intron 1 of 1)	376	ENST00000636824	ENSG00000283317	AL831711.1	ENST00000636824
snail-chip_peak_753	2	99489695	99489932	+	34	intron (ENST00000393445, intron 1 of 22)	160	ENST00000393445	ENSG00000135945	REV1	ENST00000393445
snail-chip_peak_1117	9	41269176	41269513	+	34	TTS (ENST00000633881)	4653	ENST00000633881	ENSG00000279561	AL845472.2	ENST00000624675
snail-chip_peak_700	19	49513237	49513562	+	33	promoter-TSS (ENST00000593431)	1	ENST00000593431	ENSG00000104870	FCGRT	ENST00000593431
snail-chip_peak_286	12	25250701	25250906	+	33	promoter-TSS (ENST00000256078)	0	ENST00000256078	ENSG00000133703	KRAS	ENST00000256078
snail-chip_peak_620	17	82497157	82497373	+	33	Intergenic	12457		NA	NA	ENST00000578820
snail-chip_peak_82	1	41495802	41496024	+	33	Intergenic	-11240		NA	NA	ENST00000490783
snail-chip_peak_771	2	188291975	188292893	+	33	promoter-TSS (ENST00000409580)	-338	ENST00000409580	ENSG00000144366	GULP1	ENST00000359135
snail-chip_peak_606	17	81430046	81430390	+	33	intron (ENST00000307745, intron 2 of 26)	-13247	ENST00000307745	ENSG00000266074	BAHCC1	ENST00000585224
snail-chip_peak_816	20	49915923	49916135	+	33	promoter-TSS (ENST00000289431)	-521	ENST00000289431	ENSG00000158480	SPATA2	ENST00000289431
snail-chip_peak_1151	9	124835020	124835229	+	33	Intergenic	-18293		NA	NA	ENST00000618744
snail-chip_peak_667	19	17747241	17747459	+	33	promoter-TSS (ENST00000601247)	-368	ENST00000601247	ENSG00000130475	FCHO1	ENST00000252771
snail-chip_peak_815	20	49046448	49046659	+	33	promoter-TSS (ENST00000428190)	241	ENST00000428190	ENSG00000227431	CSE1L-AS1	ENST00000262982
snail-chip_peak_841	21	36966095	36966319	+	32	promoter-TSS (ENST00000637940)	266	ENST00000637940	ENSG00000224790	AP000704.1	ENST00000399120
snail-chip_peak_277	12	6200689	6201014	+	32	promoter-TSS (ENST00000645565)	54	ENST00000645565	ENSG00000010278	CD9	ENST00000382515
snail-chip_peak_935	4	38574831	38575075	+	32	Intergenic	10950		NA	NA	ENST00000512170
snail-chip_peak_661	19	13847490	13847977	+	32	Intergenic	-4805		NA	NA	ENST00000587762
snail-chip_peak_149	1	143262148	143262404	+	32	Intergenic	-80904		NA	NA	ENST00000612151
snail-chip_peak_485	16	74367987	74368346	+	32	promoter-TSS (ENST00000566802)	-5	ENST00000566802	ENSG00000214331	AC009053.1	ENST00000566802
snail-chip_peak_253	11	65354797	65355063	+	32	exon (ENST00000309880, exon 1 of 2)	163	ENST00000309880	ENSG00000173825	TIGD3	ENST00000309880
snail-chip_peak_866	22	36481561	36481854	+	32	promoter-TSS (ENST00000487725)	-73	ENST00000487725	ENSG00000100348	TXN2	ENST00000416967
snail-chip_peak_369	13	46796803	46797079	+	32	intron (ENST00000378697, intron 1 of 10)	192	ENST00000378697	ENSG00000139684	ESD	ENST00000378697
snail-chip_peak_169	1	182390982	182391283	+	32	promoter-TSS (ENST00000491322)	214	ENST00000491322	ENSG00000135821	GLUL	ENST00000642379
snail-chip_peak_966	5	57174141	57174429	+	32	intron (ENST00000514387, intron 1 of 10)	168	ENST00000514387	ENSG00000062194	GPBP1	ENST00000506184
snail-chip_peak_106	1	60746389	60746597	+	32	intron (ENST00000634701, intron 3 of 9)	79091	ENST00000634701	ENSG00000231252	AC099792.1	ENST00000423403
snail-chip_peak_952	4	87422738	87423024	+	32	promoter-TSS (ENST00000440591)	-1	ENST00000440591	ENSG00000170502	NUDT9	ENST00000502933
snail-chip_peak_1023	6	144334335	144334550	+	32	intron (ENST00000628146, intron 1 of 5)	-1141	ENST00000628146	ENSG00000152818	UTRN	ENST00000431309
snail-chip_peak_671	19	19063969	19064327	+	32	intron (ENST00000318596, intron 1 of 7)	130	ENST00000318596	ENSG00000181035	SLC25A42	ENST00000597661
snail-chip_peak_865	22	36433490	36434033	+	32	Intergenic	7209		NA	NA	ENST00000516416
snail-chip_peak_769	2	183038015	183038319	+	32	exon (ENST00000360982, exon 1 of 32)	305	ENST00000360982	ENSG00000061676	NCKAP1	ENST00000361354
snail-chip_peak_377	14	20343639	20343844	+	32	promoter-TSS (ENST00000516869)	-56	ENST00000516869	ENSG00000277209	RPPH1	ENST00000554988
snail-chip_peak_385	14	35403715	35404084	+	32	promoter-TSS (ENST00000555371)	241	ENST00000555371	ENSG00000100906	NFKBIA	ENST00000557389
snail-chip_peak_974	5	111092488	111092694	+	32	promoter-TSS (ENST00000507269)	244	ENST00000507269	ENSG00000253613	AC008572.1	ENST00000515784
snail-chip_peak_200	10	74151382	74151617	+	32	promoter-TSS (ENST00000372745)	264	ENST00000372745	ENSG00000185009	AP3M1	ENST00000478611
snail-chip_peak_930	4	15681276	15681714	+	32	promoter-TSS (ENST00000514803)	59	ENST00000514803	ENSG00000237765	FAM200B	ENST00000507899
snail-chip_peak_20	1	10664159	10664388	+	32	intron (ENST00000478728, intron 2 of 2)	-2875	ENST00000478728	ENSG00000130940	CASZ1	ENST00000492173
snail-chip_peak_1153	9	125706826	125707125	+	32	exon (ENST00000427078, exon 1 of 5)	202	ENST00000427078	ENSG00000119487	MAPKAP1	ENST00000427078
snail-chip_peak_615	17	82331019	82331226	+	32	intron (ENST00000582290, intron 1 of 3)	-2616	ENST00000582290	ENSG00000141574	SECTM1	ENST00000581954
snail-chip_peak_165	1	180229935	180230379	+	31	promoter-TSS (ENST00000263726)	-129	ENST00000263726	ENSG00000121454	LHX4	ENST00000263726
snail-chip_peak_1116	9	35756997	35757256	+	31	promoter-TSS (ENST00000414286)	-513	ENST00000414286	ENSG00000215183	MSMP	ENST00000414286
snail-chip_peak_266	11	86069342	86069628	+	31	promoter-TSS (ENST00000532041)	54	ENST00000532041	ENSG00000073921	PICALM	ENST00000525162
snail-chip_peak_178	1	212485262	212485559	+	31	Intergenic	-17667		NA	NA	ENST00000439570
snail-chip_peak_249	11	63917242	63917454	+	31	promoter-TSS (ENST00000301459)	-504	ENST00000301459	ENSG00000167771	RCOR2	ENST00000301459
snail-chip_peak_83	1	42334704	42334944	+	31	TTS (ENST00000436207)	141	ENST00000436207	ENSG00000227527	AC096540.1	ENST00000372572
snail-chip_peak_675	19	32691951	32692202	+	31	promoter-TSS (ENST00000592431)	115	ENST00000592431	ENSG00000267475	AC008736.1	ENST00000397061
snail-chip_peak_1101	8	106658186	106658409	+	31	promoter-TSS (ENST00000518591)	406	ENST00000518591	ENSG00000253582	AC090579.1	ENST00000438229
snail-chip_peak_391	14	69398091	69398436	+	31	promoter-TSS (ENST00000538956)	8	ENST00000538956	ENSG00000029364	SLC39A9	ENST00000216520
snail-chip_peak_26	1	15736175	15736506	+	31	promoter-TSS (ENST00000294454)	-65	ENST00000294454	ENSG00000162461	SLC25A34	ENST00000294454
snail-chip_peak_260	11	68398692	68398899	+	31	intron (ENST00000294304, intron 7 of 22)	-5182	ENST00000294304	ENSG00000162337	LRP5	ENST00000528890
snail-chip_peak_670	19	18420031	18420244	+	31	promoter-TSS (ENST00000602088)	34	ENST00000602088	ENSG00000130511	SSBP4	ENST00000602088
snail-chip_peak_848	21	43645884	43646140	+	30	intron (ENST00000291560, intron 3 of 8)	13458	ENST00000291560	ENSG00000160207	HSF2BP	ENST00000443485
snail-chip_peak_739	2	54115515	54115809	+	30	promoter-TSS (ENST00000494922)	-44	ENST00000494922	ENSG00000170634	ACYP2	ENST00000494922
snail-chip_peak_1056	7	73521604	73521920	+	30	intron (ENST00000404251, intron 1 of 18)	510	ENST00000404251	ENSG00000009954	BAZ1B	ENST00000339594
snail-chip_peak_295	12	32106575	32107092	+	30	promoter-TSS (ENST00000551848)	-2	ENST00000551848	ENSG00000151746	BICD1	ENST00000551848
snail-chip_peak_315	12	57250872	57251115	+	30	exon (ENST00000554578, exon 1 of 11)	191	ENST00000554578	ENSG00000185482	STAC3	ENST00000554578
snail-chip_peak_93	1	45584099	45584323	+	30	intron (ENST00000525515, intron 1 of 5)	146	ENST00000525515	ENSG00000132780	NASP	ENST00000351223
snail-chip_peak_745	2	69915088	69915350	+	30	promoter-TSS (ENST00000410000)	87	ENST00000410000	ENSG00000059728	MXD1	ENST00000410000
snail-chip_peak_859	22	25119923	25120167	+	30	intron (ENST00000637069, intron 1 of 7)	-7353	ENST00000637069	ENSG00000197077	KIAA1671	ENST00000366110
snail-chip_peak_472	16	46400572	46401130	+	30	Intergenic	77588		NA	NA	ENST00000571606
snail-chip_peak_847	21	43362415	43362694	+	29	promoter-TSS (ENST00000442815)	-205	ENST00000442815	ENSG00000237989	LINC01679	ENST00000442815
snail-chip_peak_819	20	50028192	50028403	+	29	Intergenic	13207		NA	NA	ENST00000431460
snail-chip_peak_70	1	35557329	35557649	+	29	promoter-TSS (ENST00000473465)	16	ENST00000473465	ENSG00000142687	KIAA0319L	ENST00000373253
snail-chip_peak_951	4	87074108	87074367	+	29	intron (ENST00000514970, intron 1 of 7)	24585	ENST00000514970	ENSG00000172493	AFF1	ENST00000514970
snail-chip_peak_37	1	19815847	19816100	+	28	promoter-TSS (ENST00000375121)	-695	ENST00000375121	ENSG00000178828	RNF186	ENST00000375121
snail-chip_peak_263	11	77174733	77174965	+	28	promoter-TSS (ENST00000409893)	93	ENST00000409893	ENSG00000137474	MYO7A	ENST00000409893
snail-chip_peak_186	1	227318523	227318775	+	28	promoter-TSS (ENST00000366769)	-175	ENST00000366769	ENSG00000143776	CDC42BPA	ENST00000366769
snail-chip_peak_872	22	41413869	41414090	+	28	Intergenic	-16955		NA	NA	ENST00000609612
snail-chip_peak_181	1	213015282	213015586	+	28	promoter-TSS (ENST00000481918)	59	ENST00000481918	ENSG00000174606	ANGEL2	ENST00000481918
snail-chip_peak_466	16	30557964	30558181	+	28	exon (ENST00000568114, exon 1 of 2)	139	ENST00000568114	ENSG00000260869	AC002310.4	ENST00000568333
snail-chip_peak_182	1	213988188	213988451	+	28	promoter-TSS (ENST00000598091)	63	ENST00000598091	ENSG00000230461	PROX1-AS1	ENST00000433082
snail-chip_peak_257	11	66051677	66051942	+	28	promoter-TSS (ENST00000531589)	-522	ENST00000531589	ENSG00000087365	SF3B2	ENST00000528302
snail-chip_peak_830	20	58130623	58130870	+	28	Intergenic	-20158		NA	NA	ENST00000371168
snail-chip_peak_900	3	50267365	50267748	+	28	promoter-TSS (ENST00000421735)	-2	ENST00000421735	ENSG00000232352	SEMA3B-AS1	ENST00000621029
snail-chip_peak_111	1	67163358	67163637	+	28	intron (ENST00000637002, intron 1 of 10)	-2903	ENST00000637002	ENSG00000162594	IL23R	ENST00000347310
snail-chip_peak_760	2	135741978	135742309	+	28	promoter-TSS (ENST00000467065)	275	ENST00000467065	ENSG00000144224	UBXN4	ENST00000416538
snail-chip_peak_1025	6	150317575	150317837	+	28	Intergenic	9057		NA	NA	ENST00000364758
snail-chip_peak_341	12	111404872	111405489	+	28	promoter-TSS (ENST00000341259)	-768	ENST00000341259	ENSG00000111252	SH2B3	ENST00000341259
snail-chip_peak_858	22	23236875	23237084	+	28	intron (ENST00000487679, intron 2 of 2)	-14053	ENST00000487679	ENSG00000186716	BCR	ENST00000480973
snail-chip_peak_565	17	49362060	49362314	+	28	promoter-TSS (ENST00000430262)	-71	ENST00000430262	ENSG00000198740	ZNF652	ENST00000430262
snail-chip_peak_122	1	93847896	93848144	+	28	promoter-TSS (ENST00000370244)	846	ENST00000370244	ENSG00000137936	BCAR3	ENST00000565336
snail-chip_peak_1141	9	114397403	114397734	+	28	intron (ENST00000448674, intron 1 of 1)	935	ENST00000448674	ENSG00000235119	AL138895.1	ENST00000448674
snail-chip_peak_964	5	43556934	43557267	+	28	promoter-TSS (ENST00000514514)	-7	ENST00000514514	ENSG00000172239	PAIP1	ENST00000436644
snail-chip_peak_1095	8	66775349	66775555	+	28	promoter-TSS (ENST00000518388)	-114	ENST00000518388	ENSG00000104205	SGK3	ENST00000518388
snail-chip_peak_582	17	75515177	75515446	+	28	promoter-TSS (ENST00000580075)	-51	ENST00000580075	ENSG00000177303	CASKIN2	ENST00000580075
snail-chip_peak_189	1	230978416	230978794	+	28	promoter-TSS (ENST00000480519)	191	ENST00000480519	ENSG00000173409	ARV1	ENST00000522821
snail-chip_peak_104	1	55214995	55215284	+	28	promoter-TSS (ENST00000294383)	-26	ENST00000294383	ENSG00000162402	USP24	ENST00000294383
snail-chip_peak_333	12	58919828	58920219	+	28	promoter-TSS (ENST00000379141)	133	ENST00000379141	ENSG00000139263	LRIG3	ENST00000548968
snail-chip_peak_359	13	21670842	21671173	+	27	promoter-TSS (ENST00000382353)	-376	ENST00000382353	ENSG00000102678	FGF9	ENST00000382353
snail-chip_peak_562	17	47991500	47991717	+	27	intron (ENST00000578239, intron 1 of 1)	4588	ENST00000578239	ENSG00000264701	AC018521.4	ENST00000578239
snail-chip_peak_1159	9	129568890	129569102	+	27	Intergenic	-6413		NA	NA	ENST00000443993
snail-chip_peak_705	19	50921909	50922236	+	27	Intergenic	5499		NA	NA	ENST00000596021
snail-chip_peak_804	20	32358631	32358902	+	27	promoter-TSS (ENST00000306058)	-200	ENST00000306058	ENSG00000171456	ASXL1	ENST00000649901
snail-chip_peak_80	1	41366396	41366726	+	27	intron (ENST00000641094, intron 1 of 2)	4630	ENST00000641094	ENSG00000204060	FOXO6	ENST00000641094
snail-chip_peak_886	3	9731465	9731673	+	26	promoter-TSS (ENST00000420291)	-160	ENST00000420291	ENSG00000156983	BRPF1	ENST00000433861
snail-chip_peak_846	21	43341657	43341903	+	26	Intergenic	-9741		NA	NA	ENST00000450205
snail-chip_peak_903	3	108090837	108091114	+	26	promoter-TSS (ENST00000355354)	39	ENST00000355354	ENSG00000196776	CD47	ENST00000361309
snail-chip_peak_171	1	197775083	197775669	+	26	promoter-TSS (ENST00000495550)	50	ENST00000495550	ENSG00000213047	DENND1B	ENST00000468589
snail-chip_peak_123	1	93878961	93879217	+	26	promoter-TSS (ENST00000496672)	67	ENST00000496672	ENSG00000067334	DNTTIP2	ENST00000496672
snail-chip_peak_85	1	42766749	42766986	+	26	promoter-TSS (ENST00000603943)	122	ENST00000603943	ENSG00000283580	AC098484.3	ENST00000460031
snail-chip_peak_164	1	179954699	179955149	+	26	promoter-TSS (ENST00000567904)	151	ENST00000567904	ENSG00000260360	AL353708.1	ENST00000491495
snail-chip_peak_808	20	36050675	36050885	+	26	exon (ENST00000565493, exon 1 of 1)	180	ENST00000565493	ENSG00000260032	NORAD	ENST00000565493
snail-chip_peak_176	1	208243263	208243514	+	26	intron (ENST00000486969, intron 1 of 1)	913	ENST00000486969	ENSG00000076356	PLXNA2	ENST00000486969
snail-chip_peak_105	1	58784766	58785043	+	26	promoter-TSS (ENST00000649834)	-224	ENST00000649834	ENSG00000234807	LINC01135	ENST00000649834
snail-chip_peak_732	2	36355713	36356314	+	26	promoter-TSS (ENST00000280527)	87	ENST00000280527	ENSG00000150938	CRIM1	ENST00000280527
snail-chip_peak_906	3	120095353	120095572	+	26	promoter-TSS (ENST00000485898)	-168	ENST00000485898	ENSG00000242622	AC092910.3	ENST00000485898
snail-chip_peak_914	3	180989382	180989621	+	26	promoter-TSS (ENST00000493116)	17	ENST00000493116	ENSG00000242808	SOX2-OT	ENST00000479269
snail-chip_peak_86	1	42767365	42767650	+	26	promoter-TSS (ENST00000397054)	201	ENST00000397054	ENSG00000117385	P3H1	ENST00000650521
snail-chip_peak_340	12	110742651	110742855	+	26	promoter-TSS (ENST00000551676)	86	ENST00000551676	ENSG00000186298	PPP1CC	ENST00000551676
snail-chip_peak_1042	7	2893027	2893277	+	26	Intergenic	29888		NA	NA	ENST00000480332
snail-chip_peak_100	1	53327381	53327736	+	26	promoter-TSS (ENST00000445039)	-159	ENST00000445039	ENSG00000225675	LINC01771	ENST00000465675
snail-chip_peak_880	22	46070468	46070675	+	26	promoter-TSS (ENST00000412643)	-680	ENST00000412643	ENSG00000235159	AL121672.2	ENST00000412643
snail-chip_peak_1114	9	33447295	33447509	+	26	intron (ENST00000463983, intron 1 of 3)	107	ENST00000463983	ENSG00000165272	AQP3	ENST00000473153
snail-chip_peak_227	11	726208	726529	+	26	promoter-TSS (ENST00000524973)	-193	ENST00000524973	ENSG00000177106	EPS8L2	ENST00000534027
snail-chip_peak_1178	KI270733.1	124204	124428	+	26	Intergenic	2180		NA	NA	ENST00000618675
snail-chip_peak_386	14	39267139	39267349	+	26	promoter-TSS (ENST00000341502)	-2	ENST00000341502	ENSG00000150527	MIA2	ENST00000341502
snail-chip_peak_922	4	3831120	3831543	+	26	Intergenic	58918		NA	NA	ENST00000505943
snail-chip_peak_1054	7	65981887	65982120	+	26	promoter-TSS (ENST00000475316)	-32	ENST00000475316	ENSG00000169919	GUSB	ENST00000476486
snail-chip_peak_928	4	8394559	8394845	+	26	exon (ENST00000510365, exon 8 of 13)	189	ENST00000510365	ENSG00000087008	ACOX3	ENST00000508302
snail-chip_peak_287	12	26832542	26833070	+	25	promoter-TSS (ENST00000242737)	-20	ENST00000242737	ENSG00000123104	ITPR2	ENST00000545235
snail-chip_peak_1082	7	128830196	128830519	+	25	promoter-TSS (ENST00000346177)	-20	ENST00000346177	ENSG00000128591	FLNC	ENST00000325888
snail-chip_peak_442	15	101294965	101295322	+	25	promoter-TSS (ENST00000558059)	60	ENST00000558059	ENSG00000131876	SNRPA1	ENST00000394082
snail-chip_peak_982	5	140107876	140108165	+	25	promoter-TSS (ENST00000522747)	243	ENST00000522747	ENSG00000245146	MALINC1	ENST00000505703
snail-chip_peak_1018	6	128519168	128519395	+	25	intron (ENST00000368202, intron 1 of 1)	1077	ENST00000368202	ENSG00000152894	PTPRK	ENST00000368215
snail-chip_peak_212	10	101292057	101292335	+	25	Intergenic	-15333		NA	NA	ENST00000410306
snail-chip_peak_454	16	11915591	11915880	+	25	promoter-TSS (ENST00000568849)	143	ENST00000568849	ENSG00000103342	GSPT1	ENST00000439887
snail-chip_peak_751	2	86720163	86720434	+	25	exon (ENST00000283632, exon 1 of 9)	125	ENST00000283632	ENSG00000153561	RMND5A	ENST00000283632
snail-chip_peak_989	5	181205201	181205581	+	24	promoter-TSS (ENST00000334421)	-98	ENST00000334421	ENSG00000146054	TRIM7	ENST00000334421
snail-chip_peak_246	11	57324461	57324810	+	24	promoter-TSS (ENST00000534162)	292	ENST00000534162	ENSG00000254662	AP000781.1	ENST00000358252
snail-chip_peak_946	4	70839478	70839773	+	24	promoter-TSS (ENST00000499044)	-122	ENST00000499044	ENSG00000132463	GRSF1	ENST00000499044
snail-chip_peak_1180	X	3712908	3713231	+	24	intron (ENST00000262848, intron 1 of 8)	539	ENST00000262848	ENSG00000183943	PRKX	ENST00000262848
snail-chip_peak_412	14	105489944	105490231	+	24	promoter-TSS (ENST00000421892)	-37	ENST00000421892	ENSG00000185347	TEDC1	ENST00000432805
snail-chip_peak_767	2	178480376	178481107	+	24	promoter-TSS (ENST00000453653)	8	ENST00000453653	ENSG00000116095	PLEKHA3	ENST00000453653
snail-chip_peak_1067	7	75965786	75966114	+	24	intron (ENST00000454934, intron 1 of 13)	-1893	ENST00000454934	ENSG00000127948	POR	ENST00000426184
snail-chip_peak_583	17	76493489	76493778	+	24	promoter-TSS (ENST00000589526)	-431	ENST00000589526	ENSG00000129667	RHBDF2	ENST00000589526
snail-chip_peak_814	20	48788380	48788594	+	24	intron (ENST00000371941, intron 1 of 39)	39396	ENST00000371941	ENSG00000124126	PREX1	ENST00000371941
snail-chip_peak_599	17	81309948	81310207	+	24	promoter-TSS (ENST00000332012)	-829	ENST00000332012	ENSG00000185168	LINC00482	ENST00000332012
snail-chip_peak_1105	8	120811120	120811414	+	24	promoter-TSS (ENST00000605955)	296	ENST00000605955	ENSG00000272502	AC104958.2	ENST00000519177
snail-chip_peak_136	1	113391229	113391439	+	24	promoter-TSS (ENST00000477955)	73	ENST00000477955	ENSG00000081026	MAGI3	ENST00000477955
snail-chip_peak_264	11	85664317	85664582	+	24	promoter-TSS (ENST00000528561)	204	ENST00000528561	ENSG00000137504	CREBZF	ENST00000260058
snail-chip_peak_141	1	120069447	120069711	+	24	promoter-TSS (ENST00000256646)	47	ENST00000256646	ENSG00000134250	NOTCH2	ENST00000479412
snail-chip_peak_568	17	57988053	57988416	+	23	promoter-TSS (ENST00000581208)	25	ENST00000581208	ENSG00000136451	VEZF1	ENST00000583932
snail-chip_peak_38	1	20732011	20732459	+	23	promoter-TSS (ENST00000447746)	43	ENST00000447746	ENSG00000189410	SH2D5	ENST00000447746
snail-chip_peak_1	1	869880	870175	+	23	intron (ENST00000432963, intron 1 of 3)	174	ENST00000432963	ENSG00000230368	FAM41C	ENST00000432963
snail-chip_peak_308	12	54359301	54359541	+	23	intron (ENST00000552785, intron 1 of 3)	5053	ENST00000552785	ENSG00000258086	AC079313.1	ENST00000267015
snail-chip_peak_217	10	107914811	107915019	+	23	intron (ENST00000594566, intron 2 of 4)	125784	ENST00000594566	ENSG00000229981	LINC01435	ENST00000622852
snail-chip_peak_1113	9	32550650	32550868	+	22	promoter-TSS (ENST00000453396)	-385	ENST00000453396	ENSG00000235453	SMIM27	ENST00000453396
snail-chip_peak_363	13	30307265	30307509	+	22	promoter-TSS (ENST00000380615)	97	ENST00000380615	ENSG00000102781	KATNAL1	ENST00000380615
snail-chip_peak_139	1	117122351	117122619	+	22	promoter-TSS (ENST00000256649)	102	ENST00000256649	ENSG00000134253	TRIM45	ENST00000369461
snail-chip_peak_885	3	4987164	4987445	+	21	Intergenic	7072		NA	NA	ENST00000460806
snail-chip_peak_166	1	180230611	180231130	+	21	intron (ENST00000558139, intron 1 of 1)	572	ENST00000558139	ENSG00000121454	LHX4	ENST00000558139
snail-chip_peak_1160	9	130660952	130661554	+	21	Intergenic	-3341		NA	NA	ENST00000253008
snail-chip_peak_1125	9	85805257	85805996	+	21	intron (ENST00000637846, intron 1 of 9)	267	ENST00000637846	ENSG00000165121	AL353743.1	ENST00000637846
snail-chip_peak_1086	7	151877015	151877367	+	21	promoter-TSS (ENST00000467458)	-66	ENST00000467458	ENSG00000239911	PRKAG2-AS1	ENST00000287878
snail-chip_peak_511	17	17682429	17683053	+	21	intron (ENST00000471135, intron 1 of 3)	246	ENST00000471135	ENSG00000108557	RAI1	ENST00000471135
snail-chip_peak_64	1	31065333	31065589	+	21	intron (ENST00000373741, intron 1 of 21)	215	ENST00000373741	ENSG00000134644	PUM1	ENST00000526215
snail-chip_peak_362	13	29594828	29595112	+	21	intron (ENST00000380752, intron 1 of 12)	718	ENST00000380752	ENSG00000139514	SLC7A1	ENST00000380752
snail-chip_peak_183	1	225670121	225670365	+	21	Intergenic	-17101		NA	NA	ENST00000366844
snail-chip_peak_939	4	41360784	41361147	+	20	intron (ENST00000509638, intron 1 of 6)	150	ENST00000509638	ENSG00000064042	LIMCH1	ENST00000512820
snail-chip_peak_24	1	15152037	15152376	+	20	promoter-TSS (ENST00000428417)	196	ENST00000428417	ENSG00000171729	TMEM51	ENST00000404665
