# Supplementary material for: SNAIL Promotes Metastatic Behavior of Rhabdomyosarcoma by Increasing EZRIN and AKT Expression and Regulating MicroRNA Networks
Source: Cancers (Basel). 2020 Jul 11;12(7):1870. doi: 10.3390/cancers12071870 (PMC7408994; doi:10.3390/cancers12071870)
Supplement: Supplementary file 1 [file cancers-12-01870-s001.zip › Supplementary Table S2.xlsx]

## Sheet: samples
	Customer ID	Groups	Fastq file name
	WT3	WT;3_treatment	4994-001.R1.fastq.gz
	SC2	shCTRL;2_treatment	4994-002.R1.fastq.gz
	SS1	shSNAIL;1_treatment	4994-003.R1.fastq.gz
	SS3	shSNAIL;3_treatment	4994-004.R1.fastq.gz
	SS2	shSNAIL;2_treatment	4994-005.R1.fastq.gz
	WT2	WT;2_treatment	4994-006.R1.fastq.gz
	WT1	WT;1 treatment	4994-007.R1.fastq.gz
	SC3	shCTRL;3_treatment	4994-008.R1.fastq.gz
	SC1	shCTRL;1_treatment	4994-009.R1.fastq.gz

## Sheet: mirna_rawcounts
mirna_rawcounts
Name	Sequence	Name count	Identical miRNAs	WT3	SC2	SS1	SS3	SS2	WT2	WT1	SC3	SC1
hsa-let-7a-2-3p	CTGTACAGCCTCCTAGCTTTCC	1	hsa-let-7a-2-3p	46	11	5	6	9	9	11	9	18
hsa-let-7a-3p	CTATACAATCTACTGTCTTTC	2	hsa-let-7a-3p	13058	2637	1635	1416	1535	2682	2668	2701	2975
hsa-let-7a-5p	TGAGGTAGTAGGTTGTATAGTT	3	hsa-let-7a-5p	2403037	470507	351073	394434	410524	468236	590432	555268	633419
hsa-let-7b-3p	CTATACAACCTACTGCCTTCCC	1	hsa-let-7b-3p	1921	554	744	648	695	471	345	360	429
hsa-let-7b-5p	TGAGGTAGTAGGTTGTGTGGTT	1	hsa-let-7b-5p	109328	22825	29765	30329	34644	20124	21085	23844	25800
hsa-let-7c-3p	CTGTACAACCTTCTAGCTTTCC	1	hsa-let-7c-3p	2361	760	201	206	213	530	500	638	679
hsa-let-7c-5p	TGAGGTAGTAGGTTGTATGGTT	1	hsa-let-7c-5p	184185	40441	18651	20278	22365	34750	44185	46708	53252
hsa-let-7d-3p	CTATACGACCTGCTGCCTTTCT	1	hsa-let-7d-3p	30432	7550	6468	6746	7380	7087	6244	5901	5999
hsa-let-7d-5p	AGAGGTAGTAGGTTGCATAGTT	1	hsa-let-7d-5p	157033	34473	32615	36507	36199	30452	34345	36626	35748
hsa-let-7e-3p	CTATACGGCCTCCTAGCTTTCC	1	hsa-let-7e-3p	1466	334	92	90	107	211	251	373	294
hsa-let-7e-5p	TGAGGTAGGAGGTTGTATAGTT	1	hsa-let-7e-5p	138493	37018	18447	16127	16980	28104	36007	36002	45151
hsa-let-7f-1-3p	CTATACAATCTATTGCCTTCCC	1	hsa-let-7f-1-3p	866	299	344	238	302	184	195	165	226
hsa-let-7f-2-3p	CTATACAGTCTACTGTCTTTCC	1	hsa-let-7f-2-3p	463	107	111	77	93	85	66	96	116
hsa-let-7f-5p	TGAGGTAGTAGATTGTATAGTT	2	hsa-let-7f-5p	2409210	531445	661749	731741	754350	426490	586192	680377	787958
hsa-let-7g-3p	CTGTACAGGCCACTGCCTTGC	1	hsa-let-7g-3p	33	2	5	5	8	5	4	5	3
hsa-let-7g-5p	TGAGGTAGTAGTTTGTACAGTT	1	hsa-let-7g-5p	1076136	210424	171135	227434	193682	201061	216239	290717	241665
hsa-let-7i-3p	CTGCGCAAGCTACTGCCTTGCT	1	hsa-let-7i-3p	272	60	50	41	37	35	19	48	27
hsa-let-7i-5p	TGAGGTAGTAGTTTGTGCTGTT	1	hsa-let-7i-5p	1485390	330000	385410	320505	356817	263844	362269	427117	499099
hsa-miR-1	TGGAATGTAAAGAAGTATGTAT	2	hsa-miR-1	165935	36699	41256	58496	80365	58119	43124	43478	25562
hsa-miR-7-1-3p	CAACAAATCACAGTCTGCCATA	1	hsa-miR-7-1-3p	440	70	66	39	49	46	50	71	71
hsa-miR-7-2-3p	CAACAAATCCCAGTCTACCTAA	1	hsa-miR-7-2-3p	0	0	0	0	0	0	0	0	0
hsa-miR-7-5p	TGGAAGACTAGTGATTTTGTTGT	3	hsa-miR-7-5p	1962447	298857	92824	87314	88491	297933	454318	440967	552539
hsa-miR-9-3p	ATAAAGCTAGATAACCGAAAGT	3	hsa-miR-9-3p	2572	386	499	379	513	460	378	538	324
hsa-miR-9-5p	TCTTTGGTTATCTAGCTGTATGA	3	hsa-miR-9-5p	182069	30849	42472	30522	42083	27846	31109	42469	32667
hsa-miR-10a-3p	CAAATTCGTATCTAGGGGAATA	1	hsa-miR-10a-3p	2193	441	188	249	200	333	368	505	464
hsa-miR-10a-5p	TACCCTGTAGATCCGAATTTGTG	1	hsa-miR-10a-5p	464471	97202	64540	60152	60664	72287	112543	118541	145790
hsa-miR-10b-3p	ACAGATTCGATTCTAGGGGAAT	1	hsa-miR-10b-3p	0	0	1	2	0	0	0	0	0
hsa-miR-10b-5p	TACCCTGTAGAACCGAATTTGTG	1	hsa-miR-10b-5p	1325	323	439	415	485	240	400	380	437
hsa-miR-15a-3p	CAGGCCATATTGTGCTGCCTCA	1	hsa-miR-15a-3p	1	2	1	0	0	0	0	0	0
hsa-miR-15a-5p	TAGCAGCACATAATGGTTTGTG	1	hsa-miR-15a-5p	745	133	146	178	135	158	105	146	117
hsa-miR-15b-3p	CGAATCATTATTTGCTGCTCTA	1	hsa-miR-15b-3p	2758	559	466	405	374	550	397	410	479
hsa-miR-15b-5p	TAGCAGCACATCATGGTTTACA	1	hsa-miR-15b-5p	4954	799	1138	1000	940	826	798	853	724
hsa-miR-16-1-3p	CCAGTATTAACTGTGCTGCTGA	1	hsa-miR-16-1-3p	454	112	71	51	58	102	81	96	123
hsa-miR-16-2-3p	CCAATATTACTGTGCTGCTTTA	1	hsa-miR-16-2-3p	31506	6175	8293	6572	7824	5741	6204	5797	6329
hsa-miR-16-5p	TAGCAGCACGTAAATATTGGCG	2	hsa-miR-16-5p	9144	1937	2855	2685	2485	1668	1524	1694	1837
hsa-miR-17-3p	ACTGCAGTGAAGGCACTTGTAG	1	hsa-miR-17-3p	828	160	62	39	60	154	99	168	116
hsa-miR-17-5p	CAAAGTGCTTACAGTGCAGGTAG	1	hsa-miR-17-5p	127259	20510	9722	8736	8412	23050	18256	24295	15384
hsa-miR-18a-3p	ACTGCCCTAAGTGCTCCTTCTGG	1	hsa-miR-18a-3p	2694	645	226	153	207	564	590	508	515
hsa-miR-18a-5p	TAAGGTGCATCTAGTGCAGATAG	1	hsa-miR-18a-5p	4672	890	255	195	245	955	884	829	676
hsa-miR-18b-3p	TGCCCTAAATGCCCCTTCTGGC	1	hsa-miR-18b-3p	1	2	0	0	0	2	0	1	0
hsa-miR-18b-5p	TAAGGTGCATCTAGTGCAGTTAG	1	hsa-miR-18b-5p	50	5	5	1	2	4	6	5	1
hsa-miR-19a-3p	TGTGCAAATCTATGCAAAACTGA	1	hsa-miR-19a-3p	7569	1439	614	595	676	1626	1368	1319	1223
hsa-miR-19a-5p	AGTTTTGCATAGTTGCACTACA	1	hsa-miR-19a-5p	0	0	0	0	0	1	0	0	0
hsa-miR-19b-1-5p	AGTTTTGCAGGTTTGCATCCAGC	1	hsa-miR-19b-1-5p	51	9	13	4	4	10	9	10	7
hsa-miR-19b-2-5p	AGTTTTGCAGGTTTGCATTTCA	1	hsa-miR-19b-2-5p	2	0	0	0	0	0	0	0	0
hsa-miR-19b-3p	TGTGCAAATCCATGCAAAACTGA	2	hsa-miR-19b-3p	6290	1295	554	480	472	1405	1049	1108	1063
hsa-miR-20a-3p	ACTGCATTATGAGCACTTAAAG	1	hsa-miR-20a-3p	134	23	5	8	13	26	11	7	12
hsa-miR-20a-5p	TAAAGTGCTTATAGTGCAGGTAG	1	hsa-miR-20a-5p	214686	33464	19010	17235	16382	37625	31106	41976	25101
hsa-miR-20b-3p	ACTGTAGTATGGGCACTTCCAG	1	hsa-miR-20b-3p	0	0	0	0	0	0	0	0	0
hsa-miR-20b-5p	CAAAGTGCTCATAGTGCAGGTAG	1	hsa-miR-20b-5p	445	74	48	35	27	86	76	83	55
hsa-miR-21-3p	CAACACCAGTCGATGGGCTGT	1	hsa-miR-21-3p	1683	450	983	652	752	298	388	344	446
hsa-miR-21-5p	TAGCTTATCAGACTGATGTTGA	1	hsa-miR-21-5p	2595362	601457	1611457	1095299	1477431	360785	652733	682369	968366
hsa-miR-22-3p	AAGCTGCCAGTTGAAGAACTGT	1	hsa-miR-22-3p	75735	19791	11393	9198	9808	15277	15895	16639	19516
hsa-miR-22-5p	AGTTCTTCAGTGGCAAGCTTTA	1	hsa-miR-22-5p	1657	431	206	194	220	272	366	356	438
hsa-miR-23a-3p	ATCACATTGCCAGGGATTTCC	1	hsa-miR-23a-3p	61973	14094	5406	4817	4591	9795	9888	13899	13037
hsa-miR-23a-5p	GGGGTTCCTGGGGATGGGATTT	1	hsa-miR-23a-5p	293	105	63	41	49	73	104	68	128
hsa-miR-23b-3p	ATCACATTGCCAGGGATTACC	1	hsa-miR-23b-3p	21024	3851	1886	2001	1929	4026	3079	4517	3110
hsa-miR-23b-5p	TGGGTTCCTGGCATGCTGATTT	1	hsa-miR-23b-5p	2973	538	379	617	544	702	793	715	565
hsa-miR-23c	ATCACATTGCCAGTGATTACCC	1	hsa-miR-23c	17	5	4	2	4	4	4	3	7
hsa-miR-24-1-5p	TGCCTACTGAGCTGATATCAGT	1	hsa-miR-24-1-5p	466	103	40	41	64	100	100	120	100
hsa-miR-24-2-5p	TGCCTACTGAGCTGAAACACAG	1	hsa-miR-24-2-5p	12074	3059	659	558	625	2150	2909	2708	3946
hsa-miR-24-3p	TGGCTCAGTTCAGCAGGAACAG	2	hsa-miR-24-3p	423538	93153	31886	25773	28330	66242	88783	95787	110112
hsa-miR-25-3p	CATTGCACTTGTCTCGGTCTGA	1	hsa-miR-25-3p	415083	58823	73250	53487	64712	57951	70941	84091	81683
hsa-miR-25-5p	AGGCGGAGACTTGGGCAATTG	1	hsa-miR-25-5p	8201	2077	2793	1750	2230	2213	2452	1467	2080
hsa-miR-26a-1-3p	CCTATTCTTGGTTACTTGCACG	1	hsa-miR-26a-1-3p	21	20	13	3	6	4	0	23	8
hsa-miR-26a-2-3p	CCTATTCTTGATTACTTGTTTC	1	hsa-miR-26a-2-3p	2610	673	347	296	348	505	420	530	581
hsa-miR-26a-5p	TTCAAGTAATCCAGGATAGGCT	2	hsa-miR-26a-5p	7266514	1496846	1287982	1176263	1151083	1450341	1389988	1716268	1573226
hsa-miR-26b-3p	CCTGTTCTCCATTACTTGGCTC	1	hsa-miR-26b-3p	232	34	15	27	44	41	56	36	39
hsa-miR-26b-5p	TTCAAGTAATTCAGGATAGGT	1	hsa-miR-26b-5p	60026	10415	7077	8897	7369	12658	9640	11968	8696
hsa-miR-27a-3p	TTCACAGTGGCTAAGTTCCGC	1	hsa-miR-27a-3p	151124	41657	19566	11105	13527	25313	31975	35525	45926
hsa-miR-27a-5p	AGGGCTTAGCTGCTTGTGAGCA	1	hsa-miR-27a-5p	38618	10583	3976	2775	4112	7144	10480	9461	15410
hsa-miR-27b-3p	TTCACAGTGGCTAAGTTCTGC	1	hsa-miR-27b-3p	433024	74769	52239	47063	51038	67776	74366	100743	78201
hsa-miR-27b-5p	AGAGCTTAGCTGATTGGTGAAC	1	hsa-miR-27b-5p	10970	2722	1286	1257	1654	2395	2800	2668	2836
hsa-miR-28-3p	CACTAGATTGTGAGCTCCTGGA	1	hsa-miR-28-3p	1177	457	10338	8508	9623	121	232	476	573
hsa-miR-28-5p	AAGGAGCTCACAGTCTATTGAG	1	hsa-miR-28-5p	133	56	1191	1034	1163	16	28	38	48
hsa-miR-29a-3p	TAGCACCATCTGAAATCGGTTA	1	hsa-miR-29a-3p	31395	5424	6831	4448	5004	4914	6098	5266	8007
hsa-miR-29a-5p	ACTGATTTCTTTTGGTGTTCAG	1	hsa-miR-29a-5p	15	4	9	9	7	2	6	5	10
hsa-miR-29b-1-5p	GCTGGTTTCATATGGTGGTTTAGA	1	hsa-miR-29b-1-5p	194	56	74	49	41	64	58	34	48
hsa-miR-29b-2-5p	CTGGTTTCACATGGTGGCTTAG	1	hsa-miR-29b-2-5p	34	0	4	6	4	7	6	4	0
hsa-miR-29b-3p	TAGCACCATTTGAAATCAGTGTT	2	hsa-miR-29b-3p	601	148	154	47	104	110	127	97	166
hsa-miR-29c-3p	TAGCACCATTTGAAATCGGTTA	1	hsa-miR-29c-3p	56	14	20	12	22	10	7	8	20
hsa-miR-29c-5p	TGACCGATTTCTCCTGGTGTTC	1	hsa-miR-29c-5p	30	1	9	1	17	0	4	0	3
hsa-miR-30a-3p	CTTTCAGTCGGATGTTTGCAGC	1	hsa-miR-30a-3p	46444	7864	18412	14548	17613	7237	8961	10488	11464
hsa-miR-30a-5p	TGTAAACATCCTCGACTGGAAG	1	hsa-miR-30a-5p	249171	42082	112810	79864	102265	44346	44992	59289	56040
hsa-miR-30b-3p	CTGGGAGGTGGATGTTTACTTC	1	hsa-miR-30b-3p	631	78	48	52	63	113	75	94	112
hsa-miR-30b-5p	TGTAAACATCCTACACTCAGCT	1	hsa-miR-30b-5p	1381	219	209	154	143	321	168	290	207
hsa-miR-30c-1-3p	CTGGGAGAGGGTTGTTTACTCC	1	hsa-miR-30c-1-3p	1112	236	199	184	160	216	244	279	279
hsa-miR-30c-2-3p	CTGGGAGAAGGCTGTTTACTCT	1	hsa-miR-30c-2-3p	6860	1188	2593	2205	2475	1295	1292	1749	1580
hsa-miR-30c-5p	TGTAAACATCCTACACTCTCAGC	2	hsa-miR-30c-5p	135562	23184	23366	20508	23597	25401	21304	26810	23822
hsa-miR-30d-3p	CTTTCAGTCAGATGTTTGCTGC	1	hsa-miR-30d-3p	927	188	85	85	111	163	166	226	224
hsa-miR-30d-5p	TGTAAACATCCCCGACTGGAAG	1	hsa-miR-30d-5p	672705	111854	77607	72061	72510	113338	127781	156691	142622
hsa-miR-30e-3p	CTTTCAGTCGGATGTTTACAGC	1	hsa-miR-30e-3p	55314	10926	8923	7549	8558	8495	12263	13121	16242
hsa-miR-30e-5p	TGTAAACATCCTTGACTGGAAG	1	hsa-miR-30e-5p	56321	10428	9907	8372	8480	11133	9476	11697	9964
hsa-miR-31-3p	TGCTATGCCAACATATTGCCAT	1	hsa-miR-31-3p	30	5	11	8	2	0	4	1	5
hsa-miR-31-5p	AGGCAAGATGCTGGCATAGCT	1	hsa-miR-31-5p	1601	543	642	747	520	278	319	488	603
hsa-miR-32-3p	CAATTTAGTGTGTGTGATATTT	1	hsa-miR-32-3p	1736	271	293	297	288	385	276	367	311
hsa-miR-32-5p	TATTGCACATTACTAAGTTGCA	1	hsa-miR-32-5p	13332	2419	2364	1685	2024	2280	2251	2907	2283
hsa-miR-33a-3p	CAATGTTTCCACAGTGCATCAC	1	hsa-miR-33a-3p	16	0	0	0	0	2	2	3	5
hsa-miR-33a-5p	GTGCATTGTAGTTGCATTGCA	1	hsa-miR-33a-5p	195	50	43	55	36	41	20	42	10
hsa-miR-33b-3p	CAGTGCCTCGGCAGTGCAGCCC	1	hsa-miR-33b-3p	338	129	38	23	39	108	99	60	105
hsa-miR-33b-5p	GTGCATTGCTGTTGCATTGC	1	hsa-miR-33b-5p	9	2	1	0	0	3	0	0	2
hsa-miR-34a-3p	CAATCAGCAAGTATACTGCCCT	1	hsa-miR-34a-3p	0	0	0	0	0	0	0	0	0
hsa-miR-34a-5p	TGGCAGTGTCTTAGCTGGTTGT	1	hsa-miR-34a-5p	0	5	0	0	0	1	1	0	0
hsa-miR-34b-3p	CAATCACTAACTCCACTGCCAT	1	hsa-miR-34b-3p	77	72	22	4	17	14	17	15	25
hsa-miR-34b-5p	TAGGCAGTGTCATTAGCTGATTG	1	hsa-miR-34b-5p	0	1	0	0	1	1	0	0	0
hsa-miR-34c-3p	AATCACTAACCACACGGCCAGG	1	hsa-miR-34c-3p	10	8	10	1	4	1	2	5	11
hsa-miR-34c-5p	AGGCAGTGTAGTTAGCTGATTGC	1	hsa-miR-34c-5p	1172	747	604	349	481	222	213	369	778
hsa-miR-92a-1-5p	AGGTTGGGATCGGTTGCAATGCT	1	hsa-miR-92a-1-5p	3417	785	405	339	344	962	903	642	760
hsa-miR-92a-2-5p	GGGTGGGGATTTGTTGCATTAC	1	hsa-miR-92a-2-5p	0	0	0	0	0	0	0	0	0
hsa-miR-92a-3p	TATTGCACTTGTCCCGGCCTGT	2	hsa-miR-92a-3p	2070999	350789	188430	180596	176296	386209	440178	447768	419193
hsa-miR-92b-3p	TATTGCACTCGTCCCGGCCTCC	1	hsa-miR-92b-3p	107593	20709	11437	11641	10567	22598	28515	22475	24188
hsa-miR-92b-5p	AGGGACGGGACGCGGTGCAGTG	1	hsa-miR-92b-5p	2994	580	311	361	316	641	788	601	882
hsa-miR-93-3p	ACTGCTGAGCTAGCACTTCCCG	1	hsa-miR-93-3p	1603	217	183	138	146	316	185	250	240
hsa-miR-93-5p	CAAAGTGCTGTTCGTGCAGGTAG	1	hsa-miR-93-5p	123947	18067	16955	12882	13057	19412	16052	22174	15026
hsa-miR-95-3p	TTCAACGGGTATTTATTGAGCA	1	hsa-miR-95-3p	94	36	915	1353	1745	14	24	42	7
hsa-miR-95-5p	TCAATAAATGTCTGTTGAATT	1	hsa-miR-95-5p	0	0	0	0	0	0	0	0	0
hsa-miR-96-3p	AATCATGTGCAGTGCCAATATG	1	hsa-miR-96-3p	12	1	0	0	0	2	0	1	5
hsa-miR-96-5p	TTTGGCACTAGCACATTTTTGCT	1	hsa-miR-96-5p	10648	2407	1796	1403	1275	2063	1912	3000	2916
hsa-miR-98-3p	CTATACAACTTACTACTTTCCC	1	hsa-miR-98-3p	175	23	40	62	52	48	33	32	41
hsa-miR-98-5p	TGAGGTAGTAAGTTGTATTGTT	1	hsa-miR-98-5p	63131	12340	13548	15572	14200	11753	11414	14363	12813
hsa-miR-99a-3p	CAAGCTCGCTTCTATGGGTCTG	1	hsa-miR-99a-3p	67	24	9	12	8	16	11	17	10
hsa-miR-99a-5p	AACCCGTAGATCCGATCTTGTG	1	hsa-miR-99a-5p	368158	87370	33876	27599	33854	67287	77126	89452	102295
hsa-miR-99b-3p	CAAGCTCGTGTCTGTGGGTCCG	1	hsa-miR-99b-3p	76583	14628	5216	3625	3634	12177	16659	19128	20969
hsa-miR-99b-5p	CACCCGTAGAACCGACCTTGCG	1	hsa-miR-99b-5p	1015485	214929	81141	56742	62321	169463	240266	255252	295689
hsa-miR-100-3p	CAAGCTTGTATCTATAGGTATG	1	hsa-miR-100-3p	14	0	4	0	2	3	6	0	5
hsa-miR-100-5p	AACCCGTAGATCCGAACTTGTG	1	hsa-miR-100-5p	574249	101502	352345	164844	197142	59482	174946	118522	275326
hsa-miR-101-3p	TACAGTACTGTGATAACTGAA	2	hsa-miR-101-3p	95432	16657	16673	14071	17492	15443	17749	21329	19489
hsa-miR-101-5p	CAGTTATCACAGTGCTGATGCT	1	hsa-miR-101-5p	0	0	0	0	0	3	0	1	0
hsa-miR-103a-2-5p	AGCTTCTTTACAGTGCTGCCTTG	1	hsa-miR-103a-2-5p	10	1	0	0	0	1	1	1	0
hsa-miR-103a-3p	AGCAGCATTGTACAGGGCTATGA	2	hsa-miR-103a-3p	654881	100345	58595	66875	58396	105335	101846	135380	87409
hsa-miR-103b	TCATAGCCCTGTACAATGCTGCT	2	hsa-miR-103b	0	0	0	0	0	0	0	0	0
hsa-miR-105-3p	ACGGATGTTTGAGCATGTGCTA	2	hsa-miR-105-3p	69	18	0	0	0	2	0	25	26
hsa-miR-105-5p	TCAAATGCTCAGACTCCTGTGGT	2	hsa-miR-105-5p	590	432	7	0	0	40	68	399	551
hsa-miR-106a-3p	CTGCAATGTAAGCACTTCTTAC	1	hsa-miR-106a-3p	0	0	0	0	0	0	0	0	0
hsa-miR-106a-5p	AAAAGTGCTTACAGTGCAGGTAG	1	hsa-miR-106a-5p	1038	160	65	67	78	177	133	165	82
hsa-miR-106b-3p	CCGCACTGTGGGTACTTGCTGC	1	hsa-miR-106b-3p	51830	8984	9448	6583	7329	8254	9504	10675	10672
hsa-miR-106b-5p	TAAAGTGCTGACAGTGCAGAT	1	hsa-miR-106b-5p	7534	1248	969	985	1004	1478	1070	1381	1044
hsa-miR-107	AGCAGCATTGTACAGGGCTATCA	1	hsa-miR-107	7652	1186	608	644	578	1221	981	1235	831
hsa-miR-122-3p	AACGCCATTATCACACTAAATA	1	hsa-miR-122-3p	0	0	0	0	0	0	0	0	0
hsa-miR-122-5p	TGGAGTGTGACAATGGTGTTTG	1	hsa-miR-122-5p	103	56	57	13	67	34	46	32	115
hsa-miR-124-3p	TAAGGCACGCGGTGAATGCC	3	hsa-miR-124-3p	0	0	0	0	0	0	0	0	0
hsa-miR-124-5p	CGTGTTCACAGCGGACCTTGAT	3	hsa-miR-124-5p	0	0	0	0	0	0	0	0	0
hsa-miR-125a-3p	ACAGGTGAGGTTCTTGGGAGCC	1	hsa-miR-125a-3p	4237	1181	571	445	491	699	1149	1043	1650
hsa-miR-125a-5p	TCCCTGAGACCCTTTAACCTGTGA	1	hsa-miR-125a-5p	236813	57939	27295	21422	23185	49467	44394	54931	49563
hsa-miR-125b-1-3p	ACGGGTTAGGCTCTTGGGAGCT	1	hsa-miR-125b-1-3p	9897	2080	1762	1132	1303	1801	3367	2022	4114
hsa-miR-125b-2-3p	TCACAAGTCAGGCTCTTGGGAC	1	hsa-miR-125b-2-3p	10398	2435	970	868	918	1846	2110	2463	2633
hsa-miR-125b-5p	TCCCTGAGACCCTAACTTGTGA	2	hsa-miR-125b-5p	52417	10134	7959	5899	6486	8523	11406	10411	13295
hsa-miR-126-3p	TCGTACCGTGAGTAATAATGCG	1	hsa-miR-126-3p	1481	427	309	190	276	419	626	503	619
hsa-miR-126-5p	CATTATTACTTTTGGTACGCG	1	hsa-miR-126-5p	23	10	1	8	8	19	12	11	13
hsa-miR-127-3p	TCGGATCCGTCTGAGCTTGGCT	1	hsa-miR-127-3p	62059	10263	3513	1977	2701	11657	14834	14961	15055
hsa-miR-127-5p	CTGAAGCTCAGAGGGCTCTGAT	1	hsa-miR-127-5p	13472	2310	770	467	731	2730	2840	3196	2652
hsa-miR-128-1-5p	CGGGGCCGTAGCACTGTCTGAGA	1	hsa-miR-128-1-5p	1060	182	75	116	68	157	200	302	188
hsa-miR-128-2-5p	GGGGGCCGATACACTGTACGAGA	1	hsa-miR-128-2-5p	1	2	0	0	0	0	0	1	0
hsa-miR-128-3p	TCACAGTGAACCGGTCTCTTT	2	hsa-miR-128-3p	580063	109283	56005	56583	60233	107888	131900	121577	128356
hsa-miR-129-1-3p	AAGCCCTTACCCCAAAAAGTAT	1	hsa-miR-129-1-3p	2	0	0	0	0	0	0	0	0
hsa-miR-129-2-3p	AAGCCCTTACCCCAAAAAGCAT	1	hsa-miR-129-2-3p	106	28	0	5	0	5	1	38	9
hsa-miR-129-5p	CTTTTTGCGGTCTGGGCTTGC	2	hsa-miR-129-5p	10922	2857	234	231	185	1252	2323	4459	4613
hsa-miR-130a-3p	CAGTGCAATGTTAAAAGGGCAT	1	hsa-miR-130a-3p	3012	970	370	312	338	654	510	724	719
hsa-miR-130a-5p	TTCACATTGTGCTACTGTCTGC	1	hsa-miR-130a-5p	0	0	0	0	0	0	0	0	0
hsa-miR-130b-3p	CAGTGCAATGATGAAAGGGCAT	1	hsa-miR-130b-3p	3766	760	789	641	669	913	586	692	523
hsa-miR-130b-5p	ACTCTTTCCCTGTTGCACTAC	1	hsa-miR-130b-5p	152391	25301	28911	31266	31315	28473	33518	33365	31014
hsa-miR-132-3p	TAACAGTCTACAGCCATGGTCG	1	hsa-miR-132-3p	578	91	329	153	215	97	110	93	126
hsa-miR-132-5p	ACCGTGGCTTTCGATTGTTACT	1	hsa-miR-132-5p	187	47	123	31	86	28	39	46	80
hsa-miR-133a-3p	TTTGGTCCCCTTCAACCAGCTG	2	hsa-miR-133a-3p	778	137	201	216	234	257	139	73	44
hsa-miR-133a-5p	AGCTGGTAAAATGGAACCAAAT	2	hsa-miR-133a-5p	219	35	21	82	76	64	19	35	6
hsa-miR-133b	TTTGGTCCCCTTCAACCAGCTA	1	hsa-miR-133b	435	59	104	106	89	89	63	45	39
hsa-miR-134-3p	CCTGTGGGCCACCTAGTCACCAA	1	hsa-miR-134-3p	31	6	1	1	3	13	11	8	6
hsa-miR-134-5p	TGTGACTGGTTGACCAGAGGGG	1	hsa-miR-134-5p	143191	28901	12333	5231	6840	27381	38547	34890	36925
hsa-miR-135a-3p	TATAGGGATTGGAGCCGTGGCG	1	hsa-miR-135a-3p	1	0	0	0	0	1	0	1	4
hsa-miR-135a-5p	TATGGCTTTTTATTCCTATGTGA	2	hsa-miR-135a-5p	14	1	0	1	1	1	1	6	0
hsa-miR-135b-3p	ATGTAGGGCTAAAAGCCATGGG	1	hsa-miR-135b-3p	1552	204	116	117	90	207	233	267	143
hsa-miR-135b-5p	TATGGCTTTTCATTCCTATGTGA	1	hsa-miR-135b-5p	8662	1030	1125	756	921	1301	1245	1515	979
hsa-miR-136-3p	CATCATCGTCTCAAATGAGTCT	1	hsa-miR-136-3p	16572	3215	1316	646	1053	4007	3857	4061	3614
hsa-miR-136-5p	ACTCCATTTGTTTTGATGATGGA	1	hsa-miR-136-5p	2859	580	303	93	176	680	707	614	582
hsa-miR-137	TTATTGCTTAAGAATACGCGTAG	1	hsa-miR-137	47	0	0	1	0	1	5	9	4
hsa-miR-138-1-3p	GCTACTTCACAACACCAGGGCC	1	hsa-miR-138-1-3p	97	7	0	0	0	20	19	9	30
hsa-miR-138-2-3p	GCTATTTCACGACACCAGGGTT	1	hsa-miR-138-2-3p	0	1	0	0	0	7	0	0	2
hsa-miR-138-5p	AGCTGGTGTTGTGAATCAGGCCG	2	hsa-miR-138-5p	445	81	1	0	0	81	87	72	109
hsa-miR-139-3p	TGGAGACGCGGCCCTGTTGGAGT	1	hsa-miR-139-3p	29	4	242	453	235	6	4	16	8
hsa-miR-139-5p	TCTACAGTGCACGTGTCTCCAGT	1	hsa-miR-139-5p	46	9	478	857	533	8	10	12	16
hsa-miR-140-3p	TACCACAGGGTAGAACCACGG	1	hsa-miR-140-3p	38109	6292	4767	4568	4706	4714	5816	9615	8306
hsa-miR-140-5p	CAGTGGTTTTACCCTATGGTAG	1	hsa-miR-140-5p	8147	1631	1504	919	999	1141	1207	1633	1544
hsa-miR-141-3p	TAACACTGTCTGGTAAAGATGG	1	hsa-miR-141-3p	20	3	0	0	0	4	6	6	1
hsa-miR-141-5p	CATCTTCCAGTACAGTGTTGGA	1	hsa-miR-141-5p	12	6	0	0	0	1	0	1	0
hsa-miR-142-3p	TGTAGTGTTTCCTACTTTATGGA	1	hsa-miR-142-3p	0	6	8	3	7	0	2	0	0
hsa-miR-142-5p	CATAAAGTAGAAAGCACTACT	1	hsa-miR-142-5p	0	1	3	1	4	0	5	2	2
hsa-miR-143-3p	TGAGATGAAGCACTGTAGCTC	1	hsa-miR-143-3p	13564	14141	295	117	142	2155	2177	11219	12215
hsa-miR-143-5p	GGTGCAGTGCTGCATCTCTGGT	1	hsa-miR-143-5p	24	47	0	0	0	10	2	18	18
hsa-miR-144-3p	TACAGTATAGATGATGTACT	1	hsa-miR-144-3p	0	1	3	0	1	0	0	1	0
hsa-miR-144-5p	GGATATCATCATATACTGTAAG	1	hsa-miR-144-5p	0	0	0	0	1	0	4	1	0
hsa-miR-145-3p	GGATTCCTGGAAATACTGTTCT	1	hsa-miR-145-3p	122	117	1	0	0	24	16	96	50
hsa-miR-145-5p	GTCCAGTTTTCCCAGGAATCCCT	1	hsa-miR-145-5p	28	47	3	0	0	3	7	17	26
hsa-miR-146a-3p	CCTCTGAAATTCAGTTCTTCAG	1	hsa-miR-146a-3p	0	1	0	0	0	0	0	0	0
hsa-miR-146a-5p	TGAGAACTGAATTCCATGGGTT	1	hsa-miR-146a-5p	410	211	37	40	25	70	61	252	205
hsa-miR-146b-3p	TGCCCTGTGGACTCAGTTCTGG	1	hsa-miR-146b-3p	196	52	16	11	11	50	36	61	54
hsa-miR-146b-5p	TGAGAACTGAATTCCATAGGCT	1	hsa-miR-146b-5p	56283	17822	6943	5288	6218	12654	15105	16697	19440
hsa-miR-147a	GTGTGTGGAAATGCTTCTGC	1	hsa-miR-147a	0	0	0	0	0	0	1	0	0
hsa-miR-147b	GTGTGCGGAAATGCTTCTGCTA	1	hsa-miR-147b	187	30	15	7	7	29	53	45	56
hsa-miR-148a-3p	TCAGTGCACTACAGAACTTTGT	1	hsa-miR-148a-3p	476780	88426	140891	146482	142388	78309	130610	149040	164191
hsa-miR-148a-5p	AAAGTTCTGAGACACTCCGACT	1	hsa-miR-148a-5p	2293	406	541	632	638	356	465	687	561
hsa-miR-148b-3p	TCAGTGCATCACAGAACTTTGT	1	hsa-miR-148b-3p	78503	14362	6853	5833	6379	13898	15273	19214	18951
hsa-miR-148b-5p	AAGTTCTGTTATACACTCAGGC	1	hsa-miR-148b-5p	1245	300	88	54	77	222	269	253	298
hsa-miR-149-3p	AGGGAGGGACGGGGGCTGTGC	1	hsa-miR-149-3p	116	34	35	17	22	42	28	16	34
hsa-miR-149-5p	TCTGGCTCCGTGTCTTCACTCCC	1	hsa-miR-149-5p	18508	3657	1598	1503	1797	3452	3087	3278	3235
hsa-miR-150-3p	CTGGTACAGGCCTGGGGGACAG	1	hsa-miR-150-3p	0	0	0	0	0	0	1	0	0
hsa-miR-150-5p	TCTCCCAACCCTTGTACCAGTG	1	hsa-miR-150-5p	0	0	0	2	0	1	0	0	1
hsa-miR-151a-3p	CTAGACTGAAGCTCCTTGAGG	1	hsa-miR-151a-3p	521547	92973	67099	51318	59168	70219	127841	117806	176050
hsa-miR-151a-5p	TCGAGGAGCTCACAGTCTAGT	1	hsa-miR-151a-5p	1683	301	177	256	210	337	301	316	304
hsa-miR-151b	TCGAGGAGCTCACAGTCT	1	hsa-miR-151b	24	6	2	3	1	7	13	4	2
hsa-miR-152-3p	TCAGTGCATGACAGAACTTGG	1	hsa-miR-152-3p	34849	4913	2832	2027	2074	4962	6458	6439	6082
hsa-miR-152-5p	AGGTTCTGTGATACACTCCGACT	1	hsa-miR-152-5p	241	27	8	7	8	41	40	42	41
hsa-miR-153-3p	TTGCATAGTCACAAAAGTGATC	2	hsa-miR-153-3p	122	12	18	9	19	22	13	34	21
hsa-miR-153-5p	TCATTTTTGTGATGTTGCAGCT	1	hsa-miR-153-5p	3	0	0	0	1	0	0	2	0
hsa-miR-154-3p	AATCATACACGGTTGACCTATT	1	hsa-miR-154-3p	1068	137	16	13	14	234	139	166	111
hsa-miR-154-5p	TAGGTTATCCGTGTTGCCTTCG	1	hsa-miR-154-5p	292	85	19	24	20	83	60	58	37
hsa-miR-155-3p	CTCCTACATATTAGCATTAACA	1	hsa-miR-155-3p	0	0	0	0	0	0	0	0	0
hsa-miR-155-5p	TTAATGCTAATCGTGATAGGGGT	1	hsa-miR-155-5p	288	93	58	57	90	60	54	70	49
hsa-miR-181a-2-3p	ACCACTGACCGTTGACTGTACC	1	hsa-miR-181a-2-3p	103066	27689	11962	9108	12176	20332	30683	26021	36487
hsa-miR-181a-3p	ACCATCGACCGTTGATTGTACC	1	hsa-miR-181a-3p	1648	355	199	159	211	248	352	403	560
hsa-miR-181a-5p	AACATTCAACGCTGTCGGTGAGT	2	hsa-miR-181a-5p	41266	11818	3441	2599	3619	10955	8140	8716	8530
hsa-miR-181b-3p	CTCACTGAACAATGAATGCAA	1	hsa-miR-181b-3p	381	114	38	28	49	75	81	108	102
hsa-miR-181b-5p	AACATTCATTGCTGTCGGTGGGT	2	hsa-miR-181b-5p	77742	19863	7096	5512	6430	17939	15242	16022	14974
hsa-miR-181c-3p	AACCATCGACCGTTGAGTGGAC	1	hsa-miR-181c-3p	3419	621	77	40	86	562	547	761	628
hsa-miR-181c-5p	AACATTCAACCTGTCGGTGAGT	1	hsa-miR-181c-5p	338	106	19	14	21	81	81	75	50
hsa-miR-181d-3p	CCACCGGGGGATGAATGTCAC	1	hsa-miR-181d-3p	146	28	7	3	7	11	14	39	19
hsa-miR-181d-5p	AACATTCATTGTTGTCGGTGGGT	1	hsa-miR-181d-5p	30322	6969	912	735	661	6506	6057	7096	5679
hsa-miR-182-3p	TGGTTCTAGACTTGCCAACTA	1	hsa-miR-182-3p	119	43	13	12	6	24	43	43	39
hsa-miR-182-5p	TTTGGCAATGGTAGAACTCACACT	1	hsa-miR-182-5p	547264	125709	82968	63318	64316	88314	119062	152137	155898
hsa-miR-183-3p	GTGAATTACCGAAGGGCCATAA	1	hsa-miR-183-3p	392	61	17	31	21	92	53	78	77
hsa-miR-183-5p	TATGGCACTGGTAGAATTCACT	1	hsa-miR-183-5p	340240	71102	37198	29216	29619	53814	75491	86402	94814
hsa-miR-184	TGGACGGAGAACTGATAAGGGT	1	hsa-miR-184	309	207	208	190	301	73	114	70	236
hsa-miR-185-3p	AGGGGCTGGCTTTCCTCTGGTC	1	hsa-miR-185-3p	1642	289	305	344	295	284	292	425	268
hsa-miR-185-5p	TGGAGAGAAAGGCAGTTCCTGA	1	hsa-miR-185-5p	123575	24833	31579	32534	32475	18906	22253	27921	24736
hsa-miR-186-3p	GCCCAAAGGTGAATTTTTTGGG	1	hsa-miR-186-3p	1	0	3	0	0	1	1	2	0
hsa-miR-186-5p	CAAAGAATTCTCCTTTTGGGCT	1	hsa-miR-186-5p	46861	9578	5138	5007	4720	10332	7880	8946	8267
hsa-miR-187-3p	TCGTGTCTTGTGTTGCAGCCGG	1	hsa-miR-187-3p	10	0	1	4	0	1	2	1	1
hsa-miR-187-5p	GGCTACAACACAGGACCCGGGC	1	hsa-miR-187-5p	0	0	0	0	0	2	0	0	0
hsa-miR-188-3p	CTCCCACATGCAGGGTTTGCA	1	hsa-miR-188-3p	29	8	7	3	8	5	8	0	2
hsa-miR-188-5p	CATCCCTTGCATGGTGGAGGG	1	hsa-miR-188-5p	3325	327	775	555	556	478	412	406	241
hsa-miR-190a-3p	CTATATATCAAACATATTCCT	1	hsa-miR-190a-3p	0	1	1	0	0	2	0	1	0
hsa-miR-190a-5p	TGATATGTTTGATATATTAGGT	1	hsa-miR-190a-5p	175	46	118	40	96	40	24	33	35
hsa-miR-190b	TGATATGTTTGATATTGGGTT	1	hsa-miR-190b	348	89	52	41	71	81	90	87	79
hsa-miR-191-3p	GCTGCGCTTGGATTTCGTCCCC	1	hsa-miR-191-3p	796	199	87	116	131	190	155	181	164
hsa-miR-191-5p	CAACGGAATCCCAAAAGCAGCTG	1	hsa-miR-191-5p	293972	63817	45583	43950	39671	59233	50897	65614	51294
hsa-miR-192-3p	CTGCCAATTCCATAGGTCACAG	1	hsa-miR-192-3p	0	0	0	0	2	0	0	0	0
hsa-miR-192-5p	CTGACCTATGAATTGACAGCC	1	hsa-miR-192-5p	44861	7271	6015	4527	5510	8209	10710	9136	10089
hsa-miR-193a-3p	AACTGGCCTACAAAGTCCCAGT	1	hsa-miR-193a-3p	1	0	9	5	5	0	0	0	0
hsa-miR-193a-5p	TGGGTCTTTGCGGGCGAGATGA	1	hsa-miR-193a-5p	965	233	3326	2920	3193	158	239	222	332
hsa-miR-193b-3p	AACTGGCCCTCAAAGTCCCGCT	1	hsa-miR-193b-3p	720	241	501	301	245	121	115	153	165
hsa-miR-193b-5p	CGGGGTTTTGAGGGCGAGATGA	1	hsa-miR-193b-5p	1050	322	579	482	528	195	249	238	345
hsa-miR-194-3p	CCAGTGGGGCTGCTGTTATCTG	1	hsa-miR-194-3p	380	49	76	39	37	66	78	48	65
hsa-miR-194-5p	TGTAACAGCAACTCCATGTGGA	2	hsa-miR-194-5p	3673	593	357	381	359	773	670	609	440
hsa-miR-195-3p	CCAATATTGGCTGTGCTGCTCC	1	hsa-miR-195-3p	2378	826	93	104	54	609	914	531	1215
hsa-miR-195-5p	TAGCAGCACAGAAATATTGGC	1	hsa-miR-195-5p	339	75	6	20	13	67	66	105	101
hsa-miR-196a-3p	CGGCAACAAGAAACTGCCTGAG	1	hsa-miR-196a-3p	92	16	0	3	6	6	16	14	19
hsa-miR-196a-5p	TAGGTAGTTTCATGTTGTTGGG	2	hsa-miR-196a-5p	8468	1891	5594	5276	4616	1666	1969	1778	1445
hsa-miR-196b-3p	TCGACAGCACGACACTGCCTTC	1	hsa-miR-196b-3p	12	0	0	0	0	0	0	0	0
hsa-miR-196b-5p	TAGGTAGTTTCCTGTTGTTGGG	1	hsa-miR-196b-5p	7862	1441	1221	927	992	1424	1376	1547	1492
hsa-miR-197-3p	TTCACCACCTTCTCCACCCAGC	1	hsa-miR-197-3p	25307	6078	4925	3917	4247	3537	4132	4747	4707
hsa-miR-197-5p	CGGGTAGAGAGGGCAGTGGGAGG	1	hsa-miR-197-5p	214	52	48	39	29	23	40	43	59
hsa-miR-198	GGTCCAGAGGGGAGATAGGTTC	1	hsa-miR-198	0	0	0	0	0	0	0	0	0
hsa-miR-199a-3p	ACAGTAGTCTGCACATTGGTTA	2	hsa-miR-199a-3p,hsa-miR-199b-3p	69385	17211	3801	4214	4342	14067	12085	18791	14301
hsa-miR-199a-5p	CCCAGTGTTCAGACTACCTGTTC	2	hsa-miR-199a-5p	68729	18423	4200	3538	4173	13137	13264	18197	18561
hsa-miR-199b-3p	ACAGTAGTCTGCACATTGGTTA	1	hsa-miR-199a-3p,hsa-miR-199b-3p	56289	13911	3072	3629	3351	12494	9711	16191	12675
hsa-miR-199b-5p	CCCAGTGTTTAGACTATCTGTTC	1	hsa-miR-199b-5p	7474	1645	10	9	20	1552	1891	2475	2472
hsa-miR-200a-3p	TAACACTGTCTGGTAACGATGT	1	hsa-miR-200a-3p	679	125	2	13	6	159	99	161	82
hsa-miR-200a-5p	CATCTTACCGGACAGTGCTGGA	1	hsa-miR-200a-5p	340	79	1	0	4	57	84	97	98
hsa-miR-200b-3p	TAATACTGCCTGGTAATGATGA	1	hsa-miR-200b-3p	8211	1663	77	53	98	1637	1633	2140	1384
hsa-miR-200b-5p	CATCTTACTGGGCAGCATTGGA	1	hsa-miR-200b-5p	174	50	4	6	0	42	63	49	56
hsa-miR-200c-3p	TAATACTGCCGGGTAATGATGGA	1	hsa-miR-200c-3p	19755	2707	129	110	107	2978	4188	3291	2628
hsa-miR-200c-5p	CGTCTTACCCAGCAGTGTTTGG	1	hsa-miR-200c-5p	0	0	0	0	0	0	2	1	0
hsa-miR-202-3p	AGAGGTATAGGGCATGGGAA	1	hsa-miR-202-3p	7	0	4	5	3	0	0	0	0
hsa-miR-202-5p	TTCCTATGCATATACTTCTTTG	1	hsa-miR-202-5p	30	15	80	84	97	24	4	9	2
hsa-miR-203a	GTGAAATGTTTAGGACCACTAG	1	hsa-miR-203a	326	60	152	57	36	38	27	33	13
hsa-miR-203b-3p	TTGAACTGTTAAGAACCACTGGA	1	hsa-miR-203b-3p	18	1	1	0	0	2	0	0	0
hsa-miR-203b-5p	TAGTGGTCCTAAACATTTCACA	1	hsa-miR-203b-5p	0	0	0	0	0	0	0	0	0
hsa-miR-204-3p	GCTGGGAAGGCAAAGGGACGT	1	hsa-miR-204-3p	4	1	0	0	0	0	0	0	0
hsa-miR-204-5p	TTCCCTTTGTCATCCTATGCCT	1	hsa-miR-204-5p	881	23	2	0	0	17	21	59	16
hsa-miR-205-3p	GATTTCAGTGGAGTGAAGTTC	1	hsa-miR-205-3p	0	0	0	0	0	0	0	0	0
hsa-miR-205-5p	TCCTTCATTCCACCGGAGTCTG	1	hsa-miR-205-5p	20	6	10	5	3	2	0	3	0
hsa-miR-206	TGGAATGTAAGGAAGTGTGTGG	1	hsa-miR-206	477431	51433	200012	131846	168573	74725	103734	47689	77673
hsa-miR-208a-3p	ATAAGACGAGCAAAAAGCTTGT	1	hsa-miR-208a-3p	0	0	0	0	0	0	0	0	0
hsa-miR-208a-5p	GAGCTTTTGGCCCGGGTTATAC	1	hsa-miR-208a-5p	0	0	0	0	0	0	0	0	0
hsa-miR-208b-3p	ATAAGACGAACAAAAGGTTTGT	1	hsa-miR-208b-3p	0	0	0	0	0	2	0	0	1
hsa-miR-208b-5p	AAGCTTTTTGCTCGAATTATGT	1	hsa-miR-208b-5p	0	0	0	0	0	0	0	0	0
hsa-miR-210-3p	CTGTGCGTGTGACAGCGGCTGA	1	hsa-miR-210-3p	4283	719	1230	1659	1645	650	526	1238	682
hsa-miR-210-5p	AGCCCCTGCCCACCGCACACTG	1	hsa-miR-210-5p	61	18	30	41	12	9	4	18	4
hsa-miR-211-3p	GCAGGGACAGCAAAGGGGTGC	1	hsa-miR-211-3p	0	0	0	0	0	0	0	0	0
hsa-miR-211-5p	TTCCCTTTGTCATCCTTCGCCT	1	hsa-miR-211-5p	1	0	0	0	0	0	0	0	0
hsa-miR-212-3p	TAACAGTCTCCAGTCACGGCC	1	hsa-miR-212-3p	8	0	3	1	1	0	0	0	0
hsa-miR-212-5p	ACCTTGGCTCTAGACTGCTTACT	1	hsa-miR-212-5p	426	46	70	56	58	43	73	70	78
hsa-miR-214-3p	ACAGCAGGCACAGACAGGCAGT	1	hsa-miR-214-3p	17180	4494	1048	769	797	3610	2870	4126	3854
hsa-miR-214-5p	TGCCTGTCTACACTTGCTGTGC	1	hsa-miR-214-5p	3171	963	209	182	198	553	569	899	961
hsa-miR-215-3p	TCTGTCATTTCTTTAGGCCAATA	1	hsa-miR-215-3p	0	0	0	0	0	0	0	1	0
hsa-miR-215-5p	ATGACCTATGAATTGACAGAC	1	hsa-miR-215-5p	812	136	54	62	78	118	163	129	180
hsa-miR-216a-3p	TCACAGTGGTCTCTGGGATTAT	1	hsa-miR-216a-3p	3	8	1	0	2	1	0	2	3
hsa-miR-216a-5p	TAATCTCAGCTGGCAACTGTGA	1	hsa-miR-216a-5p	0	0	0	0	1	0	0	0	0
hsa-miR-216b-3p	ACACACTTACCCGTAGAGATTCTA	1	hsa-miR-216b-3p	0	0	0	0	0	0	0	0	0
hsa-miR-216b-5p	AAATCTCTGCAGGCAAATGTGA	1	hsa-miR-216b-5p	29	3	10	1	8	0	0	3	2
hsa-miR-217	TACTGCATCAGGAACTGATTGGA	1	hsa-miR-217	46	32	4	10	7	2	3	30	40
hsa-miR-218-1-3p	ATGGTTCCGTCAAGCACCATGG	1	hsa-miR-218-1-3p	0	0	0	0	0	0	0	0	0
hsa-miR-218-2-3p	CATGGTTCTGTCAAGCACCGCG	1	hsa-miR-218-2-3p	0	0	0	0	0	0	1	0	0
hsa-miR-218-5p	TTGTGCTTGATCTAACCATGT	2	hsa-miR-218-5p	10280	3750	3	0	0	1048	1421	3750	5256
hsa-miR-219a-1-3p	AGAGTTGAGTCTGGACGTCCCG	1	hsa-miR-219a-1-3p	833	193	76	58	62	152	227	191	312
hsa-miR-219a-2-3p	AGAATTGTGGCTGGACATCTGT	1	hsa-miR-219a-2-3p	19	2	6	1	6	7	0	12	2
hsa-miR-219a-5p	TGATTGTCCAAACGCAATTCT	2	hsa-miR-219a-5p	21	6	0	1	4	1	0	2	1
hsa-miR-219b-3p	AGAATTGCGTTTGGACAATCAGT	1	hsa-miR-219b-3p	7	0	0	0	0	5	4	3	0
hsa-miR-219b-5p	AGATGTCCAGCCACAATTCTCG	1	hsa-miR-219b-5p	78	10	11	2	0	11	3	25	0
hsa-miR-221-3p	AGCTACATTGTCTGCTGGGTTTC	1	hsa-miR-221-3p	72183	12253	15294	11707	10241	10787	13894	13576	17215
hsa-miR-221-5p	ACCTGGCATACAATGTAGATTT	1	hsa-miR-221-5p	2304	422	528	444	360	321	554	546	919
hsa-miR-222-3p	AGCTACATCTGGCTACTGGGT	1	hsa-miR-222-3p	9927	2377	3032	1648	1738	1739	2704	1975	3345
hsa-miR-222-5p	CTCAGTAGCCAGTGTAGATCCT	1	hsa-miR-222-5p	164	25	19	11	19	30	18	30	16
hsa-miR-223-3p	TGTCAGTTTGTCAAATACCCCA	1	hsa-miR-223-3p	6	0	0	1	0	0	1	1	0
hsa-miR-223-5p	CGTGTATTTGACAAGCTGAGTT	1	hsa-miR-223-5p	11	0	0	1	4	0	0	0	0
hsa-miR-224-3p	AAAATGGTGCCCTAGTGACTACA	1	hsa-miR-224-3p	77	28	0	0	0	11	16	29	33
hsa-miR-224-5p	CAAGTCACTAGTGGTTCCGTT	1	hsa-miR-224-5p	58642	23254	26	2	0	10521	14081	22202	36385
hsa-miR-296-3p	GAGGGTTGGGTGGAGGCTCTCC	1	hsa-miR-296-3p	4	2	1	5	0	2	2	0	1
hsa-miR-296-5p	AGGGCCCCCCCTCAATCCTGT	1	hsa-miR-296-5p	0	0	0	0	0	0	0	0	0
hsa-miR-297	ATGTATGTGTGCATGTGCATG	1	hsa-miR-297	0	0	0	0	0	0	0	0	0
hsa-miR-298	AGCAGAAGCAGGGAGGTTCTCCCA	1	hsa-miR-298	0	0	0	0	0	0	0	0	0
hsa-miR-299-3p	TATGTGGGATGGTAAACCGCTT	1	hsa-miR-299-3p	7148	1295	551	294	439	1472	1451	1491	1284
hsa-miR-299-5p	TGGTTTACCGTCCCACATACAT	1	hsa-miR-299-5p	3372	621	357	132	188	609	713	615	644
hsa-miR-300	TATACAAGGGCAGACTCTCTCT	1	hsa-miR-300	8	1	3	0	3	1	2	6	2
hsa-miR-301a-3p	CAGTGCAATAGTATTGTCAAAGC	1	hsa-miR-301a-3p	300	52	15	12	24	45	34	28	44
hsa-miR-301a-5p	GCTCTGACTTTATTGCACTACT	1	hsa-miR-301a-5p	5327	804	315	416	381	927	982	1126	747
hsa-miR-301b	CAGTGCAATGATATTGTCAAAGC	1	hsa-miR-301b	1365	250	68	52	55	293	240	278	207
hsa-miR-302a-3p	TAAGTGCTTCCATGTTTTGGTGA	1	hsa-miR-302a-3p	12	4	0	0	0	0	2	5	6
hsa-miR-302a-5p	ACTTAAACGTGGATGTACTTGCT	1	hsa-miR-302a-5p	289	193	1	0	0	18	49	156	269
hsa-miR-302b-3p	TAAGTGCTTCCATGTTTTAGTAG	1	hsa-miR-302b-3p	226	69	0	0	0	20	52	118	126
hsa-miR-302b-5p	ACTTTAACATGGAAGTGCTTTC	1	hsa-miR-302b-5p	0	0	0	0	0	0	0	0	0
hsa-miR-302c-3p	TAAGTGCTTCCATGTTTCAGTGG	1	hsa-miR-302c-3p	7	2	0	0	0	0	2	1	12
hsa-miR-302c-5p	TTTAACATGGGGGTACCTGCTG	1	hsa-miR-302c-5p	4	0	0	0	0	0	0	0	4
hsa-miR-302d-3p	TAAGTGCTTCCATGTTTGAGTGT	1	hsa-miR-302d-3p	30	4	0	0	0	2	4	14	9
hsa-miR-302d-5p	ACTTTAACATGGAGGCACTTGC	1	hsa-miR-302d-5p	0	0	0	0	0	0	0	1	0
hsa-miR-302e	TAAGTGCTTCCATGCTT	1	hsa-miR-302e	0	0	0	0	0	0	0	0	0
hsa-miR-302f	TAATTGCTTCCATGTTT	1	hsa-miR-302f	0	0	0	0	0	0	0	0	0
hsa-miR-320a	AAAAGCTGGGTTGAGAGGGCGA	1	hsa-miR-320a	379217	78045	64647	63182	67133	60082	81306	75862	86316
hsa-miR-320b	AAAAGCTGGGTTGAGAGGGCAA	2	hsa-miR-320b	14849	3403	2394	2198	2363	2549	2966	2621	3442
hsa-miR-320c	AAAAGCTGGGTTGAGAGGGT	2	hsa-miR-320c	2491	516	335	326	302	387	453	369	525
hsa-miR-320d	AAAAGCTGGGTTGAGAGGA	2	hsa-miR-320d	798	191	476	102	126	172	159	154	153
hsa-miR-320e	AAAGCTGGGTTGAGAAGG	1	hsa-miR-320e	122	29	23	14	19	23	25	22	21
hsa-miR-323a-3p	CACATTACACGGTCGACCTCT	1	hsa-miR-323a-3p	206581	32372	8137	4544	5521	42430	45024	46825	39413
hsa-miR-323a-5p	AGGTGGTCCGTGGCGCGTTCGC	1	hsa-miR-323a-5p	1642	348	109	87	77	443	520	361	278
hsa-miR-323b-3p	CCCAATACACGGTCGACCTCTT	1	hsa-miR-323b-3p	47656	7169	1315	948	947	9912	10854	11393	9269
hsa-miR-323b-5p	AGGTTGTCCGTGGTGAGTTCGCA	1	hsa-miR-323b-5p	132	13	2	5	5	20	26	39	25
hsa-miR-324-3p	ACTGCCCCAGGTGCTGCTGG	1	hsa-miR-324-3p	277	50	55	53	22	49	52	57	29
hsa-miR-324-5p	CGCATCCCCTAGGGCATTGGTGT	1	hsa-miR-324-5p	226	38	28	27	23	55	20	21	22
hsa-miR-325	CCTAGTAGGTGTCCAGTAAGTGT	1	hsa-miR-325	0	0	0	0	0	0	0	0	0
hsa-miR-326	CCTCTGGGCCCTTCCTCCAG	1	hsa-miR-326	1069	235	76	80	111	252	190	192	145
hsa-miR-328-3p	CTGGCCCTCTCTGCCCTTCCGT	1	hsa-miR-328-3p	29028	4999	2418	2556	2072	4651	4896	5764	5002
hsa-miR-328-5p	GGGGGGGCAGGAGGGGCTCAGGG	1	hsa-miR-328-5p	1	0	0	0	0	0	0	0	0
hsa-miR-329-3p	AACACACCTGGTTAACCTCTTT	2	hsa-miR-329-3p	44922	6411	1151	795	966	8931	7519	9543	6808
hsa-miR-329-5p	GAGGTTTTCTGGGTTTCTGTTTC	2	hsa-miR-329-5p	4016	616	143	102	122	712	840	938	854
hsa-miR-330-3p	GCAAAGCACACGGCCTGCAGAGA	1	hsa-miR-330-3p	13379	2203	1382	1549	1478	2009	2307	3078	2632
hsa-miR-330-5p	TCTCTGGGCCTGTGTCTTAGGC	1	hsa-miR-330-5p	1024	201	119	87	107	205	221	216	196
hsa-miR-331-3p	GCCCCTGGGCCTATCCTAGAA	1	hsa-miR-331-3p	835	153	168	161	187	125	162	158	221
hsa-miR-331-5p	CTAGGTATGGTCCCAGGGATCC	1	hsa-miR-331-5p	879	122	150	131	169	124	131	162	147
hsa-miR-335-3p	TTTTTCATTATTGCTCCTGACC	1	hsa-miR-335-3p	339547	61131	71947	64852	85774	57091	56222	68377	56888
hsa-miR-335-5p	TCAAGAGCAATAACGAAAAATGT	1	hsa-miR-335-5p	24412	4364	7444	8088	7819	4733	3477	4784	3488
hsa-miR-337-3p	CTCCTATATGATGCCTTTCTTC	1	hsa-miR-337-3p	8219	1852	429	242	339	1601	1590	1613	1431
hsa-miR-337-5p	GAACGGCTTCATACAGGAGTT	1	hsa-miR-337-5p	1025	234	58	20	39	245	198	205	185
hsa-miR-338-3p	TCCAGCATCAGTGATTTTGTTG	1	hsa-miR-338-3p	188	25	17	8	10	37	20	19	12
hsa-miR-338-5p	AACAATATCCTGGTGCTGAGTG	1	hsa-miR-338-5p	10933	1500	801	1073	990	2342	1159	2176	690
hsa-miR-339-3p	TGAGCGCCTCGACGACAGAGCCG	1	hsa-miR-339-3p	1326	292	286	278	300	151	218	262	355
hsa-miR-339-5p	TCCCTGTCCTCCAGGAGCTCACG	1	hsa-miR-339-5p	1398	251	504	350	412	221	226	326	251
hsa-miR-340-3p	TCCGTCTCAGTTACTTTATAGC	1	hsa-miR-340-3p	3575	655	478	440	542	649	793	796	887
hsa-miR-340-5p	TTATAAAGCAATGAGACTGATT	1	hsa-miR-340-5p	37655	6603	5415	5862	5484	7678	6915	8271	6688
hsa-miR-342-3p	TCTCACACAGAAATCGCACCCGT	1	hsa-miR-342-3p	4677	859	695	677	681	776	610	879	697
hsa-miR-342-5p	AGGGGTGCTATCTGTGATTGA	1	hsa-miR-342-5p	380	58	108	73	72	69	86	61	61
hsa-miR-345-3p	GCCCTGAACGAGGGGTCTGGAG	1	hsa-miR-345-3p	125	40	10	22	16	22	13	63	23
hsa-miR-345-5p	GCTGACTCCTAGTCCAGGGCTC	1	hsa-miR-345-5p	9727	1678	1223	1139	1089	1791	1602	1930	1574
hsa-miR-346	TGTCTGCCCGCATGCCTGCCTCT	1	hsa-miR-346	0	0	0	0	0	0	0	0	0
hsa-miR-361-3p	TCCCCCAGGTGTGATTCTGATTT	1	hsa-miR-361-3p	26092	4858	6025	5403	5621	3662	5845	6344	8048
hsa-miR-361-5p	TTATCAGAATCTCCAGGGGTAC	1	hsa-miR-361-5p	11470	2237	2058	2448	2049	2288	1618	2100	1419
hsa-miR-362-3p	AACACACCTATTCAAGGATTCA	1	hsa-miR-362-3p	50	5	12	33	11	11	2	1	2
hsa-miR-362-5p	AATCCTTGGAACCTAGGTGTGAGT	1	hsa-miR-362-5p	12934	1501	4772	3717	3931	2169	1772	1776	965
hsa-miR-363-3p	AATTGCACGGTATCCATCTGTA	1	hsa-miR-363-3p	5	5	59	24	38	0	0	1	0
hsa-miR-363-5p	CGGGTGGATCACGATGCAATTT	1	hsa-miR-363-5p	0	0	0	0	0	0	0	0	0
hsa-miR-365a-3p	TAATGCCCCTAAAAATCCTTAT	1	hsa-miR-365a-3p,hsa-miR-365b-3p	1503	458	412	454	396	280	267	353	328
hsa-miR-365a-5p	AGGGACTTTTGGGGGCAGATGTG	1	hsa-miR-365a-5p	844	269	529	257	338	154	244	200	288
hsa-miR-365b-3p	TAATGCCCCTAAAAATCCTTAT	1	hsa-miR-365a-3p,hsa-miR-365b-3p	1387	380	435	431	404	258	231	369	334
hsa-miR-365b-5p	AGGGACTTTCAGGGGCAGCTGT	1	hsa-miR-365b-5p	68	7	110	75	79	3	2	6	9
hsa-miR-367-3p	AATTGCACTTTAGCAATGGTGA	1	hsa-miR-367-3p	0	0	0	0	0	0	0	2	0
hsa-miR-367-5p	ACTGTTGCTAATATGCAACTCT	1	hsa-miR-367-5p	0	0	0	0	0	0	0	0	0
hsa-miR-369-3p	AATAATACATGGTTGATCTTT	1	hsa-miR-369-3p	7020	1127	279	247	263	1501	1168	1345	884
hsa-miR-369-5p	AGATCGACCGTGTTATATTCGC	1	hsa-miR-369-5p	6385	1254	392	191	290	1261	1660	1424	1595
hsa-miR-370-3p	GCCTGCTGGGGTGGAACCTGGT	1	hsa-miR-370-3p	766990	119168	39087	20872	26673	127528	174410	192952	170666
hsa-miR-370-5p	CAGGTCACGTCTCTGCAGTTAC	1	hsa-miR-370-5p	4900	679	116	111	136	780	832	1058	841
hsa-miR-371a-3p	AAGTGCCGCCATCTTTTGAGTGT	1	hsa-miR-371a-3p	0	0	0	0	0	0	0	0	0
hsa-miR-371a-5p	ACTCAAACTGTGGGGGCACT	1	hsa-miR-371a-5p	0	0	0	0	0	0	0	2	0
hsa-miR-371b-3p	AAGTGCCCCCACAGTTTGAGTGC	1	hsa-miR-371b-3p	0	0	0	0	0	0	0	0	0
hsa-miR-371b-5p	ACTCAAAAGATGGCGGCACTTT	1	hsa-miR-371b-5p	0	0	0	0	0	0	4	0	0
hsa-miR-372-3p	AAAGTGCTGCGACATTTGAGCGT	1	hsa-miR-372-3p	5	1	0	2	6	1	0	6	2
hsa-miR-372-5p	CCTCAAATGTGGAGCACTATTCT	1	hsa-miR-372-5p	0	0	0	0	0	0	0	0	0
hsa-miR-373-3p	GAAGTGCTTCGATTTTGGGGTGT	1	hsa-miR-373-3p	0	0	0	0	0	0	0	0	0
hsa-miR-373-5p	ACTCAAAATGGGGGCGCTTTCC	1	hsa-miR-373-5p	0	0	0	0	0	0	0	0	0
hsa-miR-374a-3p	CTTATCAGATTGTATTGTAATT	1	hsa-miR-374a-3p	11259	2100	1813	1862	2006	2097	2676	2356	3120
hsa-miR-374a-5p	TTATAATACAACCTGATAAGTG	1	hsa-miR-374a-5p	6569	1163	1130	986	1046	1261	1066	1132	1071
hsa-miR-374b-3p	CTTAGCAGGTTGTATTATCATT	1	hsa-miR-374b-3p	2042	357	150	296	213	309	261	371	256
hsa-miR-374b-5p	ATATAATACAACCTGCTAAGTG	1	hsa-miR-374b-5p	25319	3318	2954	2791	2651	3752	3744	4466	3958
hsa-miR-374c-3p	CACTTAGCAGGTTGTATTATAT	1	hsa-miR-374c-3p	1	0	0	0	1	0	0	1	1
hsa-miR-374c-5p	ATAATACAACCTGCTAAGTGCT	1	hsa-miR-374c-5p	10	0	3	2	2	1	1	1	0
hsa-miR-375	TTTGTTCGTTCGGCTCGCGTGA	1	hsa-miR-375	59	20	6	0	2	19	16	21	13
hsa-miR-376a-2-5p	GGTAGATTTTCCTTCTATGGT	1	hsa-miR-376a-2-5p	43	1	2	0	0	5	3	3	1
hsa-miR-376a-3p	ATCATAGAGGAAAATCCACGT	2	hsa-miR-376a-3p	8322	1365	484	201	355	2054	1447	1543	1053
hsa-miR-376a-5p	GTAGATTCTCCTTCTATGAGTA	1	hsa-miR-376a-5p	352	54	15	0	3	98	61	68	55
hsa-miR-376b-3p	ATCATAGAGGAAAATCCATGTT	1	hsa-miR-376b-3p	304	45	16	7	23	51	32	27	43
hsa-miR-376b-5p	CGTGGATATTCCTTCTATGTTT	1	hsa-miR-376b-5p	85	14	6	5	8	10	16	17	13
hsa-miR-376c-3p	AACATAGAGGAAATTCCACGT	1	hsa-miR-376c-3p	2512	450	259	136	188	650	363	383	346
hsa-miR-376c-5p	GGTGGATATTCCTTCTATGTT	1	hsa-miR-376c-5p	41	7	2	0	4	7	11	5	0
hsa-miR-377-3p	ATCACACAAAGGCAACTTTTGT	1	hsa-miR-377-3p	2277	399	167	80	108	523	375	432	306
hsa-miR-377-5p	AGAGGTTGCCCTTGGTGAATTC	1	hsa-miR-377-5p	952	159	40	35	37	186	161	175	121
hsa-miR-378a-3p	ACTGGACTTGGAGTCAGAAGGC	1	hsa-miR-378a-3p	352701	50055	103798	107282	119318	52111	68827	77309	53364
hsa-miR-378a-5p	CTCCTGACTCCAGGTCCTGTGT	1	hsa-miR-378a-5p	1031	182	455	346	374	161	121	199	115
hsa-miR-378b	ACTGGACTTGGAGGCAGAA	1	hsa-miR-378b	4	0	0	1	0	1	2	3	5
hsa-miR-378c	ACTGGACTTGGAGTCAGAAGAGTGG	1	hsa-miR-378c	8320	1346	2341	1809	2183	1277	1375	1587	965
hsa-miR-378d	ACTGGACTTGGAGTCAGAAA	2	hsa-miR-378d	2979	437	686	753	960	404	522	531	418
hsa-miR-378e	ACTGGACTTGGAGTCAGGA	1	hsa-miR-378e	240	57	207	59	84	36	31	52	33
hsa-miR-378f	ACTGGACTTGGAGCCAGAAG	1	hsa-miR-378f	74	7	14	14	20	20	10	10	10
hsa-miR-378g	ACTGGGCTTGGAGTCAGAAG	1	hsa-miR-378g	186	37	52	51	64	31	35	38	33
hsa-miR-378h	ACTGGACTTGGTGTCAGATGG	1	hsa-miR-378h	12	1	2	1	3	4	3	7	3
hsa-miR-378i	ACTGGACTAGGAGTCAGAAGG	1	hsa-miR-378i	8362	1353	1486	2092	1845	1187	1101	1420	982
hsa-miR-378j	ACTGGATTTGGAGCCAGAA	1	hsa-miR-378j	0	0	0	0	0	0	0	0	0
hsa-miR-379-3p	TATGTAACATGGTCCACTAACT	1	hsa-miR-379-3p	8576	1236	333	253	276	1457	1233	1702	975
hsa-miR-379-5p	TGGTAGACTATGGAACGTAGG	1	hsa-miR-379-5p	700468	122795	57035	21843	35102	113949	182125	174894	168862
hsa-miR-380-3p	TATGTAATATGGTCCACATCTT	1	hsa-miR-380-3p	581	84	15	1	14	153	121	123	77
hsa-miR-380-5p	TGGTTGACCATAGAACATGCGC	1	hsa-miR-380-5p	17718	2959	317	185	253	3499	4782	4461	4332
hsa-miR-381-3p	TATACAAGGGCAAGCTCTCTGT	1	hsa-miR-381-3p	926071	143943	90025	44952	68803	177926	226906	227456	219541
hsa-miR-381-5p	AGCGAGGTTGCCCTTTGTATAT	1	hsa-miR-381-5p	37	3	3	0	2	4	4	8	11
hsa-miR-382-3p	AATCATTCACGGACAACACTT	1	hsa-miR-382-3p	32261	4603	1056	695	935	5754	6137	8285	6374
hsa-miR-382-5p	GAAGTTGTTCGTGGTGGATTCG	1	hsa-miR-382-5p	152945	30673	9986	4611	6087	32075	39246	35372	29266
hsa-miR-383-3p	ACAGCACTGCCTGGTCAGA	1	hsa-miR-383-3p	0	0	0	0	0	0	0	0	0
hsa-miR-383-5p	AGATCAGAAGGTGATTGTGGCT	1	hsa-miR-383-5p	0	0	0	0	0	0	0	0	0
hsa-miR-384	ATTCCTAGAAATTGTTCATA	1	hsa-miR-384	0	0	0	0	0	0	0	0	0
hsa-miR-409-3p	GAATGTTGCTCGGTGAACCCCT	1	hsa-miR-409-3p	1008311	182564	42940	21935	29340	204386	254616	230407	249048
hsa-miR-409-5p	AGGTTACCCGAGCAACTTTGCAT	1	hsa-miR-409-5p	29043	4172	780	381	560	5401	5687	6614	5426
hsa-miR-410-3p	AATATAACACAGATGGCCTGT	1	hsa-miR-410-3p	11414	2074	271	149	246	2570	1935	2211	1462
hsa-miR-410-5p	AGGTTGTCTGTGATGAGTTCG	1	hsa-miR-410-5p	2072	308	55	55	48	390	284	473	244
hsa-miR-411-3p	TATGTAACACGGTCCACTAACC	1	hsa-miR-411-3p	58663	9235	3135	1874	2711	10377	11647	11876	9781
hsa-miR-411-5p	TAGTAGACCGTATAGCGTACG	1	hsa-miR-411-5p	136554	24211	12987	4552	7567	23597	28628	29205	27373
hsa-miR-412-3p	ACTTCACCTGGTCCACTAGCCGT	1	hsa-miR-412-3p	570	158	21	2	9	143	173	127	171
hsa-miR-412-5p	TGGTCGACCAGTTGGAAAGTAAT	1	hsa-miR-412-5p	27983	6506	184	209	231	7863	9101	7618	6084
hsa-miR-421	ATCAACAGACATTAATTGGGCGC	1	hsa-miR-421	15241	2521	704	707	626	3005	2872	2706	2253
hsa-miR-422a	ACTGGACTTAGGGTCAGAAGGC	1	hsa-miR-422a	472	85	118	142	155	70	98	91	71
hsa-miR-423-3p	AGCTCGGTCTGAGGCCCCTCAGT	1	hsa-miR-423-3p	825157	145408	128469	114051	122506	132481	171042	175468	174550
hsa-miR-423-5p	TGAGGGGCAGAGAGCGAGACTTT	1	hsa-miR-423-5p	55134	11245	12791	9435	11094	8951	11945	10574	13130
hsa-miR-424-3p	CAAAACGTGAGGCGCTGCTAT	1	hsa-miR-424-3p	17727	6976	4574	7253	7368	3674	3416	4128	4871
hsa-miR-424-5p	CAGCAGCAATTCATGTTTTGAA	1	hsa-miR-424-5p	1005	360	247	426	480	262	141	253	276
hsa-miR-425-3p	ATCGGGAATGTCGTGTCCGCCC	1	hsa-miR-425-3p	2213	414	167	165	214	393	287	468	386
hsa-miR-425-5p	AATGACACGATCACTCCCGTTGA	1	hsa-miR-425-5p	11922	2456	1935	1919	1870	2177	2233	2871	2730
hsa-miR-429	TAATACTGTCTGGTAAAACCGT	1	hsa-miR-429	287	53	0	1	1	73	51	109	54
hsa-miR-431-3p	CAGGTCGTCTTGCAGGGCTTCT	1	hsa-miR-431-3p	7896	1221	121	63	117	1726	1966	1847	1569
hsa-miR-431-5p	TGTCTTGCAGGCCGTCATGCA	1	hsa-miR-431-5p	10753	1926	96	52	96	2029	2083	2397	1664
hsa-miR-432-3p	CTGGATGGCTCCTCCATGTCT	1	hsa-miR-432-3p	11	2	0	0	3	4	7	3	5
hsa-miR-432-5p	TCTTGGAGTAGGTCATTGGGTGG	1	hsa-miR-432-5p	132719	25551	4400	2195	3397	28498	36157	31298	28541
hsa-miR-433-3p	ATCATGATGGGCTCCTCGGTGT	1	hsa-miR-433-3p	97151	17416	1965	1398	1429	22779	18831	21361	11767
hsa-miR-433-5p	TACGGTGAGCCTGTCATTATTC	1	hsa-miR-433-5p	134	35	8	1	1	39	28	41	39
hsa-miR-448	TTGCATATGTAGGATGTCCCAT	1	hsa-miR-448	14	0	0	0	0	0	0	2	0
hsa-miR-449a	TGGCAGTGTATTGTTAGCTGGT	1	hsa-miR-449a	21	3	11	14	2	8	4	1	2
hsa-miR-449b-3p	CAGCCACAACTACCCTGCCACT	1	hsa-miR-449b-3p	0	0	0	0	2	0	0	0	0
hsa-miR-449b-5p	AGGCAGTGTATTGTTAGCTGGC	1	hsa-miR-449b-5p	2	0	1	0	0	2	2	0	0
hsa-miR-449c-3p	TTGCTAGTTGCACTCCTCTCTGT	1	hsa-miR-449c-3p	0	3	0	0	0	0	0	0	0
hsa-miR-449c-5p	TAGGCAGTGTATTGCTAGCGGCTGT	1	hsa-miR-449c-5p	735	136	149	98	102	140	187	160	166
hsa-miR-450a-1-3p	ATTGGGAACATTTTGCATGTAT	1	hsa-miR-450a-1-3p	99	14	19	34	25	13	18	29	10
hsa-miR-450a-2-3p	ATTGGGGACATTTTGCATTCAT	1	hsa-miR-450a-2-3p	370	79	88	122	97	70	94	103	64
hsa-miR-450a-5p	TTTTGCGATGTGTTCCTAATAT	2	hsa-miR-450a-5p	4774	1211	904	1211	1223	1020	984	1013	1016
hsa-miR-450b-3p	TTGGGATCATTTTGCATCCATA	1	hsa-miR-450b-3p	0	2	0	0	0	0	0	0	0
hsa-miR-450b-5p	TTTTGCAATATGTTCCTGAATA	1	hsa-miR-450b-5p	9199	2223	1853	2390	2657	1969	2356	2377	2555
hsa-miR-451a	AAACCGTTACCATTACTGAGTT	1	hsa-miR-451a	18	7	8	53	68	7	2	27	0
hsa-miR-451b	TAGCAAGAGAACCATTACCATT	1	hsa-miR-451b	0	0	0	0	0	0	0	0	0
hsa-miR-452-3p	CTCATCTGCAAAGAAGTAAGTG	1	hsa-miR-452-3p	0	0	0	0	0	0	0	0	0
hsa-miR-452-5p	AACTGTTTGCAGAGGAAACTGA	1	hsa-miR-452-5p	64968	21518	16	5	2	9530	12875	23009	27123
hsa-miR-454-3p	TAGTGCAATATTGCTTATAGGGT	1	hsa-miR-454-3p	2975	601	491	546	483	756	525	631	559
hsa-miR-454-5p	ACCCTATCAATATTGTCTCTGC	1	hsa-miR-454-5p	4341	829	758	761	741	895	892	841	729
hsa-miR-455-3p	GCAGTCCATGGGCATATACAC	1	hsa-miR-455-3p	5444	693	2800	1905	1931	672	956	651	843
hsa-miR-455-5p	TATGTGCCTTTGGACTACATCG	1	hsa-miR-455-5p	38884	4834	12314	7771	8385	5812	9128	5871	7351
hsa-miR-466	ATACACATACACGCAACACACAT	1	hsa-miR-466	0	1	0	0	0	0	0	0	0
hsa-miR-483-3p	TCACTCCTCTCCTCCCGTCTT	1	hsa-miR-483-3p	88646	14111	1190	1037	1579	18081	11681	13711	7596
hsa-miR-483-5p	AAGACGGGAGGAAAGAAGGGAG	1	hsa-miR-483-5p	24362	4671	512	350	623	5281	4535	3861	2837
hsa-miR-484	TCAGGCTCAGTCCCCTCCCGAT	1	hsa-miR-484	16386	2443	5457	5552	5640	2845	2376	2769	2201
hsa-miR-485-3p	GTCATACACGGCTCTCCTCTCT	1	hsa-miR-485-3p	33287	5787	1853	1118	1500	8019	7198	7036	5312
hsa-miR-485-5p	AGAGGCTGGCCGTGATGAATTC	1	hsa-miR-485-5p	11890	2447	1046	519	814	2220	3335	2754	3106
hsa-miR-486-3p	CGGGGCAGCTCAGTACAGGAT	2	hsa-miR-486-3p	61373	2600	27829	32815	34685	9934	17183	9761	9203
hsa-miR-486-5p	TCCTGTACTGAGCTGCCCCGAG	2	hsa-miR-486-5p	348114	30597	143078	127951	138100	55757	68969	46382	35039
hsa-miR-487a-3p	AATCATACAGGGACATCCAGTT	1	hsa-miR-487a-3p	3511	600	51	70	46	827	545	764	503
hsa-miR-487a-5p	GTGGTTATCCCTGCTGTGTTCG	1	hsa-miR-487a-5p	2961	566	136	55	71	665	540	599	394
hsa-miR-487b-3p	AATCGTACAGGGTCATCCACTT	1	hsa-miR-487b-3p	9395	1537	272	167	207	1985	1604	1927	1450
hsa-miR-487b-5p	GTGGTTATCCCTGTCCTGTTCG	1	hsa-miR-487b-5p	1221	196	29	23	33	196	177	223	136
hsa-miR-488-3p	TTGAAAGGCTATTTCTTGGTC	1	hsa-miR-488-3p	0	0	0	0	0	0	0	0	0
hsa-miR-488-5p	CCCAGATAATGGCACTCTCAA	1	hsa-miR-488-5p	0	0	0	0	0	0	0	0	0
hsa-miR-489-3p	GTGACATCACATATACGGCAGC	1	hsa-miR-489-3p	50	7	0	0	0	3	8	10	9
hsa-miR-489-5p	GGTCGTATGTGTGACGCCATTT	1	hsa-miR-489-5p	0	0	0	0	0	0	0	0	0
hsa-miR-490-3p	CAACCTGGAGGACTCCATGCTG	1	hsa-miR-490-3p	0	0	0	0	0	0	1	0	0
hsa-miR-490-5p	CCATGGATCTCCAGGTGGGT	1	hsa-miR-490-5p	0	0	0	0	0	0	0	0	0
hsa-miR-491-3p	CTTATGCAAGATTCCCTTCTAC	1	hsa-miR-491-3p	18	4	0	2	0	0	1	2	0
hsa-miR-491-5p	AGTGGGGAACCCTTCCATGAGG	1	hsa-miR-491-5p	75	17	16	2	10	19	8	8	16
hsa-miR-492	AGGACCTGCGGGACAAGATTCTT	1	hsa-miR-492	0	0	0	0	0	0	0	0	0
hsa-miR-493-3p	TGAAGGTCTACTGTGTGCCAGG	1	hsa-miR-493-3p	199600	33775	9816	3944	6139	31960	44828	46520	45083
hsa-miR-493-5p	TTGTACATGGTAGGCTTTCATT	1	hsa-miR-493-5p	782997	121436	31452	20933	27857	159190	187210	207035	171112
hsa-miR-494-3p	TGAAACATACACGGGAAACCTC	1	hsa-miR-494-3p	107810	15013	4163	2832	2999	22114	16406	22579	14201
hsa-miR-494-5p	AGGTTGTCCGTGTTGTCTTCTCT	1	hsa-miR-494-5p	453	70	31	13	13	95	86	70	63
hsa-miR-495-3p	AAACAAACATGGTGCACTTCTT	1	hsa-miR-495-3p	32268	5851	911	512	539	6254	5668	6211	5436
hsa-miR-495-5p	GAAGTTGCCCATGTTATTTTCG	1	hsa-miR-495-5p	13	1	0	0	0	0	0	0	0
hsa-miR-496	TGAGTATTACATGGCCAATCTC	1	hsa-miR-496	293	71	6	11	7	72	35	40	34
hsa-miR-497-3p	CAAACCACACTGTGGTGTTAGA	1	hsa-miR-497-3p	0	0	0	4	0	0	0	0	0
hsa-miR-497-5p	CAGCAGCACACTGTGGTTTGT	1	hsa-miR-497-5p	254	49	3	13	6	61	46	41	50
hsa-miR-498	TTTCAAGCCAGGGGGCGTTTTTC	1	hsa-miR-498	0	0	0	0	0	0	0	0	0
hsa-miR-499a-3p	AACATCACAGCAAGTCTGTGCT	1	hsa-miR-499a-3p	0	0	0	0	0	2	0	0	0
hsa-miR-499a-5p	TTAAGACTTGCAGTGATGTTT	1	hsa-miR-499a-5p	1129	183	187	266	247	211	235	181	151
hsa-miR-499b-3p	AACATCACTGCAAGTCTTAACA	1	hsa-miR-499b-3p	28	5	3	0	10	4	4	7	1
hsa-miR-499b-5p	ACAGACTTGCTGTGATGTTCA	1	hsa-miR-499b-5p	7	0	0	0	0	0	0	1	6
hsa-miR-500a-3p	ATGCACCTGGGCAAGGATTCTG	1	hsa-miR-500a-3p	122542	13391	28169	28801	29270	18696	20893	20760	13126
hsa-miR-500a-5p	TAATCCTTGCTACCTGGGTGAGA	1	hsa-miR-500a-5p	1022	97	369	307	288	204	150	160	121
hsa-miR-500b-3p	GCACCCAGGCAAGGATTCTG	1	hsa-miR-500b-3p	2620	324	759	496	619	451	615	430	408
hsa-miR-500b-5p	AATCCTTGCTACCTGGGT	1	hsa-miR-500b-5p	0	0	0	0	0	2	0	0	0
hsa-miR-501-3p	AATGCACCCGGGCAAGGATTCT	1	hsa-miR-501-3p	89577	10983	20935	20769	19534	16038	18617	15460	10546
hsa-miR-501-5p	AATCCTTTGTCCCTGGGTGAGA	1	hsa-miR-501-5p	5181	703	749	570	636	875	849	771	536
hsa-miR-502-3p	AATGCACCTGGGCAAGGATTCA	1	hsa-miR-502-3p	21242	2381	6330	5706	6040	3401	3198	3097	2044
hsa-miR-502-5p	ATCCTTGCTATCTGGGTGCTA	1	hsa-miR-502-5p	167	9	40	32	42	26	31	21	17
hsa-miR-503-3p	GGGGTATTGTTTCCGCTGCCAGG	1	hsa-miR-503-3p	63	23	20	16	27	7	4	5	7
hsa-miR-503-5p	TAGCAGCGGGAACAGTTCTGCAG	1	hsa-miR-503-5p	21220	7098	3015	4497	4981	3725	3990	5555	6564
hsa-miR-504-3p	GGGAGTGCAGGGCAGGGTTTC	1	hsa-miR-504-3p	2	0	5	1	1	3	2	2	6
hsa-miR-504-5p	AGACCCTGGTCTGCACTCTATC	1	hsa-miR-504-5p	7605	1858	913	958	913	1691	2456	1992	2749
hsa-miR-505-3p	CGTCAACACTTGCTGGTTTCCT	1	hsa-miR-505-3p	8320	1289	604	653	519	1414	1122	1793	1209
hsa-miR-505-5p	GGGAGCCAGGAAGTATTGATGT	1	hsa-miR-505-5p	714	150	65	68	44	129	151	154	170
hsa-miR-506-3p	TAAGGCACCCTTCTGAGTAGA	1	hsa-miR-506-3p	31	6	0	0	0	1	8	4	9
hsa-miR-506-5p	TATTCAGGAAGGTGTTACTTAA	1	hsa-miR-506-5p	0	0	0	0	0	0	0	1	0
hsa-miR-507	TTTTGCACCTTTTGGAGTGAA	1	hsa-miR-507	0	0	0	0	0	0	0	0	0
hsa-miR-508-3p	TGATTGTAGCCTTTTGGAGTAGA	1	hsa-miR-508-3p	62	12	0	0	4	13	12	3	3
hsa-miR-508-5p	TACTCCAGAGGGCGTCACTCATG	1	hsa-miR-508-5p	20	0	0	0	0	0	0	2	0
hsa-miR-509-3-5p	TACTGCAGACGTGGCAATCATG	1	hsa-miR-509-3-5p	82	13	5	1	3	15	21	11	41
hsa-miR-509-3p	TGATTGGTACGTCTGTGGGTAG	3	hsa-miR-509-3p	53	11	4	0	0	18	14	8	28
hsa-miR-509-5p	TACTGCAGACAGTGGCAATCA	2	hsa-miR-509-5p	16	2	0	0	1	3	14	9	2
hsa-miR-510-3p	ATTGAAACCTCTAAGAGTGGA	1	hsa-miR-510-3p	0	0	0	0	0	0	0	0	0
hsa-miR-510-5p	TACTCAGGAGAGTGGCAATCAC	1	hsa-miR-510-5p	0	0	0	0	0	0	0	0	0
hsa-miR-511-3p	AATGTGTAGCAAAAGACAGA	2	hsa-miR-511-3p	0	0	1	0	0	0	0	0	0
hsa-miR-511-5p	GTGTCTTTTGCTCTGCAGTCA	2	hsa-miR-511-5p	9	4	0	0	0	0	12	1	10
hsa-miR-512-3p	AAGTGCTGTCATAGCTGAGGTC	2	hsa-miR-512-3p	3	0	0	0	0	0	0	0	0
hsa-miR-512-5p	CACTCAGCCTTGAGGGCACTTTC	2	hsa-miR-512-5p	0	0	0	0	0	0	0	0	0
hsa-miR-513a-3p	TAAATTTCACCTTTCTGAGAAGG	2	hsa-miR-513a-3p	0	0	0	0	0	0	0	0	0
hsa-miR-513a-5p	TTCACAGGGAGGTGTCAT	2	hsa-miR-513a-5p	0	0	0	0	0	0	0	0	0
hsa-miR-513b-3p	AAATGTCACCTTTTTGAGAGGA	1	hsa-miR-513b-3p	0	0	0	0	0	0	0	0	0
hsa-miR-513b-5p	TTCACAAGGAGGTGTCATTTAT	1	hsa-miR-513b-5p	0	0	0	0	0	0	0	0	0
hsa-miR-513c-3p	TAAATTTCACCTTTCTGAGAAGA	1	hsa-miR-513c-3p	0	0	0	0	0	0	0	0	0
hsa-miR-513c-5p	TTCTCAAGGAGGTGTCGTTTAT	1	hsa-miR-513c-5p	0	0	6	0	0	0	0	0	0
hsa-miR-514a-3p	ATTGACACTTCTGTGAGTAGA	3	hsa-miR-514a-3p	373	80	9	6	1	71	140	82	377
hsa-miR-514a-5p	TACTCTGGAGAGTGACAATCATG	3	hsa-miR-514a-5p	7	0	0	0	0	3	0	0	6
hsa-miR-514b-3p	ATTGACACCTCTGTGAGTGGA	1	hsa-miR-514b-3p	0	0	0	0	0	0	0	0	0
hsa-miR-514b-5p	TTCTCAAGAGGGAGGCAATCAT	1	hsa-miR-514b-5p	0	0	0	0	0	0	0	0	0
hsa-miR-515-3p	GAGTGCCTTCTTTTGGAGCGTT	2	hsa-miR-515-3p	0	0	0	0	0	0	0	0	0
hsa-miR-515-5p	TTCTCCAAAAGAAAGCACTTTCTG	2	hsa-miR-515-5p	0	0	0	0	0	0	0	0	0
hsa-miR-516a-3p	TGCTTCCTTTCAGAGGGT	2	hsa-miR-516a-3p,hsa-miR-516b-3p	0	0	0	0	0	0	0	0	0
hsa-miR-516a-5p	TTCTCGAGGAAAGAAGCACTTTC	2	hsa-miR-516a-5p	0	0	0	0	0	0	0	0	0
hsa-miR-516b-3p	TGCTTCCTTTCAGAGGGT	2	hsa-miR-516a-3p,hsa-miR-516b-3p	0	0	0	0	0	0	0	0	0
hsa-miR-516b-5p	ATCTGGAGGTAAGAAGCACTTT	2	hsa-miR-516b-5p	0	0	0	0	0	1	4	1	0
hsa-miR-517-5p	CCTCTAGATGGAAGCACTGTCT	3	hsa-miR-517-5p	0	0	0	0	0	0	0	0	0
hsa-miR-517a-3p	ATCGTGCATCCCTTTAGAGTGT	1	hsa-miR-517a-3p,hsa-miR-517b-3p	0	0	0	0	0	0	1	0	0
hsa-miR-517b-3p	ATCGTGCATCCCTTTAGAGTGT	1	hsa-miR-517a-3p,hsa-miR-517b-3p	0	0	0	0	0	0	0	0	0
hsa-miR-517c-3p	ATCGTGCATCCTTTTAGAGTGT	1	hsa-miR-517c-3p	0	0	0	0	0	0	0	0	0
hsa-miR-518a-3p	GAAAGCGCTTCCCTTTGCTGGA	2	hsa-miR-518a-3p	0	0	0	0	0	0	0	0	0
hsa-miR-518a-5p	CTGCAAAGGGAAGCCCTTTC	2	hsa-miR-518a-5p,hsa-miR-527	0	0	0	0	0	0	0	0	0
hsa-miR-518b	CAAAGCGCTCCCCTTTAGAGGT	1	hsa-miR-518b	0	0	0	0	0	0	0	0	0
hsa-miR-518c-3p	CAAAGCGCTTCTCTTTAGAGTGT	1	hsa-miR-518c-3p	0	0	0	0	0	0	0	0	0
hsa-miR-518c-5p	TCTCTGGAGGGAAGCACTTTCTG	1	hsa-miR-518c-5p	0	0	0	0	0	0	0	0	0
hsa-miR-518d-3p	CAAAGCGCTTCCCTTTGGAGC	1	hsa-miR-518d-3p	0	0	0	0	0	0	0	0	0
hsa-miR-518d-5p	CTCTAGAGGGAAGCACTTTCTG	1	hsa-miR-518d-5p,hsa-miR-520c-5p,hsa-miR-526a	0	0	0	0	0	0	0	0	0
hsa-miR-518e-3p	AAAGCGCTTCCCTTCAGAGTG	1	hsa-miR-518e-3p	0	0	0	0	0	0	0	0	0
hsa-miR-518e-5p	CTCTAGAGGGAAGCGCTTTCTG	1	hsa-miR-518e-5p,hsa-miR-519a-5p,hsa-miR-519b-5p,hsa-miR-519c-5p,hsa-miR-522-5p,hsa-miR-523-5p	0	0	0	0	0	0	0	0	0
hsa-miR-518f-3p	GAAAGCGCTTCTCTTTAGAGG	1	hsa-miR-518f-3p	0	0	0	0	0	0	0	0	0
hsa-miR-518f-5p	CTCTAGAGGGAAGCACTTTCTC	1	hsa-miR-518f-5p	0	0	0	0	0	0	0	0	0
hsa-miR-519a-3p	AAAGTGCATCCTTTTAGAGTGT	2	hsa-miR-519a-3p	0	0	0	0	0	0	0	0	0
hsa-miR-519a-5p	CTCTAGAGGGAAGCGCTTTCTG	1	hsa-miR-518e-5p,hsa-miR-519a-5p,hsa-miR-519b-5p,hsa-miR-519c-5p,hsa-miR-522-5p,hsa-miR-523-5p	0	0	0	0	0	0	0	0	0
hsa-miR-519b-3p	AAAGTGCATCCTTTTAGAGGTT	1	hsa-miR-519b-3p	0	0	0	0	0	0	0	0	0
hsa-miR-519b-5p	CTCTAGAGGGAAGCGCTTTCTG	1	hsa-miR-518e-5p,hsa-miR-519a-5p,hsa-miR-519b-5p,hsa-miR-519c-5p,hsa-miR-522-5p,hsa-miR-523-5p	0	0	0	0	0	0	0	0	0
hsa-miR-519c-3p	AAAGTGCATCTTTTTAGAGGAT	1	hsa-miR-519c-3p	0	0	0	0	0	0	0	0	0
hsa-miR-519c-5p	CTCTAGAGGGAAGCGCTTTCTG	1	hsa-miR-518e-5p,hsa-miR-519a-5p,hsa-miR-519b-5p,hsa-miR-519c-5p,hsa-miR-522-5p,hsa-miR-523-5p	0	0	0	0	0	0	0	0	0
hsa-miR-519d-3p	CAAAGTGCCTCCCTTTAGAGTG	1	hsa-miR-519d-3p	0	0	0	0	0	0	0	0	0
hsa-miR-519d-5p	CCTCCAAAGGGAAGCGCTTTCTGTT	1	hsa-miR-519d-5p	0	0	0	0	0	0	0	0	0
hsa-miR-519e-3p	AAGTGCCTCCTTTTAGAGTGTT	1	hsa-miR-519e-3p	0	0	0	0	0	0	0	0	0
hsa-miR-519e-5p	TTCTCCAAAAGGGAGCACTTTC	1	hsa-miR-519e-5p	0	0	0	0	0	0	0	0	0
hsa-miR-520a-3p	AAAGTGCTTCCCTTTGGACTGT	1	hsa-miR-520a-3p	0	1	0	0	0	0	0	0	0
hsa-miR-520a-5p	CTCCAGAGGGAAGTACTTTCT	1	hsa-miR-520a-5p	0	0	0	0	0	0	0	0	0
hsa-miR-520b	AAAGTGCTTCCTTTTAGAGGG	1	hsa-miR-520b	0	0	0	0	0	0	0	0	0
hsa-miR-520c-3p	AAAGTGCTTCCTTTTAGAGGGT	1	hsa-miR-520c-3p	0	0	0	0	0	0	0	0	0
hsa-miR-520c-5p	CTCTAGAGGGAAGCACTTTCTG	1	hsa-miR-518d-5p,hsa-miR-520c-5p,hsa-miR-526a	0	0	0	0	0	0	0	0	0
hsa-miR-520d-3p	AAAGTGCTTCTCTTTGGTGGGT	1	hsa-miR-520d-3p	0	0	0	0	0	0	0	0	0
hsa-miR-520d-5p	CTACAAAGGGAAGCCCTTTC	1	hsa-miR-520d-5p	0	0	0	0	0	0	0	0	0
hsa-miR-520e	AAAGTGCTTCCTTTTTGAGGG	1	hsa-miR-520e	0	0	0	0	0	0	0	0	0
hsa-miR-520f-3p	AAGTGCTTCCTTTTAGAGGGTT	1	hsa-miR-520f-3p	0	0	0	0	0	0	0	0	0
hsa-miR-520f-5p	CCTCTAAAGGGAAGCGCTTTCT	1	hsa-miR-520f-5p	0	0	0	0	0	0	0	0	0
hsa-miR-520g-3p	ACAAAGTGCTTCCCTTTAGAGTGT	1	hsa-miR-520g-3p	0	0	0	0	0	0	0	0	0
hsa-miR-520g-5p	TCTAGAGGAAGCACTTTCTGTTT	1	hsa-miR-520g-5p	0	0	0	0	0	0	0	0	0
hsa-miR-520h	ACAAAGTGCTTCCCTTTAGAGT	1	hsa-miR-520h	0	0	0	0	0	0	0	0	0
hsa-miR-521	AACGCACTTCCCTTTAGAGTGT	2	hsa-miR-521	0	0	0	0	0	0	0	0	0
hsa-miR-522-3p	AAAATGGTTCCCTTTAGAGTGT	1	hsa-miR-522-3p	0	0	0	0	0	0	0	2	0
hsa-miR-522-5p	CTCTAGAGGGAAGCGCTTTCTG	1	hsa-miR-518e-5p,hsa-miR-519a-5p,hsa-miR-519b-5p,hsa-miR-519c-5p,hsa-miR-522-5p,hsa-miR-523-5p	0	0	0	0	0	0	0	1	0
hsa-miR-523-3p	GAACGCGCTTCCCTATAGAGGGT	1	hsa-miR-523-3p	0	0	0	0	0	0	0	0	0
hsa-miR-523-5p	CTCTAGAGGGAAGCGCTTTCTG	1	hsa-miR-518e-5p,hsa-miR-519a-5p,hsa-miR-519b-5p,hsa-miR-519c-5p,hsa-miR-522-5p,hsa-miR-523-5p	0	0	0	0	0	0	0	0	0
hsa-miR-524-3p	GAAGGCGCTTCCCTTTGGAGT	1	hsa-miR-524-3p	0	0	0	0	0	0	0	0	0
hsa-miR-524-5p	CTACAAAGGGAAGCACTTTCTC	1	hsa-miR-524-5p	0	0	0	0	0	0	0	0	0
hsa-miR-525-3p	GAAGGCGCTTCCCTTTAGAGCG	1	hsa-miR-525-3p	0	0	0	0	0	0	0	0	0
hsa-miR-525-5p	CTCCAGAGGGATGCACTTTCT	1	hsa-miR-525-5p	0	0	0	0	0	0	0	0	0
hsa-miR-526a	CTCTAGAGGGAAGCACTTTCTG	2	hsa-miR-518d-5p,hsa-miR-520c-5p,hsa-miR-526a	0	0	0	0	0	0	0	0	0
hsa-miR-526b-3p	GAAAGTGCTTCCTTTTAGAGGC	1	hsa-miR-526b-3p	0	0	0	0	0	0	0	0	0
hsa-miR-526b-5p	CTCTTGAGGGAAGCACTTTCTGT	1	hsa-miR-526b-5p	7	0	0	0	0	0	0	0	0
hsa-miR-527	CTGCAAAGGGAAGCCCTTTC	1	hsa-miR-518a-5p,hsa-miR-527	0	0	0	0	0	0	0	0	0
hsa-miR-532-3p	CCTCCCACACCCAAGGCTTGCA	1	hsa-miR-532-3p	4510	441	1213	850	958	677	555	638	364
hsa-miR-532-5p	CATGCCTTGAGTGTAGGACCGT	1	hsa-miR-532-5p	772873	87373	252137	196208	234995	123390	151349	132096	106718
hsa-miR-539-3p	ATCATACAAGGACAATTTCTTT	1	hsa-miR-539-3p	9422	1343	343	166	289	2083	1758	1868	1505
hsa-miR-539-5p	GGAGAAATTATCCTTGGTGTGT	1	hsa-miR-539-5p	2567	366	91	48	87	490	588	551	649
hsa-miR-541-3p	TGGTGGGCACAGAATCTGGACT	1	hsa-miR-541-3p	6319	1104	37	27	47	1352	1869	1468	1480
hsa-miR-541-5p	AAAGGATTCTGCTGTCGGTCCCACT	1	hsa-miR-541-5p	869	139	7	9	4	202	234	159	173
hsa-miR-542-3p	TGTGACAGATTGATAACTGAAA	1	hsa-miR-542-3p	5914	1376	965	1487	1542	1244	1349	1547	1423
hsa-miR-542-5p	TCGGGGATCATCATGTCACGAGA	1	hsa-miR-542-5p	2	3	2	2	0	1	2	0	1
hsa-miR-543	AAACATTCGCGGTGCACTTCTT	1	hsa-miR-543	314055	47802	7833	5708	6537	61332	66636	65989	59012
hsa-miR-544a	ATTCTGCATTTTTAGCAAGTTC	1	hsa-miR-544a	20	1	0	0	0	4	4	1	2
hsa-miR-544b	ACCTGAGGTTGTGCATTTCTAA	1	hsa-miR-544b	0	0	0	0	0	0	0	0	0
hsa-miR-545-3p	TCAGCAAACATTTATTGTGTGC	1	hsa-miR-545-3p	16	3	4	0	0	0	5	9	4
hsa-miR-545-5p	TCAGTAAATGTTTATTAGATGA	1	hsa-miR-545-5p	1	2	0	0	0	1	2	0	0
hsa-miR-548a-3p	CAAAACTGGCAATTACTTTTGC	3	hsa-miR-548a-3p	36	8	6	1	1	1	5	3	6
hsa-miR-548a-5p	AAAAGTAATTGCGAGTTTTACC	1	hsa-miR-548a-5p	0	0	0	0	0	0	0	0	0
hsa-miR-548aa	AAAAACCACAATTACTTTTGCACCA	2	hsa-miR-548aa,hsa-miR-548t-3p	35	1	4	5	0	2	5	4	3
hsa-miR-548ab	AAAAGTAATTGTGGATTTTGCT	1	hsa-miR-548ab	40	5	4	3	0	13	8	11	1
hsa-miR-548ac	CAAAAACCGGCAATTACTTTTG	1	hsa-miR-548ac	10	0	0	1	1	1	0	2	1
hsa-miR-548ad	GAAAACGACAATGACTTTTGCA	1	hsa-miR-548ad	0	2	0	0	0	0	0	0	0
hsa-miR-548ae	CAAAAACTGCAATTACTTTCA	2	hsa-miR-548ae	0	0	0	0	0	0	0	0	0
hsa-miR-548ag	AAAGGTAATTGTGGTTTCTGC	2	hsa-miR-548ag	6	0	0	0	0	0	0	0	0
hsa-miR-548ah-3p	CAAAAACTGCAGTTACTTTTGC	1	hsa-miR-548ah-3p	359	80	38	48	43	40	96	66	119
hsa-miR-548ah-5p	AAAAGTGATTGCAGTGTTTG	1	hsa-miR-548ah-5p	0	0	0	0	0	0	0	0	3
hsa-miR-548ai	AAAGGTAATTGCAGTTTTTCCC	1	hsa-miR-548ai,hsa-miR-570-5p	1	0	0	0	0	1	0	0	0
hsa-miR-548aj-3p	TAAAAACTGCAATTACTTTTA	2	hsa-miR-548aj-3p	0	0	0	0	0	0	0	0	0
hsa-miR-548aj-5p	TGCAAAAGTAATTGCAGTTTTTG	1	hsa-miR-548aj-5p,hsa-miR-548g-5p,hsa-miR-548x-5p	0	0	0	0	0	0	0	0	0
hsa-miR-548ak	AAAAGTAACTGCGGTTTTTGA	1	hsa-miR-548ak	2	0	0	1	0	1	0	0	0
hsa-miR-548al	AACGGCAATGACTTTTGTACCA	1	hsa-miR-548al	32	3	2	0	1	0	4	6	2
hsa-miR-548am-3p	CAAAAACTGCAGTTACTTTTGT	1	hsa-miR-548am-3p	80	19	2	3	9	8	12	16	19
hsa-miR-548am-5p	AAAAGTAATTGCGGTTTTTGCC	1	hsa-miR-548am-5p,hsa-miR-548c-5p,hsa-miR-548o-5p	0	0	0	0	0	0	0	0	0
hsa-miR-548an	AAAAGGCATTGTGGTTTTTG	1	hsa-miR-548an	0	0	0	0	0	1	0	3	0
hsa-miR-548ao-3p	AAAGACCGTGACTACTTTTGCA	1	hsa-miR-548ao-3p	0	0	6	10	14	0	0	0	0
hsa-miR-548ao-5p	AGAAGTAACTACGGTTTTTGCA	1	hsa-miR-548ao-5p	1	0	0	0	0	0	0	0	0
hsa-miR-548ap-3p	AAAAACCACAATTACTTTT	1	hsa-miR-548ap-3p	0	0	0	0	0	0	0	0	0
hsa-miR-548ap-5p	AAAAGTAATTGCGGTCTTT	1	hsa-miR-548ap-5p	0	0	0	0	0	0	0	1	1
hsa-miR-548aq-3p	CAAAAACTGCAATTACTTTTGC	1	hsa-miR-548aq-3p	61	18	4	4	6	6	27	10	21
hsa-miR-548aq-5p	GAAAGTAATTGCTGTTTTTGCC	1	hsa-miR-548aq-5p	0	0	0	0	0	0	0	1	0
hsa-miR-548ar-3p	TAAAACTGCAGTTATTTTTGC	1	hsa-miR-548ar-3p	9	2	0	3	7	5	6	2	12
hsa-miR-548ar-5p	AAAAGTAATTGCAGTTTTTGC	1	hsa-miR-548ar-5p	0	0	0	0	0	0	0	0	0
hsa-miR-548as-3p	TAAAACCCACAATTATGTTTGT	1	hsa-miR-548as-3p	0	0	0	0	0	0	0	0	0
hsa-miR-548as-5p	AAAAGTAATTGCGGGTTTTGCC	1	hsa-miR-548as-5p	1	0	0	0	0	0	0	0	0
hsa-miR-548at-3p	CAAAACCGCAGTAACTTTTGT	1	hsa-miR-548at-3p	1	0	3	1	6	0	0	2	4
hsa-miR-548at-5p	AAAAGTTATTGCGGTTTTGGCT	1	hsa-miR-548at-5p	0	0	0	0	0	0	0	0	0
hsa-miR-548au-3p	TGGCAGTTACTTTTGCACCAG	1	hsa-miR-548au-3p	1	0	0	0	0	0	0	3	2
hsa-miR-548au-5p	AAAAGTAATTGCGGTTTTTGC	1	hsa-miR-548au-5p	0	0	0	0	0	0	0	0	0
hsa-miR-548av-3p	AAAACTGCAGTTACTTTTGC	1	hsa-miR-548av-3p	0	0	0	0	0	0	0	0	0
hsa-miR-548av-5p	AAAAGTACTTGCGGATTT	1	hsa-miR-548av-5p	1	0	0	2	3	2	0	3	1
hsa-miR-548aw	GTGCAAAAGTCATCACGGTT	1	hsa-miR-548aw	0	0	0	0	0	0	0	0	0
hsa-miR-548ax	AGAAGTAATTGCGGTTTTGCCA	1	hsa-miR-548ax	0	0	0	0	0	0	2	0	0
hsa-miR-548ay-3p	CAAAACCGCGATTACTCTTGCA	1	hsa-miR-548ay-3p	66	4	4	2	7	11	14	15	8
hsa-miR-548ay-5p	AAAAGTAATTGTGGTTTTTGC	1	hsa-miR-548ay-5p	53	6	1	0	2	9	3	11	4
hsa-miR-548az-3p	AAAAACTGCAATCACTTTTGC	1	hsa-miR-548az-3p	0	0	0	0	0	0	0	0	0
hsa-miR-548az-5p	CAAAAGTGATTGTGGTTTTTGC	1	hsa-miR-548az-5p	42	6	1	0	1	2	2	7	1
hsa-miR-548b-3p	CAAGAACCTCAGTTGCTTTTGT	1	hsa-miR-548b-3p	12	5	0	0	0	0	0	0	0
hsa-miR-548b-5p	AAAAGTAATTGTGGTTTTGGCC	1	hsa-miR-548b-5p	189	45	10	3	0	40	27	33	21
hsa-miR-548ba	AAAGGTAACTGTGATTTTTGCT	1	hsa-miR-548ba	38	9	0	0	0	1	2	0	2
hsa-miR-548c-3p	CAAAAATCTCAATTACTTTTGC	1	hsa-miR-548c-3p	0	0	0	1	0	0	0	0	0
hsa-miR-548c-5p	AAAAGTAATTGCGGTTTTTGCC	1	hsa-miR-548am-5p,hsa-miR-548c-5p,hsa-miR-548o-5p	0	0	0	0	0	0	0	0	0
hsa-miR-548d-3p	CAAAAACCACAGTTTCTTTTGC	2	hsa-miR-548d-3p	0	0	0	0	0	0	0	2	0
hsa-miR-548d-5p	AAAAGTAATTGTGGTTTTTGCC	2	hsa-miR-548d-5p	66	13	4	7	5	6	11	17	16
hsa-miR-548e-3p	AAAAACTGAGACTACTTTTGCA	1	hsa-miR-548e-3p	2652	348	285	257	242	346	409	531	550
hsa-miR-548e-5p	CAAAAGCAATCGCGGTTTTTGC	1	hsa-miR-548e-5p	0	0	0	0	0	0	0	0	0
hsa-miR-548f-3p	AAAAACTGTAATTACTTTT	5	hsa-miR-548f-3p	101	22	6	13	18	19	33	24	20
hsa-miR-548f-5p	TGCAAAAGTAATCACAGTTTTT	1	hsa-miR-548f-5p	0	0	0	0	0	0	0	0	0
hsa-miR-548g-3p	AAAACTGTAATTACTTTTGTAC	1	hsa-miR-548g-3p	0	0	0	0	0	0	0	0	0
hsa-miR-548g-5p	TGCAAAAGTAATTGCAGTTTTTG	1	hsa-miR-548aj-5p,hsa-miR-548g-5p,hsa-miR-548x-5p	0	0	0	0	0	0	0	0	0
hsa-miR-548h-3p	CAAAAACCGCAATTACTTTTGCA	1	hsa-miR-548h-3p,hsa-miR-548z	3	1	2	2	1	0	0	0	0
hsa-miR-548h-5p	AAAAGTAATCGCGGTTTTTGTC	5	hsa-miR-548h-5p	645	269	0	0	0	85	97	254	344
hsa-miR-548i	AAAAGTAATTGCGGATTTTGCC	4	hsa-miR-548i	67	12	9	9	6	13	17	15	11
hsa-miR-548j-3p	CAAAAACTGCATTACTTTTGC	1	hsa-miR-548j-3p	70	17	8	5	9	14	22	40	27
hsa-miR-548j-5p	AAAAGTAATTGCGGTCTTTGGT	1	hsa-miR-548j-5p	676	109	54	54	44	97	135	169	170
hsa-miR-548k	AAAAGTACTTGCGGATTTTGCT	1	hsa-miR-548k	2267	348	315	278	252	411	413	609	480
hsa-miR-548l	AAAAGTATTTGCGGGTTTTGTC	1	hsa-miR-548l	113	22	8	10	13	19	23	35	24
hsa-miR-548m	CAAAGGTATTTGTGGTTTTTG	1	hsa-miR-548m	0	0	0	0	0	0	0	0	0
hsa-miR-548n	CAAAAGTAATTGTGGATTTTGT	1	hsa-miR-548n	267	36	26	28	27	27	52	64	40
hsa-miR-548o-3p	CCAAAACTGCAGTTACTTTTGC	2	hsa-miR-548o-3p	5755	951	478	386	447	799	1438	1514	1794
hsa-miR-548o-5p	AAAAGTAATTGCGGTTTTTGCC	1	hsa-miR-548am-5p,hsa-miR-548c-5p,hsa-miR-548o-5p	0	0	0	0	0	0	0	0	0
hsa-miR-548p	TAGCAAAAACTGCAGTTACTTT	1	hsa-miR-548p	18	0	2	5	3	1	11	1	6
hsa-miR-548q	GCTGGTGCAAAAGTAATGGCGG	1	hsa-miR-548q	14	2	1	0	0	0	2	4	1
hsa-miR-548s	ATGGCCAAAACTGCAGTTATTTT	1	hsa-miR-548s	83	7	2	2	0	13	5	13	10
hsa-miR-548t-3p	AAAAACCACAATTACTTTTGCACCA	1	hsa-miR-548aa,hsa-miR-548t-3p	33	3	2	7	1	5	4	5	1
hsa-miR-548t-5p	CAAAAGTGATCGTGGTTTTTG	1	hsa-miR-548t-5p	34	17	3	5	5	2	10	6	5
hsa-miR-548u	CAAAGACTGCAATTACTTTTGCG	1	hsa-miR-548u	807	111	81	57	63	74	143	154	247
hsa-miR-548v	AGCTACAGTTACTTTTGCACCA	1	hsa-miR-548v	0	0	1	0	0	0	3	2	3
hsa-miR-548w	AAAAGTAACTGCGGTTTTTGCCT	1	hsa-miR-548w	31	5	8	5	2	3	3	3	0
hsa-miR-548x-3p	TAAAAACTGCAATTACTTTC	2	hsa-miR-548x-3p	0	0	0	0	0	0	0	0	0
hsa-miR-548x-5p	TGCAAAAGTAATTGCAGTTTTTG	1	hsa-miR-548aj-5p,hsa-miR-548g-5p,hsa-miR-548x-5p	0	0	0	0	0	0	0	0	0
hsa-miR-548y	AAAAGTAATCACTGTTTTTGCC	1	hsa-miR-548y	0	0	0	0	0	0	0	0	0
hsa-miR-548z	CAAAAACCGCAATTACTTTTGCA	1	hsa-miR-548h-3p,hsa-miR-548z	4	0	3	0	0	0	0	2	0
hsa-miR-549a	TGACAACTATGGATGAGCTCT	1	hsa-miR-549a	0	0	0	0	0	0	0	0	0
hsa-miR-550a-3-5p	AGTGCCTGAGGGAGTAAGAG	1	hsa-miR-550a-3-5p	373	95	95	67	88	55	91	89	87
hsa-miR-550a-3p	TGTCTTACTCCCTCAGGCACAT	3	hsa-miR-550a-3p	34	7	8	5	5	8	4	8	4
hsa-miR-550a-5p	AGTGCCTGAGGGAGTAAGAGCCC	2	hsa-miR-550a-5p	2471	494	721	583	667	413	740	574	752
hsa-miR-550b-2-5p	ATGTGCCTGAGGGAGTAAGACA	2	hsa-miR-550b-2-5p	12	1	4	2	2	2	3	1	1
hsa-miR-550b-3p	TCTTACTCCCTCAGGCACTG	2	hsa-miR-550b-3p	0	0	0	0	0	0	0	0	0
hsa-miR-551a	GCGACCCACTCTTGGTTTCCA	1	hsa-miR-551a	0	0	4	0	0	0	0	0	0
hsa-miR-551b-3p	GCGACCCATACTTGGTTTCAG	1	hsa-miR-551b-3p	0	1	0	0	0	0	0	0	0
hsa-miR-551b-5p	GAAATCAAGCGTGGGTGAGACC	1	hsa-miR-551b-5p	10	0	0	0	0	1	0	0	0
hsa-miR-552-3p	AACAGGTGACTGGTTAGACAA	1	hsa-miR-552-3p	13	0	0	0	0	2	4	0	0
hsa-miR-552-5p	GTTTAACCTTTTGCCTGTTGG	1	hsa-miR-552-5p	0	0	0	0	0	0	0	0	0
hsa-miR-553	AAAACGGTGAGATTTTGTTTT	1	hsa-miR-553	0	0	0	0	0	0	0	0	0
hsa-miR-554	GCTAGTCCTGACTCAGCCAGT	1	hsa-miR-554	0	0	0	0	0	0	0	0	0
hsa-miR-555	AGGGTAAGCTGAACCTCTGAT	1	hsa-miR-555	0	0	0	0	0	0	0	0	0
hsa-miR-556-3p	ATATTACCATTAGCTCATCTTT	1	hsa-miR-556-3p	89	15	6	8	0	7	13	14	7
hsa-miR-556-5p	GATGAGCTCATTGTAATATGAG	1	hsa-miR-556-5p	83	22	12	11	12	23	30	34	22
hsa-miR-557	GTTTGCACGGGTGGGCCTTGTCT	1	hsa-miR-557	0	0	0	0	0	0	0	0	0
hsa-miR-558	TGAGCTGCTGTACCAAAAT	1	hsa-miR-558	0	0	0	0	0	0	0	0	0
hsa-miR-559	TAAAGTAAATATGCACCAAAA	1	hsa-miR-559	0	0	0	0	0	0	0	0	0
hsa-miR-561-3p	CAAAGTTTAAGATCCTTGAAGT	1	hsa-miR-561-3p	55	5	4	1	1	11	5	11	3
hsa-miR-561-5p	ATCAAGGATCTTAAACTTTGCC	1	hsa-miR-561-5p	409	94	16	13	8	65	76	106	122
hsa-miR-562	AAAGTAGCTGTACCATTTGC	1	hsa-miR-562	0	0	0	0	0	0	0	0	0
hsa-miR-563	AGGTTGACATACGTTTCCC	1	hsa-miR-563	0	0	0	0	0	0	0	0	0
hsa-miR-564	AGGCACGGTGTCAGCAGGC	1	hsa-miR-564	0	0	0	0	0	0	0	0	0
hsa-miR-566	GGGCGCCTGTGATCCCAAC	1	hsa-miR-566	0	0	0	0	0	0	0	0	0
hsa-miR-567	AGTATGTTCTTCCAGGACAGAAC	1	hsa-miR-567	0	0	0	0	0	0	0	0	0
hsa-miR-568	ATGTATAAATGTATACACAC	1	hsa-miR-568	0	0	0	0	0	0	0	0	0
hsa-miR-569	AGTTAATGAATCCTGGAAAGT	1	hsa-miR-569	0	0	0	0	0	0	0	0	0
hsa-miR-570-3p	CGAAAACAGCAATTACCTTTGC	1	hsa-miR-570-3p	11	1	0	2	2	1	3	2	2
hsa-miR-570-5p	AAAGGTAATTGCAGTTTTTCCC	1	hsa-miR-548ai,hsa-miR-570-5p	5	0	0	0	0	0	0	0	0
hsa-miR-571	TGAGTTGGCCATCTGAGTGAG	1	hsa-miR-571	0	0	0	0	0	0	0	0	0
hsa-miR-572	GTCCGCTCGGCGGTGGCCCA	1	hsa-miR-572	0	0	0	2	2	2	0	0	0
hsa-miR-573	CTGAAGTGATGTGTAACTGATCAG	1	hsa-miR-573	60	7	15	10	11	15	16	8	23
hsa-miR-574-3p	CACGCTCATGCACACACCCACA	1	hsa-miR-574-3p	17312	3784	2627	2356	2837	2622	2453	3606	3095
hsa-miR-574-5p	TGAGTGTGTGTGTGTGAGTGTGT	1	hsa-miR-574-5p	12624	2374	2159	1853	1936	1822	2226	2393	2818
hsa-miR-575	GAGCCAGTTGGACAGGAGC	1	hsa-miR-575	0	0	0	0	0	0	0	0	0
hsa-miR-576-3p	AAGATGTGGAAAAATTGGAATC	1	hsa-miR-576-3p	2497	466	302	261	368	358	540	592	810
hsa-miR-576-5p	ATTCTAATTTCTCCACGTCTTT	1	hsa-miR-576-5p	1224	269	216	135	123	136	240	251	260
hsa-miR-577	TAGATAAAATATTGGTACCTG	1	hsa-miR-577	8520	1338	582	752	613	1444	1135	1770	962
hsa-miR-578	CTTCTTGTGCTCTAGGATTGT	1	hsa-miR-578	0	0	0	0	0	0	0	0	0
hsa-miR-579-3p	TTCATTTGGTATAAACCGCGATT	1	hsa-miR-579-3p	34	4	1	6	1	2	2	5	4
hsa-miR-579-5p	TCGCGGTTTGTGCCAGATGACG	1	hsa-miR-579-5p	274	37	33	34	21	26	50	42	61
hsa-miR-580-3p	TTGAGAATGATGAATCATTAGG	1	hsa-miR-580-3p	282	53	71	56	37	53	37	78	40
hsa-miR-580-5p	TAATGATTCATCAGACTCAGAT	1	hsa-miR-580-5p	0	0	0	0	0	0	0	1	0
hsa-miR-581	TCTTGTGTTCTCTAGATCAGT	1	hsa-miR-581	248	38	26	11	13	41	54	62	65
hsa-miR-582-3p	TAACTGGTTGAACAACTGAACC	1	hsa-miR-582-3p	9498	1205	582	428	503	1016	2014	2003	2302
hsa-miR-582-5p	TTACAGTTGTTCAACCAGTTACT	1	hsa-miR-582-5p	122	15	4	14	4	20	12	14	3
hsa-miR-583	CAAAGAGGAAGGTCCCATTAC	1	hsa-miR-583	0	0	0	0	0	0	0	0	0
hsa-miR-584-3p	TCAGTTCCAGGCCAACCAGGCT	1	hsa-miR-584-3p	16	9	4	4	6	10	9	5	18
hsa-miR-584-5p	TTATGGTTTGCCTGGGACTGAG	1	hsa-miR-584-5p	91613	13623	8149	6408	8181	12421	17340	21065	20738
hsa-miR-585-3p	TGGGCGTATCTGTATGCTA	1	hsa-miR-585-3p	0	0	0	0	0	0	0	0	0
hsa-miR-585-5p	CTAGCACACAGATACGCCCAGA	1	hsa-miR-585-5p	0	0	0	0	0	0	0	0	0
hsa-miR-586	TATGCATTGTATTTTTAGGTCC	1	hsa-miR-586	4	5	2	2	0	0	0	4	0
hsa-miR-587	TTTCCATAGGTGATGAGTCAC	1	hsa-miR-587	0	0	0	0	0	0	0	0	0
hsa-miR-588	TTGGCCACAATGGGTTAGAAC	1	hsa-miR-588	4	1	0	0	0	0	7	0	0
hsa-miR-589-3p	TCAGAACAAATGCCGGTTCCCAGA	1	hsa-miR-589-3p	32	6	1	2	3	7	1	9	3
hsa-miR-589-5p	TGAGAACCACGTCTGCTCTGAG	1	hsa-miR-589-5p	17814	2777	2734	2125	2254	2104	3475	4543	5010
hsa-miR-590-3p	TAATTTTATGTATAAGCTAGT	1	hsa-miR-590-3p	1047	186	64	86	54	232	158	249	149
hsa-miR-590-5p	GAGCTTATTCATAAAAGTGCAG	1	hsa-miR-590-5p	17	7	0	0	0	6	7	3	3
hsa-miR-591	AGACCATGGGTTCTCATTGT	1	hsa-miR-591	0	0	0	0	0	0	0	0	0
hsa-miR-592	TTGTGTCAATATGCGATGATGT	1	hsa-miR-592	137	15	34	43	39	20	12	30	17
hsa-miR-593-3p	TGTCTCTGCTGGGGTTTCT	1	hsa-miR-593-3p	0	0	0	0	0	0	0	0	0
hsa-miR-593-5p	AGGCACCAGCCAGGCATTGCTCAGC	1	hsa-miR-593-5p	0	0	0	0	0	0	0	0	0
hsa-miR-595	GAAGTGTGCCGTGGTGTGTCT	1	hsa-miR-595	0	0	0	0	0	0	0	0	0
hsa-miR-596	AAGCCTGCCCGGCTCCTCGGG	1	hsa-miR-596	0	0	0	0	0	0	0	0	0
hsa-miR-597-3p	TGGTTCTCTTGTGGCTCAAGCGT	1	hsa-miR-597-3p	372	78	66	41	51	67	76	68	96
hsa-miR-597-5p	TGTGTCACTCGATGACCACTGT	1	hsa-miR-597-5p	3	4	2	2	0	2	4	7	8
hsa-miR-598-3p	TACGTCATCGTTGTCATCGTCA	1	hsa-miR-598-3p	0	0	0	0	0	0	0	0	0
hsa-miR-598-5p	GCGGTGATCCCGATGGTGTGAGC	1	hsa-miR-598-5p	0	0	0	0	0	0	0	0	0
hsa-miR-599	GTTGTGTCAGTTTATCAAAC	1	hsa-miR-599	0	0	0	0	0	0	0	0	0
hsa-miR-600	ACTTACAGACAAGAGCCTTGCTC	1	hsa-miR-600	0	0	0	0	0	0	0	0	0
hsa-miR-601	TGGTCTAGGATTGTTGGAGGAG	1	hsa-miR-601	0	0	0	0	0	0	0	0	0
hsa-miR-602	GACACGGGCGACAGCTGCGGCCC	1	hsa-miR-602	0	0	0	2	1	4	0	1	0
hsa-miR-603	CACACACTGCAATTACTTTTGC	1	hsa-miR-603	8	0	0	0	3	0	0	1	0
hsa-miR-604	AGGCTGCGGAATTCAGGAC	1	hsa-miR-604	0	0	0	0	0	0	0	0	0
hsa-miR-605-3p	AGAAGGCACTATGAGATTTAGA	1	hsa-miR-605-3p	160	23	0	0	0	16	26	50	52
hsa-miR-605-5p	TAAATCCCATGGTGCCTTCTCCT	1	hsa-miR-605-5p	62	8	0	0	0	0	4	0	16
hsa-miR-606	AAACTACTGAAAATCAAAGAT	1	hsa-miR-606	0	0	0	0	0	0	0	0	0
hsa-miR-607	GTTCAAATCCAGATCTATAAC	1	hsa-miR-607	9	0	0	0	0	0	0	0	0
hsa-miR-608	AGGGGTGGTGTTGGGACAGCTCCGT	1	hsa-miR-608	0	0	0	0	0	0	0	0	0
hsa-miR-609	AGGGTGTTTCTCTCATCTCT	1	hsa-miR-609	0	0	0	0	0	0	0	0	0
hsa-miR-610	TGAGCTAAATGTGTGCTGGGA	1	hsa-miR-610	29	2	9	5	3	2	8	11	6
hsa-miR-611	GCGAGGACCCCTCGGGGTCTGAC	1	hsa-miR-611	0	0	0	0	0	0	0	0	0
hsa-miR-612	GCTGGGCAGGGCTTCTGAGCTCCTT	1	hsa-miR-612	0	4	0	0	0	0	0	0	0
hsa-miR-613	AGGAATGTTCCTTCTTTGCC	1	hsa-miR-613	0	0	0	0	0	0	0	0	0
hsa-miR-614	GAACGCCTGTTCTTGCCAGGTGG	1	hsa-miR-614	0	0	0	0	0	0	0	0	0
hsa-miR-615-3p	TCCGAGCCTGGGTCTCCCTCTT	1	hsa-miR-615-3p	50956	10521	2163	2401	1815	8611	12229	12878	14603
hsa-miR-615-5p	GGGGGTCCCCGGTGCTCGGATC	1	hsa-miR-615-5p	5	4	0	0	0	1	7	1	0
hsa-miR-616-3p	AGTCATTGGAGGGTTTGAGCAG	1	hsa-miR-616-3p	477	100	87	72	95	68	81	85	123
hsa-miR-616-5p	ACTCAAAACCCTTCAGTGACTT	1	hsa-miR-616-5p	166	20	31	26	25	23	31	20	38
hsa-miR-617	AGACTTCCCATTTGAAGGTGGC	1	hsa-miR-617	5	0	0	0	0	0	0	0	2
hsa-miR-618	AAACTCTACTTGTCCTTCTGAGT	1	hsa-miR-618	10594	2191	439	523	465	1604	1900	2625	2735
hsa-miR-619-3p	GACCTGGACATGTTTGTGCCCAGT	1	hsa-miR-619-3p	0	0	0	0	0	0	0	0	0
hsa-miR-619-5p	GCTGGGATTACAGGCATGAGCC	1	hsa-miR-619-5p	91	21	9	9	9	19	30	27	30
hsa-miR-620	ATGGAGATAGATATAGAAAT	1	hsa-miR-620	0	0	0	0	0	0	0	0	0
hsa-miR-621	GGCTAGCAACAGCGCTTACCT	1	hsa-miR-621	0	0	0	0	0	0	0	0	0
hsa-miR-622	ACAGTCTGCTGAGGTTGGAGC	1	hsa-miR-622	0	0	0	0	0	0	0	0	0
hsa-miR-623	ATCCCTTGCAGGGGCTGTTGGGT	1	hsa-miR-623	0	0	0	0	0	0	0	0	0
hsa-miR-624-3p	CACAAGGTATTGGTATTACCT	1	hsa-miR-624-3p	14	0	2	0	0	3	0	0	0
hsa-miR-624-5p	TAGTACCAGTACCTTGTGTTCA	1	hsa-miR-624-5p	20	16	3	2	2	3	13	14	7
hsa-miR-625-3p	GACTATAGAACTTTCCCCCTCA	1	hsa-miR-625-3p	4650	767	1044	1047	1121	662	817	968	1043
hsa-miR-625-5p	AGGGGGAAAGTTCTATAGTCC	1	hsa-miR-625-5p	58	17	25	11	9	13	5	14	9
hsa-miR-626	AGCTGTCTGAAAATGTCTT	1	hsa-miR-626	0	0	0	0	0	0	0	0	0
hsa-miR-627-3p	TCTTTTCTTTGAGACTCACT	1	hsa-miR-627-3p	23	3	0	5	7	12	0	3	7
hsa-miR-627-5p	GTGAGTCTCTAAGAAAAGAGGA	1	hsa-miR-627-5p	1	4	0	1	1	1	0	0	0
hsa-miR-628-3p	TCTAGTAAGAGTGGCAGTCGA	1	hsa-miR-628-3p	489	161	79	42	67	98	131	102	117
hsa-miR-628-5p	ATGCTGACATATTTACTAGAGG	1	hsa-miR-628-5p	628	103	54	66	39	97	117	123	97
hsa-miR-629-3p	GTTCTCCCAACGTAAGCCCAGC	1	hsa-miR-629-3p	385	64	8	15	5	49	33	79	59
hsa-miR-629-5p	TGGGTTTACGTTGGGAGAACT	1	hsa-miR-629-5p	53713	12704	2301	2392	2453	8255	9804	15803	15777
hsa-miR-630	AGTATTCTGTACCAGGGAAGGT	1	hsa-miR-630	0	0	0	0	0	0	0	0	0
hsa-miR-631	AGACCTGGCCCAGACCTCAGC	1	hsa-miR-631	0	0	0	0	0	0	0	0	0
hsa-miR-632	GTGTCTGCTTCCTGTGGGA	1	hsa-miR-632	26	2	0	0	2	0	0	1	0
hsa-miR-633	CTAATAGTATCTACCACAATAAA	1	hsa-miR-633	0	0	0	0	0	0	0	0	0
hsa-miR-634	AACCAGCACCCCAACTTTGGAC	1	hsa-miR-634	0	0	0	0	0	0	0	0	0
hsa-miR-635	ACTTGGGCACTGAAACAATGTCC	1	hsa-miR-635	0	0	0	0	0	0	0	0	0
hsa-miR-636	TGTGCTTGCTCGTCCCGCCCGCA	1	hsa-miR-636	33	7	0	3	0	5	12	9	13
hsa-miR-637	ACTGGGGGCTTTCGGGCTCTGCGT	1	hsa-miR-637	0	0	0	0	0	0	0	0	0
hsa-miR-638	AGGGATCGCGGGCGGGTGGCGGCCT	1	hsa-miR-638	0	1	0	0	0	0	0	0	0
hsa-miR-639	ATCGCTGCGGTTGCGAGCGCTGT	1	hsa-miR-639	0	0	0	0	2	1	0	0	0
hsa-miR-640	ATGATCCAGGAACCTGCCTCT	1	hsa-miR-640	0	0	0	0	0	0	0	0	0
hsa-miR-641	AAAGACATAGGATAGAGTCACCTC	1	hsa-miR-641	2297	435	102	141	145	467	416	567	489
hsa-miR-642a-3p	AGACACATTTGGAGAGGGAACC	1	hsa-miR-642a-3p	491	68	51	60	61	53	84	125	129
hsa-miR-642a-5p	GTCCCTCTCCAAATGTGTCTTG	1	hsa-miR-642a-5p	231	32	10	13	19	32	41	43	20
hsa-miR-642b-3p	AGACACATTTGGAGAGGGACCC	1	hsa-miR-642b-3p	1	0	0	0	1	0	0	3	1
hsa-miR-642b-5p	GGTTCCCTCTCCAAATGTGTCT	1	hsa-miR-642b-5p	0	0	0	0	0	0	0	0	0
hsa-miR-643	ACTTGTATGCTAGCTCAGGTAG	1	hsa-miR-643	67	5	3	13	4	17	13	20	9
hsa-miR-644a	AGTGTGGCTTTCTTAGAGC	1	hsa-miR-644a	0	0	0	0	0	0	0	0	0
hsa-miR-645	TCTAGGCTGGTACTGCTGA	1	hsa-miR-645	0	0	0	0	0	0	0	0	0
hsa-miR-646	AAGCAGCTGCCTCTGAGGC	1	hsa-miR-646	0	0	0	0	0	0	0	0	0
hsa-miR-647	GTGGCTGCACTCACTTCCTTC	1	hsa-miR-647	0	0	0	0	0	0	0	0	0
hsa-miR-648	AAGTGTGCAGGGCACTGGT	1	hsa-miR-648	0	0	0	0	0	0	0	0	0
hsa-miR-649	AAACCTGTGTTGTTCAAGAGTC	1	hsa-miR-649	0	0	0	0	0	0	0	0	0
hsa-miR-650	AGGAGGCAGCGCTCTCAGGAC	1	hsa-miR-650	0	0	0	0	0	0	0	0	0
hsa-miR-651-3p	AAAGGAAAGTGTATCCTAAAAG	1	hsa-miR-651-3p	0	0	0	0	0	0	0	0	0
hsa-miR-651-5p	TTTAGGATAAGCTTGACTTTTG	1	hsa-miR-651-5p	10	0	0	0	0	2	0	4	5
hsa-miR-652-3p	AATGGCGCCACTAGGGTTGTG	1	hsa-miR-652-3p	5121	830	366	321	330	864	691	905	621
hsa-miR-652-5p	CAACCCTAGGAGAGGGTGCCATTCA	1	hsa-miR-652-5p	219	34	11	20	16	37	11	46	45
hsa-miR-653-3p	TTCACTGGAGTTTGTTTCAATA	1	hsa-miR-653-3p	38	13	0	0	0	21	25	24	20
hsa-miR-653-5p	GTGTTGAAACAATCTCTACTG	1	hsa-miR-653-5p	9	0	0	0	0	2	0	0	0
hsa-miR-654-3p	TATGTCTGCTGACCATCACCTT	1	hsa-miR-654-3p	184645	30833	9275	5130	7147	35642	34798	35334	29621
hsa-miR-654-5p	TGGTGGGCCGCAGAACATGTGC	1	hsa-miR-654-5p	60343	12039	2982	1577	2270	11090	17484	14005	15302
hsa-miR-655-3p	ATAATACATGGTTAACCTCTTT	1	hsa-miR-655-3p	1328	216	75	48	52	318	251	325	185
hsa-miR-655-5p	AGAGGTTATCCGTGTTATGTTC	1	hsa-miR-655-5p	85	11	1	5	1	14	7	13	10
hsa-miR-656-3p	AATATTATACAGTCAACCTCT	1	hsa-miR-656-3p	4272	624	283	125	154	1001	679	824	602
hsa-miR-656-5p	AGGTTGCCTGTGAGGTGTTCA	1	hsa-miR-656-5p	23	2	0	1	4	6	1	9	6
hsa-miR-657	GGCAGGTTCTCACCCTCTCTAGG	1	hsa-miR-657	0	0	0	0	0	0	2	1	0
hsa-miR-658	GGCGGAGGGAAGTAGGTCCGTTGGT	1	hsa-miR-658	2	1	2	0	0	1	0	0	0
hsa-miR-659-3p	CTTGGTTCAGGGAGGGTCCCCA	1	hsa-miR-659-3p	4	0	2	1	0	0	0	0	0
hsa-miR-659-5p	AGGACCTTCCCTGAACCAAGGA	1	hsa-miR-659-5p	164	31	20	12	26	26	37	49	69
hsa-miR-660-3p	ACCTCCTGTGTGCATGGATTA	1	hsa-miR-660-3p	159	14	61	26	47	33	23	25	9
hsa-miR-660-5p	TACCCATTGCATATCGGAGTTG	1	hsa-miR-660-5p	19004	2035	6291	5568	5950	3325	2643	2798	1493
hsa-miR-661	TGCCTGGGTCTCTGGCCTGCGCGT	1	hsa-miR-661	0	0	0	0	0	0	0	0	0
hsa-miR-662	TCCCACGTTGTGGCCCAGCAG	1	hsa-miR-662	0	0	0	0	0	0	0	0	0
hsa-miR-663a	AGGCGGGGCGCCGCGGGACCGC	1	hsa-miR-663a	0	0	0	0	0	0	0	0	0
hsa-miR-663b	GGTGGCCCGGCCGTGCCTGAGG	1	hsa-miR-663b	4	0	0	0	0	0	0	0	0
hsa-miR-664a-3p	TATTCATTTATCCCCAGCCTACA	1	hsa-miR-664a-3p	421	111	69	34	36	40	59	78	93
hsa-miR-664a-5p	ACTGGCTAGGGAAAATGATTGGAT	1	hsa-miR-664a-5p	711	178	82	53	42	125	166	149	230
hsa-miR-664b-3p	TTCATTTGCCTCCCAGCCTACA	1	hsa-miR-664b-3p	20	2	0	4	0	5	0	14	3
hsa-miR-664b-5p	TGGGCTAAGGGAGATGATTGGGTA	1	hsa-miR-664b-5p	20	3	10	1	2	7	3	4	2
hsa-miR-665	ACCAGGAGGCTGAGGCCCCT	1	hsa-miR-665	2068	393	273	73	141	387	568	435	552
hsa-miR-668-3p	TGTCACTCGGCTCGGCCCACTAC	1	hsa-miR-668-3p	1203	267	4	6	16	339	303	340	234
hsa-miR-668-5p	TGCGCCTCGGGTGAGCATG	1	hsa-miR-668-5p	0	0	0	0	0	0	0	0	0
hsa-miR-670-3p	TTTCCTCATATTCATTCAGGA	1	hsa-miR-670-3p	0	0	0	0	0	0	0	0	0
hsa-miR-670-5p	GTCCCTGAGTGTATGTGGTG	1	hsa-miR-670-5p	0	0	0	0	0	0	0	0	0
hsa-miR-671-3p	TCCGGTTCTCAGGGCTCCACC	1	hsa-miR-671-3p	10638	2013	2921	2182	2630	1669	2668	2453	3329
hsa-miR-671-5p	AGGAAGCCCTGGAGGGGCTGGAG	1	hsa-miR-671-5p	3099	534	761	430	532	544	571	672	600
hsa-miR-675-3p	CTGTATGCCCTCACCGCTCA	1	hsa-miR-675-3p	0	0	0	0	0	0	0	0	0
hsa-miR-675-5p	TGGTGCGGAGAGGGCCCACAGTG	1	hsa-miR-675-5p	3	0	0	0	0	2	0	1	0
hsa-miR-676-3p	CTGTCCTAAGGTTGTTGAGTT	1	hsa-miR-676-3p	108	2	108	93	151	15	32	12	16
hsa-miR-676-5p	TCTTCAACCTCAGGACTTGCA	1	hsa-miR-676-5p	0	0	8	1	10	0	0	0	0
hsa-miR-708-3p	CAACTAGACTGTGAGCTTCTAG	1	hsa-miR-708-3p	0	0	0	0	0	0	0	0	0
hsa-miR-708-5p	AAGGAGCTTACAATCTAGCTGGG	1	hsa-miR-708-5p	0	0	0	1	0	0	7	0	0
hsa-miR-711	GGGACCCAGGGAGAGACGTAAG	1	hsa-miR-711	0	0	0	0	0	0	0	0	0
hsa-miR-718	CTTCCGCCCCGCCGGGCGTCG	1	hsa-miR-718	0	0	0	0	0	0	0	0	0
hsa-miR-744-3p	CTGTTGCCACTAACCTCAACCT	1	hsa-miR-744-3p	194	37	23	38	51	24	34	35	52
hsa-miR-744-5p	TGCGGGGCTAGGGCTAACAGCA	1	hsa-miR-744-5p	79655	14571	11566	11335	11154	10916	15682	16695	18023
hsa-miR-758-3p	TTTGTGACCTGGTCCACTAACC	1	hsa-miR-758-3p	35453	5799	1161	568	908	6254	6952	7557	6219
hsa-miR-758-5p	GATGGTTGACCAGAGAGCACAC	1	hsa-miR-758-5p	119	14	3	0	1	13	18	17	8
hsa-miR-759	GCAGAGTGCAAACAATTTTGAC	1	hsa-miR-759	0	0	0	0	0	0	0	0	0
hsa-miR-760	CGGCTCTGGGTCTGTGGGGA	1	hsa-miR-760	4840	705	1049	1146	964	827	1087	856	782
hsa-miR-761	GCAGCAGGGTGAAACTGACACA	1	hsa-miR-761	0	0	0	0	0	0	0	0	0
hsa-miR-762	GGGGCTGGGGCCGGGGCCGAGC	1	hsa-miR-762	0	0	0	0	0	1	0	0	0
hsa-miR-764	GCAGGTGCTCACTTGTCCTCCT	1	hsa-miR-764	0	0	0	0	0	0	0	0	0
hsa-miR-765	TGGAGGAGAAGGAAGGTGATG	1	hsa-miR-765	11	1	8	0	0	0	0	0	0
hsa-miR-766-3p	ACTCCAGCCCCACAGCCTCAGC	1	hsa-miR-766-3p	594	121	51	62	45	71	80	122	75
hsa-miR-766-5p	AGGAGGAATTGGTGCTGGTCTT	1	hsa-miR-766-5p	213	81	25	14	25	28	63	77	62
hsa-miR-767-3p	TCTGCTCATACCCCATGGTTTCT	1	hsa-miR-767-3p	14	11	0	0	0	0	0	0	4
hsa-miR-767-5p	TGCACCATGGTTGTCTGAGCATG	1	hsa-miR-767-5p	404	371	3	3	1	26	40	274	283
hsa-miR-769-3p	CTGGGATCTCCGGGGTCTTGGTT	1	hsa-miR-769-3p	182	30	14	9	8	28	20	33	17
hsa-miR-769-5p	TGAGACCTCTGGGTTCTGAGCT	1	hsa-miR-769-5p	10422	1472	2004	1752	1768	1603	1694	2017	1849
hsa-miR-770-5p	TCCAGTACCACGTGTCAGGGCCA	1	hsa-miR-770-5p	51	8	4	2	3	3	12	11	12
hsa-miR-802	CAGTAACAAAGATTCATCCTTGT	1	hsa-miR-802	0	0	0	0	0	0	0	0	0
hsa-miR-873-3p	GGAGACTGATGAGTTCCCGGGA	1	hsa-miR-873-3p	2012	340	0	1	0	381	363	453	229
hsa-miR-873-5p	GCAGGAACTTGTGAGTCTCCT	1	hsa-miR-873-5p	468	109	0	0	0	112	115	139	136
hsa-miR-874-3p	CTGCCCTGGCCCGAGGGACCGA	1	hsa-miR-874-3p	3	1	2	1	0	2	0	3	0
hsa-miR-874-5p	CGGCCCCACGCACCAGGGTAAGA	1	hsa-miR-874-5p	0	0	0	0	0	0	0	0	0
hsa-miR-875-3p	CCTGGAAACACTGAGGTTGTG	1	hsa-miR-875-3p	0	0	0	0	0	0	0	0	0
hsa-miR-875-5p	TATACCTCAGTTTTATCAGGTG	1	hsa-miR-875-5p	0	0	0	0	0	0	0	0	0
hsa-miR-876-3p	TGGTGGTTTACAAAGTAATTCA	1	hsa-miR-876-3p	43	6	0	0	0	17	8	8	4
hsa-miR-876-5p	TGGATTTCTTTGTGAATCACCA	1	hsa-miR-876-5p	22	1	0	0	0	3	1	1	4
hsa-miR-877-3p	TCCTCTTCTCCCTCCTCCCAG	1	hsa-miR-877-3p	1036	149	36	43	40	188	129	207	165
hsa-miR-877-5p	GTAGAGGAGATGGCGCAGGG	1	hsa-miR-877-5p	2418	438	100	75	62	384	524	474	387
hsa-miR-885-3p	AGGCAGCGGGGTGTAGTGGATA	1	hsa-miR-885-3p	0	0	0	0	0	0	0	0	0
hsa-miR-885-5p	TCCATTACACTACCCTGCCTCT	1	hsa-miR-885-5p	0	0	3	0	0	0	0	1	0
hsa-miR-887-3p	GTGAACGGGCGCCATCCCGAGG	1	hsa-miR-887-3p	42	16	12	3	3	10	8	6	9
hsa-miR-887-5p	CTTGGGAGCCCTGTTAGACTC	1	hsa-miR-887-5p	315	62	44	19	26	66	71	80	56
hsa-miR-888-3p	GACTGACACCTCTTTGGGTGAA	1	hsa-miR-888-3p	0	0	0	0	0	0	0	0	0
hsa-miR-888-5p	TACTCAAAAAGCTGTCAGTCA	1	hsa-miR-888-5p	0	2	3	4	4	0	0	3	3
hsa-miR-889-3p	TTAATATCGGACAACCATTGT	1	hsa-miR-889-3p	116551	16618	3456	1801	2558	19913	25104	25039	22601
hsa-miR-889-5p	AATGGCTGTCCGTAGTATGGTC	1	hsa-miR-889-5p	296	61	4	5	3	72	50	76	57
hsa-miR-890	TACTTGGAAAGGCATCAGTTG	1	hsa-miR-890	0	0	0	0	0	0	0	0	0
hsa-miR-891a-3p	AGTGGCACATGTTTGTTGTGAG	1	hsa-miR-891a-3p	0	0	0	0	0	0	0	0	0
hsa-miR-891a-5p	TGCAACGAACCTGAGCCACTGA	1	hsa-miR-891a-5p	11	11	11	0	17	0	13	10	5
hsa-miR-891b	TGCAACTTACCTGAGTCATTGA	1	hsa-miR-891b	0	0	0	0	0	0	0	0	0
hsa-miR-892a	CACTGTGTCCTTTCTGCGTAG	1	hsa-miR-892a	18	1	17	0	10	0	6	8	31
hsa-miR-892b	CACTGGCTCCTTTCTGGGTAGA	1	hsa-miR-892b	0	0	0	0	0	0	0	0	0
hsa-miR-892c-3p	CACTGTTTCCTTTCTGAGTGGA	1	hsa-miR-892c-3p	0	0	0	0	0	0	0	1	0
hsa-miR-892c-5p	TATTCAGAAAGGTGCCAGTCA	1	hsa-miR-892c-5p	0	0	0	0	0	0	0	0	0
hsa-miR-920	GGGGAGCTGTGGAAGCAGTA	1	hsa-miR-920	0	0	0	0	0	0	0	0	0
hsa-miR-921	CTAGTGAGGGACAGAACCAGGATTC	1	hsa-miR-921	0	0	0	0	0	0	0	0	0
hsa-miR-922	GCAGCAGAGAATAGGACTACGTC	1	hsa-miR-922	0	0	0	0	0	0	0	0	0
hsa-miR-924	AGAGTCTTGTGATGTCTTGC	1	hsa-miR-924	0	0	0	0	0	0	0	0	0
hsa-miR-933	TGTGCGCAGGGAGACCTCTCCC	1	hsa-miR-933	62	12	9	7	7	11	12	14	16
hsa-miR-934	TGTCTACTACTGGAGACACTGG	1	hsa-miR-934	0	3	0	0	0	0	0	3	0
hsa-miR-935	CCAGTTACCGCTTCCGCTACCGC	1	hsa-miR-935	6	0	0	0	0	0	0	0	0
hsa-miR-936	ACAGTAGAGGGAGGAATCGCAG	1	hsa-miR-936	0	0	0	0	0	0	0	0	0
hsa-miR-937-3p	ATCCGCGCTCTGACTCTCTGCC	1	hsa-miR-937-3p	2692	566	109	92	66	552	817	561	738
hsa-miR-937-5p	GTGAGTCAGGGTGGGGCTGG	1	hsa-miR-937-5p	10	5	1	3	0	2	1	3	3
hsa-miR-938	TGCCCTTAAAGGTGAACCCAGT	1	hsa-miR-938	0	0	0	0	0	0	0	0	0
hsa-miR-939-3p	CCCTGGGCCTCTGCTCCCCAG	1	hsa-miR-939-3p	0	0	0	0	1	2	4	2	0
hsa-miR-939-5p	TGGGGAGCTGAGGCTCTGGGGGTG	1	hsa-miR-939-5p	20	2	6	3	3	3	9	11	17
hsa-miR-940	AAGGCAGGGCCCCCGCTCCCC	1	hsa-miR-940	53	9	11	14	9	3	13	12	4
hsa-miR-941	CACCCGGCTGTGTGCACATGTGC	4	hsa-miR-941	109923	18255	9300	7839	9772	17677	25425	25579	28516
hsa-miR-942-3p	CACATGGCCGAAACAGAGAAGT	1	hsa-miR-942-3p	426	49	48	59	67	57	74	52	67
hsa-miR-942-5p	TCTTCTCTGTTTTGGCCATGTG	1	hsa-miR-942-5p	4265	572	538	475	391	560	612	607	581
hsa-miR-943	CTGACTGTTGCCGTCCTCCAG	1	hsa-miR-943	170	26	12	13	17	22	25	13	19
hsa-miR-944	AAATTATTGTACATCGGATGAG	1	hsa-miR-944	210	35	12	14	14	23	33	38	13
hsa-miR-1178-3p	TTGCTCACTGTTCTTCCCTAG	1	hsa-miR-1178-3p	30	1	0	1	0	6	1	4	7
hsa-miR-1178-5p	CAGGGTCAGCTGAGCATG	1	hsa-miR-1178-5p	0	0	0	0	0	0	0	0	0
hsa-miR-1179	AAGCATTCTTTCATTGGTTGG	1	hsa-miR-1179	0	0	0	0	0	0	8	0	0
hsa-miR-1180-3p	TTTCCGGCTCGCGTGGGTGTGT	1	hsa-miR-1180-3p	41073	8126	648	419	467	7304	7982	9488	9189
hsa-miR-1180-5p	GGACCCACCCGGCCGGGAATA	1	hsa-miR-1180-5p	13	3	0	0	0	4	2	6	1
hsa-miR-1181	CCGTCGCCGCCACCCGAGCCG	1	hsa-miR-1181	0	0	0	0	0	0	0	0	0
hsa-miR-1182	GAGGGTCTTGGGAGGGATGTGAC	1	hsa-miR-1182	0	0	0	0	0	0	0	0	0
hsa-miR-1183	CACTGTAGGTGATGGTGAGAGTGGGCA	1	hsa-miR-1183	0	0	0	0	0	0	0	0	0
hsa-miR-1184	CCTGCAGCGACTTGATGGCTTCC	3	hsa-miR-1184	0	0	0	0	0	0	0	0	0
hsa-miR-1185-1-3p	ATATACAGGGGGAGACTCTTAT	1	hsa-miR-1185-1-3p	23611	3706	523	402	426	4779	4866	5122	4304
hsa-miR-1185-2-3p	ATATACAGGGGGAGACTCTCAT	1	hsa-miR-1185-2-3p	8047	1244	212	199	187	1581	1560	1831	1289
hsa-miR-1185-5p	AGAGGATACCCTTTGTATGTT	2	hsa-miR-1185-5p	76	15	0	4	0	21	12	15	19
hsa-miR-1193	GGGATGGTAGACCGGTGACGTGC	1	hsa-miR-1193	135	34	7	10	7	30	36	35	54
hsa-miR-1197	TAGGACACATGGTCTACTTCT	1	hsa-miR-1197	4088	764	32	24	38	988	1059	942	726
hsa-miR-1199-3p	TGCGGCCGGTGCTCAACCTGC	1	hsa-miR-1199-3p	0	0	0	0	0	0	0	0	0
hsa-miR-1199-5p	CCTGAGCCCGGGCCGCGCAG	1	hsa-miR-1199-5p	0	0	0	0	0	0	0	0	0
hsa-miR-1200	CTCCTGAGCCATTCTGAGCCTC	1	hsa-miR-1200	0	0	0	0	0	0	0	0	0
hsa-miR-1202	GTGCCAGCTGCAGTGGGGGAG	1	hsa-miR-1202	0	0	0	0	0	0	0	0	0
hsa-miR-1203	CCCGGAGCCAGGATGCAGCTC	1	hsa-miR-1203	0	0	0	0	0	0	0	0	0
hsa-miR-1204	TCGTGGCCTGGTCTCCATTAT	1	hsa-miR-1204	0	0	0	0	0	0	0	0	0
hsa-miR-1205	TCTGCAGGGTTTGCTTTGAG	1	hsa-miR-1205	0	0	0	0	0	0	0	0	0
hsa-miR-1206	TGTTCATGTAGATGTTTAAGC	1	hsa-miR-1206	0	0	0	0	0	0	0	0	0
hsa-miR-1207-3p	TCAGCTGGCCCTCATTTC	1	hsa-miR-1207-3p	0	0	0	0	0	0	0	0	0
hsa-miR-1207-5p	TGGCAGGGAGGCTGGGAGGGG	1	hsa-miR-1207-5p	0	0	0	0	0	0	0	0	0
hsa-miR-1208	TCACTGTTCAGACAGGCGGA	1	hsa-miR-1208	0	0	0	0	0	0	0	0	0
hsa-miR-1224-3p	CCCCACCTCCTCTCTCCTCAG	1	hsa-miR-1224-3p	25	7	10	5	6	13	5	6	4
hsa-miR-1224-5p	GTGAGGACTCGGGAGGTGG	1	hsa-miR-1224-5p	22	4	6	5	6	7	6	3	0
hsa-miR-1225-3p	TGAGCCCCTGTGCCGCCCCCAG	1	hsa-miR-1225-3p	0	0	0	0	0	0	0	0	0
hsa-miR-1225-5p	GTGGGTACGGCCCAGTGGGGGG	1	hsa-miR-1225-5p	1	0	0	0	0	0	0	2	0
hsa-miR-1226-3p	TCACCAGCCCTGTGTTCCCTAG	1	hsa-miR-1226-3p	3084	500	90	114	109	651	566	731	476
hsa-miR-1226-5p	GTGAGGGCATGCAGGCCTGGATGGGG	1	hsa-miR-1226-5p	156	26	3	7	6	32	24	38	26
hsa-miR-1227-3p	CGTGCCACCCTTTTCCCCAG	1	hsa-miR-1227-3p	176	38	36	24	8	34	25	39	27
hsa-miR-1227-5p	GTGGGGCCAGGCGGTGG	1	hsa-miR-1227-5p	0	0	0	0	0	0	0	0	0
hsa-miR-1228-3p	TCACACCTGCCTCGCCCCCC	1	hsa-miR-1228-3p	201	77	50	19	23	34	44	66	49
hsa-miR-1228-5p	GTGGGCGGGGGCAGGTGTGTG	1	hsa-miR-1228-5p	121	34	23	22	20	19	19	41	29
hsa-miR-1229-3p	CTCTCACCACTGCCCTCCCACAG	1	hsa-miR-1229-3p	254	47	2	1	4	29	56	52	27
hsa-miR-1229-5p	GTGGGTAGGGTTTGGGGGAGAGCG	1	hsa-miR-1229-5p	0	0	0	0	0	1	0	1	0
hsa-miR-1231	GTGTCTGGGCGGACAGCTGC	1	hsa-miR-1231	2	1	0	0	0	0	0	2	0
hsa-miR-1233-3p	TGAGCCCTGTCCTCCCGCAG	2	hsa-miR-1233-3p	0	0	0	0	0	0	0	0	0
hsa-miR-1233-5p	AGTGGGAGGCCAGGGCACGGCA	2	hsa-miR-1233-5p	0	0	0	0	0	0	0	0	0
hsa-miR-1234-3p	TCGGCCTGACCACCCACCCCAC	1	hsa-miR-1234-3p	16	4	4	6	2	3	2	3	3
hsa-miR-1236-3p	CCTCTTCCCCTTGTCTCTCCAG	1	hsa-miR-1236-3p	89	9	8	0	0	17	24	23	12
hsa-miR-1236-5p	TGAGTGACAGGGGAAATGGGGA	1	hsa-miR-1236-5p	0	8	0	3	0	0	7	0	2
hsa-miR-1237-3p	TCCTTCTGCTCCGTCCCCCAG	1	hsa-miR-1237-3p	130	36	51	25	27	34	44	28	13
hsa-miR-1237-5p	CGGGGGCGGGGCCGAAGCGCG	1	hsa-miR-1237-5p	0	0	0	0	0	0	0	2	0
hsa-miR-1238-3p	CTTCCTCGTCTGTCTGCCCC	1	hsa-miR-1238-3p	10	0	0	1	0	2	2	3	1
hsa-miR-1238-5p	GTGAGTGGGAGCCCCAGTGTGTG	1	hsa-miR-1238-5p	0	0	0	0	0	0	0	0	0
hsa-miR-1243	AACTGGATCAATTATAGGAGTG	1	hsa-miR-1243	216	47	20	6	11	43	21	32	21
hsa-miR-1244	AAGTAGTTGGTTTGTATGAGATGGTT	3	hsa-miR-1244	8	6	1	3	4	1	0	5	3
hsa-miR-1245a	AAGTGATCTAAAGGCCTACAT	1	hsa-miR-1245a	23	14	0	0	0	13	11	3	22
hsa-miR-1245b-3p	TCAGATGATCTAAAGGCCTATA	1	hsa-miR-1245b-3p	52	17	0	0	0	14	14	10	27
hsa-miR-1245b-5p	TAGGCCTTTAGATCACTTAAA	1	hsa-miR-1245b-5p	17	10	0	0	0	1	2	10	10
hsa-miR-1246	AATGGATTTTTGGAGCAGG	1	hsa-miR-1246	1328	407	281	353	726	343	274	191	227
hsa-miR-1247-3p	CCCCGGGAACGTCGAGACTGGAGC	1	hsa-miR-1247-3p	0	0	0	0	0	0	0	0	0
hsa-miR-1247-5p	ACCCGTCCCGTTCGTCCCCGGA	1	hsa-miR-1247-5p	0	0	0	0	0	3	0	0	0
hsa-miR-1248	ACCTTCTTGTATAAGCACTGTGCTAAA	1	hsa-miR-1248	313	50	55	42	57	54	39	23	30
hsa-miR-1249	ACGCCCTTCCCCCCCTTCTTCA	1	hsa-miR-1249	425	128	132	85	74	66	123	93	98
hsa-miR-1250-3p	ACATTTTCCAGCCCATTCA	1	hsa-miR-1250-3p	0	0	0	0	0	0	0	0	0
hsa-miR-1250-5p	ACGGTGCTGGATGTGGCCTTT	1	hsa-miR-1250-5p	3747	533	223	290	284	792	490	855	308
hsa-miR-1251-3p	CGCTTTGCTCAGCCAGTGTAG	1	hsa-miR-1251-3p	0	0	0	0	0	0	0	0	0
hsa-miR-1251-5p	ACTCTAGCTGCCAAAGGCGCT	1	hsa-miR-1251-5p	0	0	0	0	0	0	0	0	0
hsa-miR-1252-3p	CAAATGAGCTTAATTTCCTTTT	1	hsa-miR-1252-3p	8	0	0	0	0	0	0	0	3
hsa-miR-1252-5p	AGAAGGAAATTGAATTCATTTA	1	hsa-miR-1252-5p	472	55	25	50	32	68	84	97	119
hsa-miR-1253	AGAGAAGAAGATCAGCCTGCA	1	hsa-miR-1253	0	0	0	0	0	0	0	0	0
hsa-miR-1254	AGCCTGGAAGCTGGAGCCTGCAGT	2	hsa-miR-1254	1584	293	163	292	232	237	238	289	281
hsa-miR-1255a	AGGATGAGCAAAGAAAGTAGATT	1	hsa-miR-1255a	3008	459	355	391	364	383	662	658	762
hsa-miR-1255b-2-3p	AACCACTTTCTTTGCTCATCCA	1	hsa-miR-1255b-2-3p	0	0	0	0	0	0	0	0	0
hsa-miR-1255b-5p	CGGATGAGCAAAGAAAGTGGTT	2	hsa-miR-1255b-5p	122	12	7	1	15	14	15	27	12
hsa-miR-1256	AGGCATTGACTTCTCACTAGCT	1	hsa-miR-1256	22	1	0	0	0	4	0	1	5
hsa-miR-1257	AGTGAATGATGGGTTCTGACC	1	hsa-miR-1257	38	1	3	1	11	2	4	9	10
hsa-miR-1258	AGTTAGGATTAGGTCGTGGAA	1	hsa-miR-1258	49	2	0	0	0	5	4	5	16
hsa-miR-1260a	ATCCCACCTCTGCCACCA	1	hsa-miR-1260a	1221	259	203	194	270	246	222	296	200
hsa-miR-1260b	ATCCCACCACTGCCACCAT	1	hsa-miR-1260b	1608	405	234	218	310	343	277	360	303
hsa-miR-1261	ATGGATAAGGCTTTGGCTT	1	hsa-miR-1261	8	0	0	0	2	1	0	0	3
hsa-miR-1262	ATGGGTGAATTTGTAGAAGGAT	1	hsa-miR-1262	2229	462	114	150	127	319	508	677	926
hsa-miR-1263	ATGGTACCCTGGCATACTGAGT	1	hsa-miR-1263	0	0	0	0	0	0	0	0	0
hsa-miR-1264	CAAGTCTTATTTGAGCACCTGTT	1	hsa-miR-1264	0	0	0	0	0	0	0	0	0
hsa-miR-1265	CAGGATGTGGTCAAGTGTTGTT	1	hsa-miR-1265	0	0	1	0	0	0	0	0	0
hsa-miR-1266-3p	CCCTGTTCTATGCCCTGAGGGA	1	hsa-miR-1266-3p	0	0	0	3	0	0	0	0	0
hsa-miR-1266-5p	CCTCAGGGCTGTAGAACAGGGCT	1	hsa-miR-1266-5p	187	17	56	41	31	23	27	58	19
hsa-miR-1267	CCTGTTGAAGTGTAATCCCCA	1	hsa-miR-1267	0	0	0	2	2	0	0	0	0
hsa-miR-1268a	CGGGCGTGGTGGTGGGGG	1	hsa-miR-1268a	1397	349	844	496	456	234	424	231	368
hsa-miR-1268b	CGGGCGTGGTGGTGGGGGTG	1	hsa-miR-1268b	1454	399	821	486	479	242	425	216	288
hsa-miR-1269a	CTGGACTGAGCCGTGCTACTGG	1	hsa-miR-1269a	32320	6483	5	7	0	6124	8193	5968	6954
hsa-miR-1269b	CTGGACTGAGCCATGCTACTGG	1	hsa-miR-1269b	3175	503	0	0	0	511	664	525	678
hsa-miR-1270	CTGGAGATATGGAAGAGCTGTGT	2	hsa-miR-1270	0	0	0	0	0	0	0	0	0
hsa-miR-1271-3p	AGTGCCTGCTATGTGCCAGGCA	1	hsa-miR-1271-3p	27	3	1	6	7	4	9	5	4
hsa-miR-1271-5p	CTTGGCACCTAGCAAGCACTCA	1	hsa-miR-1271-5p	2592	373	329	355	287	412	441	543	475
hsa-miR-1272	GATGATGATGGCAGCAAATTCTGAAA	1	hsa-miR-1272	7	1	0	0	0	0	0	0	0
hsa-miR-1273a	GGGCGACAAAGCAAGACTCTTTCTT	1	hsa-miR-1273a	0	0	0	0	0	0	0	0	0
hsa-miR-1273c	GGCGACAAAACGAGACCCTGTC	1	hsa-miR-1273c	85	27	7	5	2	25	24	38	15
hsa-miR-1273d	GAACCCATGAGGTTGAGGCTGCAGT	1	hsa-miR-1273d	437	45	24	36	30	60	141	68	103
hsa-miR-1273e	TTGCTTGAACCCAGGAAGTGGA	1	hsa-miR-1273e	0	0	0	0	0	0	0	0	0
hsa-miR-1273f	GGAGATGGAGGTTGCAGTG	1	hsa-miR-1273f	0	0	0	0	0	0	0	0	0
hsa-miR-1273g-3p	ACCACTGCACTCCAGCCTGAG	1	hsa-miR-1273g-3p	47	9	14	12	13	7	6	3	4
hsa-miR-1273g-5p	GGTGGTTGAGGCTGCAGTAAGT	1	hsa-miR-1273g-5p	0	0	0	0	0	0	0	0	0
hsa-miR-1273h-3p	CTGCAGACTCGACCTCCCAGGC	1	hsa-miR-1273h-3p	0	0	0	0	0	0	0	0	0
hsa-miR-1273h-5p	CTGGGAGGTCAAGGCTGCAGT	1	hsa-miR-1273h-5p	0	0	0	2	2	2	1	0	0
hsa-miR-1275	GTGGGGGAGAGGCTGTC	1	hsa-miR-1275	58	5	1	0	2	6	8	2	11
hsa-miR-1276	TAAAGAGCCCTGTGGAGACA	1	hsa-miR-1276	664	107	48	44	31	150	162	170	135
hsa-miR-1277-3p	TACGTAGATATATATGTATTTT	1	hsa-miR-1277-3p	43	9	1	3	1	4	2	8	5
hsa-miR-1277-5p	AAATATATATATATATGTACGTAT	1	hsa-miR-1277-5p	72	30	16	6	10	17	11	36	18
hsa-miR-1278	TAGTACTGTGCATATCATCTAT	1	hsa-miR-1278	1338	292	128	161	115	227	231	303	400
hsa-miR-1279	TCATATTGCTTCTTTCT	1	hsa-miR-1279	0	0	0	0	0	0	0	0	0
hsa-miR-1281	TCGCCTCCTCCTCTCCC	1	hsa-miR-1281	0	0	0	0	0	0	0	0	0
hsa-miR-1282	TCGTTTGCCTTTTTCTGCTT	1	hsa-miR-1282	0	0	0	0	0	0	0	0	0
hsa-miR-1283	TCTACAAAGGAAAGCGCTTTCT	2	hsa-miR-1283	0	0	0	0	0	0	0	0	0
hsa-miR-1284	TCTATACAGACCCTGGCTTTTC	1	hsa-miR-1284	131	50	36	49	20	18	20	36	55
hsa-miR-1285-3p	TCTGGGCAACAAAGTGAGACCT	2	hsa-miR-1285-3p	1638	256	81	66	84	253	372	332	328
hsa-miR-1285-5p	GATCTCACTTTGTTGCCCAGG	1	hsa-miR-1285-5p	54	5	2	0	3	6	4	3	3
hsa-miR-1286	TGCAGGACCAAGATGAGCCCT	1	hsa-miR-1286	0	3	1	0	0	1	0	0	0
hsa-miR-1287-3p	CTCTAGCCACAGATGCAGTGAT	1	hsa-miR-1287-3p	7	0	0	1	0	0	0	3	0
hsa-miR-1287-5p	TGCTGGATCAGTGGTTCGAGTC	1	hsa-miR-1287-5p	871	178	119	124	116	136	181	242	246
hsa-miR-1288-3p	TGGACTGCCCTGATCTGGAGA	1	hsa-miR-1288-3p	241	24	5	6	5	41	63	53	75
hsa-miR-1288-5p	GCAGATCAGGACTGTAACTCACC	1	hsa-miR-1288-5p	15	0	0	0	0	0	0	0	3
hsa-miR-1289	TGGAGTCCAGGAATCTGCATTTT	2	hsa-miR-1289	7	4	3	1	0	8	2	19	3
hsa-miR-1290	TGGATTTTTGGATCAGGGA	1	hsa-miR-1290	1	0	0	0	0	0	0	0	0
hsa-miR-1291	TGGCCCTGACTGAAGACCAGCAGT	1	hsa-miR-1291	620	99	65	60	77	191	109	147	98
hsa-miR-1292-3p	TCGCGCCCCGGCTCCCGTTC	1	hsa-miR-1292-3p	16	0	6	5	2	3	1	2	0
hsa-miR-1292-5p	TGGGAACGGGTTCCGGCAGACGCTG	1	hsa-miR-1292-5p	2172	357	377	312	336	331	434	399	424
hsa-miR-1293	TGGGTGGTCTGGAGATTTGTGC	1	hsa-miR-1293	51	19	6	5	5	8	16	13	56
hsa-miR-1294	TGTGAGGTTGGCATTGTTGTCT	1	hsa-miR-1294	227	61	20	18	23	44	47	64	75
hsa-miR-1295a	TTAGGCCGCAGATCTGGGTGA	1	hsa-miR-1295a	0	0	0	0	0	0	0	0	0
hsa-miR-1295b-3p	AATAGGCCACGGATCTGGGCAA	1	hsa-miR-1295b-3p	0	0	0	0	0	0	0	0	0
hsa-miR-1295b-5p	CACCCAGATCTGCGGCCTAAT	1	hsa-miR-1295b-5p	0	0	0	0	0	0	0	0	0
hsa-miR-1296-3p	GAGTGGGGCTTCGACCCTAACC	1	hsa-miR-1296-3p	11	1	1	0	1	1	7	2	0
hsa-miR-1296-5p	TTAGGGCCCTGGCTCCATCTCC	1	hsa-miR-1296-5p	541	91	50	52	47	110	63	76	105
hsa-miR-1297	TTCAAGTAATTCAGGTG	1	hsa-miR-1297	0	0	0	0	1	0	0	1	0
hsa-miR-1298-3p	CATCTGGGCAACTGACTGAAC	1	hsa-miR-1298-3p	0	0	0	0	0	0	0	0	0
hsa-miR-1298-5p	TTCATTCGGCTGTCCAGATGTA	1	hsa-miR-1298-5p	0	0	0	0	0	0	0	1	4
hsa-miR-1299	TTCTGGAATTCTGTGTGAGGGA	1	hsa-miR-1299	1208	329	175	105	118	112	212	293	451
hsa-miR-1301-3p	TTGCAGCTGCCTGGGAGTGACTTC	1	hsa-miR-1301-3p	84262	14674	4264	4823	4539	16616	17246	17996	12666
hsa-miR-1301-5p	CGCTCTAGGCACCGCAGCA	1	hsa-miR-1301-5p	0	0	0	0	0	0	0	0	0
hsa-miR-1302	TTGGGACATACTTATGCTAAA	11	hsa-miR-1302	38	7	0	1	3	2	3	2	0
hsa-miR-1303	TTTAGAGACGGGGTCTTGCTCT	1	hsa-miR-1303	1482	301	176	172	126	279	384	263	429
hsa-miR-1304-3p	TCTCACTGTAGCCTCGAACCCC	1	hsa-miR-1304-3p	4796	519	376	438	385	591	1033	1193	1531
hsa-miR-1304-5p	TTTGAGGCTACAGTGAGATGTG	1	hsa-miR-1304-5p	175	35	22	20	11	24	50	36	55
hsa-miR-1305	TTTTCAACTCTAATGGGAGAGA	1	hsa-miR-1305	30	14	0	0	0	10	6	12	9
hsa-miR-1306-3p	ACGTTGGCTCTGGTGGTG	1	hsa-miR-1306-3p	292	52	61	43	40	58	84	36	104
hsa-miR-1306-5p	CCACCTCCCCTGCAAACGTCCA	1	hsa-miR-1306-5p	1543	304	307	258	222	295	333	360	251
hsa-miR-1307-3p	ACTCGGCGTGGCGTCGGTCGTG	1	hsa-miR-1307-3p	179496	31347	21843	14303	16427	26595	36728	35147	39664
hsa-miR-1307-5p	TCGACCGGACCTCGACCGGCT	1	hsa-miR-1307-5p	2339	575	292	159	231	449	512	527	505
hsa-miR-1321	CAGGGAGGTGAATGTGAT	1	hsa-miR-1321	0	0	0	0	0	0	0	0	0
hsa-miR-1322	GATGATGCTGCTGATGCTG	1	hsa-miR-1322	0	0	0	0	0	0	0	0	0
hsa-miR-1323	TCAAAACTGAGGGGCATTTTCT	1	hsa-miR-1323	19	3	0	0	4	0	0	2	0
hsa-miR-1324	CCAGACAGAATTCTATGCACTTTC	1	hsa-miR-1324	0	0	0	0	0	0	0	0	0
hsa-miR-1343-3p	CTCCTGGGGCCCGCACTCTCGC	1	hsa-miR-1343-3p	2787	569	278	277	217	378	594	642	700
hsa-miR-1343-5p	TGGGGAGCGGCCCCCGGGTGGG	1	hsa-miR-1343-5p	3	1	0	1	1	1	1	2	0
hsa-miR-1468-3p	AGCAAAATAAGCAAATGGAAAA	1	hsa-miR-1468-3p	0	0	0	0	0	0	0	0	0
hsa-miR-1468-5p	CTCCGTTTGCCTGTTTCGCTG	1	hsa-miR-1468-5p	1466	210	35	48	40	207	299	270	227
hsa-miR-1469	CTCGGCGCGGGGCGCGGGCTCC	1	hsa-miR-1469	0	0	0	0	0	0	0	0	0
hsa-miR-1470	GCCCTCCGCCCGTGCACCCCG	1	hsa-miR-1470	0	0	0	0	0	0	0	0	0
hsa-miR-1471	GCCCGCGTGTGGAGCCAGGTGT	1	hsa-miR-1471	0	0	0	0	0	0	0	0	0
hsa-miR-1537-3p	AAAACCGTCTAGTTACAGTTGT	1	hsa-miR-1537-3p	7	0	0	0	0	0	0	0	0
hsa-miR-1537-5p	AGCTGTAATTAGTCAGTTTTCT	1	hsa-miR-1537-5p	0	0	2	0	0	0	0	0	0
hsa-miR-1538	CGGCCCGGGCTGCTGCTGTTCCT	1	hsa-miR-1538	95	12	27	25	35	19	21	13	16
hsa-miR-1539	TCCTGCGCGTCCCAGATGCCC	1	hsa-miR-1539	0	0	0	0	0	0	0	0	0
hsa-miR-1587	TTGGGCTGGGCTGGGTTGGG	1	hsa-miR-1587	0	0	0	0	0	0	0	0	0
hsa-miR-1825	TCCAGTGCCCTCCTCTCC	1	hsa-miR-1825	0	0	0	0	0	0	0	0	0
hsa-miR-1827	TGAGGCAGTAGATTGAAT	1	hsa-miR-1827	1	3	1	0	0	0	0	0	1
hsa-miR-1908-3p	CCGGCCGCCGGCTCCGCCCCG	1	hsa-miR-1908-3p	250	44	30	27	26	52	60	57	47
hsa-miR-1908-5p	CGGCGGGGACGGCGATTGGTC	1	hsa-miR-1908-5p	2852	498	391	447	399	497	607	644	558
hsa-miR-1909-3p	CGCAGGGGCCGGGTGCTCACCG	1	hsa-miR-1909-3p	36	7	0	0	9	4	7	7	7
hsa-miR-1909-5p	TGAGTGCCGGTGCCTGCCCTG	1	hsa-miR-1909-5p	71	12	0	1	5	13	17	18	11
hsa-miR-1910-3p	GAGGCAGAAGCAGGATGACA	1	hsa-miR-1910-3p	15	10	0	0	0	0	1	0	6
hsa-miR-1910-5p	CCAGTCCTGTGCCTGCCGCCT	1	hsa-miR-1910-5p	1147	251	23	16	7	215	252	235	261
hsa-miR-1911-3p	CACCAGGCATTGTGGTCTCC	1	hsa-miR-1911-3p	0	0	0	0	0	0	0	0	0
hsa-miR-1911-5p	TGAGTACCGCCATGTCTGTTGGG	1	hsa-miR-1911-5p	0	0	0	0	0	0	0	0	0
hsa-miR-1912	TACCCAGAGCATGCAGTGTGAA	1	hsa-miR-1912	0	0	0	0	0	0	0	0	0
hsa-miR-1913	TCTGCCCCCTCCGCTGCTGCCA	1	hsa-miR-1913	1	1	1	0	2	0	0	0	3
hsa-miR-1914-3p	GGAGGGGTCCCGCACTGGGAGG	1	hsa-miR-1914-3p	81	12	5	1	0	13	14	10	12
hsa-miR-1914-5p	CCCTGTGCCCGGCCCACTTCTG	1	hsa-miR-1914-5p	2299	319	107	112	77	422	630	359	394
hsa-miR-1915-3p	CCCCAGGGCGACGCGGCGGG	1	hsa-miR-1915-3p	0	1	0	0	0	0	0	0	0
hsa-miR-1915-5p	ACCTTGCCTTGCTGCCCGGGCC	1	hsa-miR-1915-5p	12	0	0	0	0	0	0	0	0
hsa-miR-1972	TCAGGCCAGGCACAGTGGCTCA	2	hsa-miR-1972	0	0	1	0	0	1	0	1	0
hsa-miR-1973	ACCGTGCAAAGGTAGCATA	1	hsa-miR-1973	0	0	0	0	0	0	0	0	0
hsa-miR-1976	CCTCCTGCCCTCCTTGCTGT	1	hsa-miR-1976	131	23	7	3	3	26	39	13	55
hsa-miR-2052	TGTTTTGATAACAGTAATGT	1	hsa-miR-2052	0	0	0	0	0	0	0	0	0
hsa-miR-2053	GTGTTAATTAAACCTCTATTTAC	1	hsa-miR-2053	0	0	0	0	0	0	0	0	0
hsa-miR-2054	CTGTAATATAAATTTAATTTATT	1	hsa-miR-2054	0	0	0	0	0	0	0	0	0
hsa-miR-2110	TTGGGGAAACGGCCGCTGAGTG	1	hsa-miR-2110	1867	440	652	459	550	316	482	350	481
hsa-miR-2113	ATTTGTGCTTGGCTCTGTCAC	1	hsa-miR-2113	0	0	0	0	0	0	0	0	0
hsa-miR-2114-3p	CGAGCCTCAAGCAAGGGACTT	1	hsa-miR-2114-3p	0	0	0	0	0	0	0	0	0
hsa-miR-2114-5p	TAGTCCCTTCCTTGAAGCGGTC	1	hsa-miR-2114-5p	0	0	0	0	0	0	0	0	0
hsa-miR-2115-3p	CATCAGAATTCATGGAGGCTAG	1	hsa-miR-2115-3p	8	3	1	1	0	8	2	10	6
hsa-miR-2115-5p	AGCTTCCATGACTCCTGATGGA	1	hsa-miR-2115-5p	0	0	0	0	0	0	0	0	0
hsa-miR-2116-3p	CCTCCCATGCCAAGAACTCCC	1	hsa-miR-2116-3p	277	44	12	40	35	53	53	97	56
hsa-miR-2116-5p	GGTTCTTAGCATAGGAGGTCT	1	hsa-miR-2116-5p	0	0	0	3	0	0	0	1	0
hsa-miR-2117	TGTTCTCTTTGCCAAGGACAG	1	hsa-miR-2117	0	0	0	0	0	0	0	0	0
hsa-miR-2276-3p	TCTGCAAGTGTCAGAGGCGAGG	1	hsa-miR-2276-3p	232	55	17	6	6	35	39	62	34
hsa-miR-2276-5p	GCCCTCTGTCACCTTGCAGACG	1	hsa-miR-2276-5p	11	1	0	0	3	1	4	1	0
hsa-miR-2277-3p	TGACAGCGCCCTGCCTGGCTC	1	hsa-miR-2277-3p	18	0	1	0	0	2	0	2	2
hsa-miR-2277-5p	AGCGCGGGCTGAGCGCTGCCAGTC	1	hsa-miR-2277-5p	1524	191	120	178	124	185	188	395	229
hsa-miR-2278	GAGAGCAGTGTGTGTTGCCTGG	1	hsa-miR-2278	195	26	13	9	11	22	28	26	17
hsa-miR-2355-3p	ATTGTCCTTGCTGTTTGGAGAT	1	hsa-miR-2355-3p	196	41	36	29	15	26	39	52	36
hsa-miR-2355-5p	ATCCCCAGATACAATGGACAA	1	hsa-miR-2355-5p	52	8	1	1	0	1	6	3	12
hsa-miR-2392	TAGGATGGGGGTGAGAGGTG	1	hsa-miR-2392	1	0	0	0	0	0	0	0	0
hsa-miR-2467-3p	AGCAGAGGCAGAGAGGCTCAGG	1	hsa-miR-2467-3p	11	1	0	0	0	1	3	1	0
hsa-miR-2467-5p	TGAGGCTCTGTTAGCCTTGGCTC	1	hsa-miR-2467-5p	6	0	5	1	4	2	4	0	6
hsa-miR-2681-3p	TATCATGGAGTTGGTAAAGCAC	1	hsa-miR-2681-3p	0	0	0	0	0	0	0	0	0
hsa-miR-2681-5p	GTTTTACCACCTCCAGGAGACT	1	hsa-miR-2681-5p	0	0	0	0	0	0	0	0	0
hsa-miR-2682-3p	CGCCTCTTCAGCGCTGTCTTCC	1	hsa-miR-2682-3p	0	0	0	0	0	0	0	0	0
hsa-miR-2682-5p	CAGGCAGTGACTGTTCAGACGTC	1	hsa-miR-2682-5p	398	73	0	0	0	28	91	65	206
hsa-miR-2861	GGGGCCTGGCGGTGGGCGG	1	hsa-miR-2861	0	0	0	0	0	0	0	0	0
hsa-miR-2909	GTTAGGGCCAACATCTCTTGG	1	hsa-miR-2909	0	0	0	0	0	0	0	0	0
hsa-miR-3064-3p	TTGCCACACTGCAACACCTTACA	1	hsa-miR-3064-3p	0	0	0	0	0	0	1	1	0
hsa-miR-3064-5p	TCTGGCTGTTGTGGTGTGCAA	1	hsa-miR-3064-5p	213	34	15	9	13	40	34	49	37
hsa-miR-3065-3p	TCAGCACCAGGATATTGTTGGAG	1	hsa-miR-3065-3p	103	22	6	3	9	34	20	16	4
hsa-miR-3065-5p	TCAACAAAATCACTGATGCTGGA	1	hsa-miR-3065-5p	720	125	38	42	23	164	101	133	90
hsa-miR-3074-3p	GATATCAGCTCAGTAGGCACCG	1	hsa-miR-3074-3p	37	6	4	9	9	8	4	12	0
hsa-miR-3074-5p	GTTCCTGCTGAACTGAGCCAG	1	hsa-miR-3074-5p	338	47	51	61	64	37	32	57	38
hsa-miR-3115	ATATGGGTTTACTAGTTGGT	1	hsa-miR-3115	141	25	3	0	1	16	24	12	20
hsa-miR-3116	TGCCTGGAACATAGTAGGGACT	2	hsa-miR-3116	16	0	0	0	0	0	1	1	1
hsa-miR-3117-3p	ATAGGACTCATATAGTGCCAG	1	hsa-miR-3117-3p	220	44	2	0	0	18	17	56	69
hsa-miR-3117-5p	AGACACTATACGAGTCATAT	1	hsa-miR-3117-5p	0	0	0	0	0	0	0	0	0
hsa-miR-3118	TGTGACTGCATTATGAAAATTCT	6	hsa-miR-3118	9	1	0	0	0	2	0	0	0
hsa-miR-3119	TGGCTTTTAACTTTGATGGC	2	hsa-miR-3119	0	0	0	0	0	0	0	0	0
hsa-miR-3120-3p	CACAGCAAGTGTAGACAGGCA	1	hsa-miR-3120-3p	290	43	11	6	4	45	52	68	29
hsa-miR-3120-5p	CCTGTCTGTGCCTGCTGTACA	1	hsa-miR-3120-5p	75	12	0	1	1	8	11	16	2
hsa-miR-3121-3p	TAAATAGAGTAGGCAAAGGACA	1	hsa-miR-3121-3p	89	11	10	2	6	5	17	8	17
hsa-miR-3121-5p	TCCTTTGCCTATTCTATTTAAG	1	hsa-miR-3121-5p	0	0	0	0	0	0	0	0	0
hsa-miR-3122	GTTGGGACAAGAGGACGGTCTT	1	hsa-miR-3122	9	2	3	1	1	2	5	2	0
hsa-miR-3123	CAGAGAATTGTTTAATC	1	hsa-miR-3123	0	0	0	0	0	0	0	0	0
hsa-miR-3124-3p	ACTTTCCTCACTCCCGTGAAGT	1	hsa-miR-3124-3p	0	0	0	0	0	0	0	0	0
hsa-miR-3124-5p	TTCGCGGGCGAAGGCAAAGTC	1	hsa-miR-3124-5p	71	8	20	21	23	5	13	6	17
hsa-miR-3125	TAGAGGAAGCTGTGGAGAGA	1	hsa-miR-3125	73	8	6	2	6	8	7	25	11
hsa-miR-3126-3p	CATCTGGCATCCGTCACACAGA	1	hsa-miR-3126-3p	64	10	2	2	5	4	7	3	9
hsa-miR-3126-5p	TGAGGGACAGATGCCAGAAGCA	1	hsa-miR-3126-5p	153	33	17	25	29	16	53	21	50
hsa-miR-3127-3p	TCCCCTTCTGCAGGCCTGCTGG	1	hsa-miR-3127-3p	321	43	48	24	19	47	60	57	55
hsa-miR-3127-5p	ATCAGGGCTTGTGGAATGGGAAG	1	hsa-miR-3127-5p	146	36	12	22	15	13	44	60	44
hsa-miR-3128	TCTGGCAAGTAAAAAACTCTCAT	1	hsa-miR-3128	139	21	1	5	5	9	19	17	24
hsa-miR-3129-3p	AAACTAATCTCTACACTGCTGC	1	hsa-miR-3129-3p	1567	445	45	45	48	236	332	363	533
hsa-miR-3129-5p	GCAGTAGTGTAGAGATTGGTTT	1	hsa-miR-3129-5p	1727	502	31	46	33	277	418	509	803
hsa-miR-3130-3p	GCTGCACCGGAGACTGGGTAA	2	hsa-miR-3130-3p	336	57	33	23	43	48	56	77	51
hsa-miR-3130-5p	TACCCAGTCTCCGGTGCAGCC	2	hsa-miR-3130-5p	21	1	6	0	0	1	0	1	0
hsa-miR-3131	TCGAGGACTGGTGGAAGGGCCTT	1	hsa-miR-3131	292	35	32	34	19	60	39	52	22
hsa-miR-3132	TGGGTAGAGAAGGAGCTCAGAGGA	1	hsa-miR-3132	13	5	2	1	8	3	1	2	0
hsa-miR-3133	TAAAGAACTCTTAAAACCCAAT	1	hsa-miR-3133	88	12	10	31	11	14	16	18	12
hsa-miR-3134	TGATGGATAAAAGACTACATATT	1	hsa-miR-3134	39	9	2	5	7	3	11	15	20
hsa-miR-3135a	TGCCTAGGCTGAGACTGCAGTG	1	hsa-miR-3135a	30	1	3	4	3	7	2	1	6
hsa-miR-3135b	GGCTGGAGCGAGTGCAGTGGTG	1	hsa-miR-3135b	1	0	0	0	1	0	0	1	0
hsa-miR-3136-3p	TGGCCCAACCTATTCAGTTAGT	1	hsa-miR-3136-3p	0	0	0	0	0	0	0	0	0
hsa-miR-3136-5p	CTGACTGAATAGGTAGGGTCATT	1	hsa-miR-3136-5p	1	0	0	0	0	0	2	5	7
hsa-miR-3137	TCTGTAGCCTGGGAGCAATGGGGT	1	hsa-miR-3137	2	1	1	0	0	1	0	7	0
hsa-miR-3138	TGTGGACAGTGAGGTAGAGGGAGT	1	hsa-miR-3138	101	10	17	0	4	12	18	7	16
hsa-miR-3139	TAGGAGCTCAACAGATGCCTGTT	1	hsa-miR-3139	34	21	0	0	3	10	12	11	9
hsa-miR-3140-3p	AGCTTTTGGGAATTCAGGTAGT	1	hsa-miR-3140-3p	84	23	3	14	4	23	37	33	28
hsa-miR-3140-5p	ACCTGAATTACCAAAAGCTTT	1	hsa-miR-3140-5p	6	0	0	0	0	1	0	0	2
hsa-miR-3141	GAGGGCGGGTGGAGGAGGA	1	hsa-miR-3141	7	3	0	3	6	0	0	1	0
hsa-miR-3142	AAGGCCTTTCTGAACCTTCAGA	1	hsa-miR-3142	0	0	0	0	0	0	1	0	0
hsa-miR-3143	ATAACATTGTAAAGCGCTTCTTTCG	1	hsa-miR-3143	24	4	6	0	2	3	1	5	2
hsa-miR-3144-3p	ATATACCTGTTCGGTCTCTTTA	1	hsa-miR-3144-3p	932	166	56	35	48	114	154	169	184
hsa-miR-3144-5p	AGGGGACCAAAGAGATATATAG	1	hsa-miR-3144-5p	315	102	77	32	43	87	106	122	139
hsa-miR-3145-3p	AGATATTTTGAGTGTTTGGAATTG	1	hsa-miR-3145-3p	149	17	6	8	10	18	11	29	9
hsa-miR-3145-5p	AACTCCAAACACTCAAAACTCA	1	hsa-miR-3145-5p	34	12	1	0	0	4	4	10	7
hsa-miR-3146	CATGCTAGGATAGAAAGAATGG	1	hsa-miR-3146	121	20	9	8	17	16	32	17	31
hsa-miR-3147	GGTTGGGCAGTGAGGAGGGTGTGA	1	hsa-miR-3147	0	0	0	0	0	0	0	0	0
hsa-miR-3148	TGGAAAAAACTGGTGTGTGCTT	1	hsa-miR-3148	7	0	92	122	124	3	1	0	0
hsa-miR-3149	TTTGTATGGATATGTGTGTGTAT	1	hsa-miR-3149	158	16	5	14	7	21	48	28	19
hsa-miR-3150a-3p	CTGGGGAGATCCTCGAGGTTGG	1	hsa-miR-3150a-3p	7	0	2	3	2	1	2	0	0
hsa-miR-3150a-5p	CAACCTCGACGATCTCCTCAGC	1	hsa-miR-3150a-5p	519	58	19	24	19	60	86	103	113
hsa-miR-3150b-3p	TGAGGAGATCGTCGAGGTTGG	1	hsa-miR-3150b-3p	0	1	0	0	0	0	1	0	0
hsa-miR-3150b-5p	CAACCTCGAGGATCTCCCCAGC	1	hsa-miR-3150b-5p	3	0	0	0	0	0	0	0	0
hsa-miR-3151-3p	CCTGATCCCACAGCCCACCT	1	hsa-miR-3151-3p	0	0	0	0	0	0	0	0	0
hsa-miR-3151-5p	GGTGGGGCAATGGGATCAGGT	1	hsa-miR-3151-5p	0	0	0	0	0	0	0	0	0
hsa-miR-3152-3p	TGTGTTAGAATAGGGGCAATAA	1	hsa-miR-3152-3p	29	4	4	3	1	6	6	1	5
hsa-miR-3152-5p	ATTGCCTCTGTTCTAACACAAG	1	hsa-miR-3152-5p	139	15	29	16	29	6	40	9	34
hsa-miR-3153	GGGGAAAGCGAGTAGGGACATTT	1	hsa-miR-3153	0	0	0	2	0	0	0	3	0
hsa-miR-3154	CAGAAGGGGAGTTGGGAGCAGA	1	hsa-miR-3154	60	20	0	0	0	14	13	10	14
hsa-miR-3155a	CCAGGCTCTGCAGTGGGAACT	1	hsa-miR-3155a	54	7	2	5	1	4	7	12	1
hsa-miR-3155b	CCAGGCTCTGCAGTGGGA	1	hsa-miR-3155b	1	0	0	0	0	1	0	0	0
hsa-miR-3156-3p	CTCCCACTTCCAGATCTTTCT	2	hsa-miR-3156-3p	0	0	0	0	0	0	0	0	0
hsa-miR-3156-5p	AAAGATCTGGAAGTGGGAGACA	3	hsa-miR-3156-5p	0	0	0	0	0	0	0	0	0
hsa-miR-3157-3p	CTGCCCTAGTCTAGCTGAAGCT	1	hsa-miR-3157-3p	94	22	13	11	11	13	9	11	9
hsa-miR-3157-5p	TTCAGCCAGGCTAGTGCAGTCT	1	hsa-miR-3157-5p	36	14	3	3	3	16	10	5	16
hsa-miR-3158-3p	AAGGGCTTCCTCTCTGCAGGAC	2	hsa-miR-3158-3p	5162	766	420	321	339	663	1084	1230	1493
hsa-miR-3158-5p	CCTGCAGAGAGGAAGCCCTTC	2	hsa-miR-3158-5p	8	5	0	0	0	0	3	2	0
hsa-miR-3159	TAGGATTACAAGTGTCGGCCAC	1	hsa-miR-3159	11	1	1	6	1	1	7	7	1
hsa-miR-3160-3p	AGAGCTGAGACTAGAAAGCCCA	2	hsa-miR-3160-3p	3	1	0	0	0	1	0	1	1
hsa-miR-3160-5p	GGCTTTCTAGTCTCAGCTCTCC	2	hsa-miR-3160-5p	0	0	0	0	0	0	0	0	0
hsa-miR-3161	CTGATAAGAACAGAGGCCCAGAT	1	hsa-miR-3161	51	17	1	9	10	9	16	22	20
hsa-miR-3162-3p	TCCCTACCCCTCCACTCCCCA	1	hsa-miR-3162-3p	0	1	0	0	0	0	0	0	0
hsa-miR-3162-5p	TTAGGGAGTAGAAGGGTGGGGAG	1	hsa-miR-3162-5p	6	5	1	1	1	0	2	0	6
hsa-miR-3163	TATAAAATGAGGGCAGTAAGAC	1	hsa-miR-3163	123	40	13	16	35	30	52	33	33
hsa-miR-3164	TGTGACTTTAAGGGAAATGGCG	1	hsa-miR-3164	249	18	32	26	42	29	80	53	59
hsa-miR-3165	AGGTGGATGCAATGTGACCTCA	1	hsa-miR-3165	62	1	7	12	6	5	7	6	7
hsa-miR-3166	CGCAGACAATGCCTACTGGCCTA	1	hsa-miR-3166	0	0	0	0	0	0	0	0	0
hsa-miR-3167	AGGATTTCAGAAATACTGGTGT	1	hsa-miR-3167	0	0	2	0	5	0	0	0	2
hsa-miR-3168	GAGTTCTACAGTCAGAC	1	hsa-miR-3168	9	3	1	0	0	2	1	0	0
hsa-miR-3169	TAGGACTGTGCTTGGCACATAG	1	hsa-miR-3169	0	0	0	0	0	0	0	0	0
hsa-miR-3170	CTGGGGTTCTGAGACAGACAGT	1	hsa-miR-3170	81	9	2	8	8	11	13	31	22
hsa-miR-3171	AGATGTATGGAATCTGTATATATC	1	hsa-miR-3171	0	0	0	0	0	0	0	0	0
hsa-miR-3173-3p	AAAGGAGGAAATAGGCAGGCCA	1	hsa-miR-3173-3p	45	1	2	1	0	5	1	1	9
hsa-miR-3173-5p	TGCCCTGCCTGTTTTCTCCTTT	1	hsa-miR-3173-5p	2111	317	224	245	189	430	414	445	387
hsa-miR-3174	TAGTGAGTTAGAGATGCAGAGCC	1	hsa-miR-3174	433	54	52	21	22	59	71	88	83
hsa-miR-3175	CGGGGAGAGAACGCAGTGACGT	1	hsa-miR-3175	32	5	2	0	1	2	11	2	9
hsa-miR-3176	ACTGGCCTGGGACTACCGG	1	hsa-miR-3176	581	73	68	57	46	83	151	147	83
hsa-miR-3177-3p	TGCACGGCACTGGGGACACGT	1	hsa-miR-3177-3p	2996	535	259	249	232	511	833	681	972
hsa-miR-3177-5p	TGTGTACACACGTGCCAGGCGCT	1	hsa-miR-3177-5p	16	2	6	1	1	4	7	11	6
hsa-miR-3178	GGGGCGCGGCCGGATCG	1	hsa-miR-3178	0	0	0	0	0	0	0	0	0
hsa-miR-3179	AGAAGGGGTGAAATTTAAACGT	3	hsa-miR-3179	253	29	15	5	25	30	42	37	76
hsa-miR-3180	TGGGGCGGAGCTTCCGGAG	2	hsa-miR-3180	44	5	8	3	11	2	2	7	3
hsa-miR-3180-3p	TGGGGCGGAGCTTCCGGAGGCC	3	hsa-miR-3180-3p	135	16	33	21	21	26	20	17	17
hsa-miR-3180-5p	CTTCCAGACGCTCCGCCCCACGTCG	3	hsa-miR-3180-5p	27	4	13	10	15	6	10	5	5
hsa-miR-3181	ATCGGGCCCTCGGCGCCGG	1	hsa-miR-3181	4	1	0	0	0	0	2	1	0
hsa-miR-3182	GCTTCTGTAGTGTAGTC	1	hsa-miR-3182	77	25	21	13	27	10	25	18	20
hsa-miR-3183	GCCTCTCTCGGAGTCGCTCGGA	1	hsa-miR-3183	1	3	0	0	0	2	1	4	0
hsa-miR-3184-3p	AAAGTCTCGCTCTCTGCCCCTCA	1	hsa-miR-3184-3p	39	8	4	4	0	7	15	11	7
hsa-miR-3184-5p	TGAGGGGCCTCAGACCGAGCTTTT	1	hsa-miR-3184-5p	105	28	10	3	1	23	21	18	19
hsa-miR-3185	AGAAGAAGGCGGTCGGTCTGCGG	1	hsa-miR-3185	0	0	0	0	0	0	0	0	0
hsa-miR-3186-3p	TCACGCGGAGAGATGGCTTTG	1	hsa-miR-3186-3p	0	0	0	0	0	2	0	0	0
hsa-miR-3186-5p	CAGGCGTCTGTCTACGTGGCTT	1	hsa-miR-3186-5p	0	1	0	0	0	0	0	3	0
hsa-miR-3187-3p	TTGGCCATGGGGCTGCGCGG	1	hsa-miR-3187-3p	830	133	66	50	57	171	182	140	105
hsa-miR-3187-5p	CCTGGGCAGCGTGTGGCTGAAGG	1	hsa-miR-3187-5p	43	12	13	2	6	25	15	16	13
hsa-miR-3188	AGAGGCTTTGTGCGGATACGGGG	1	hsa-miR-3188	345	56	14	20	11	76	72	104	39
hsa-miR-3189-3p	CCCTTGGGTCTGATGGGGTAG	1	hsa-miR-3189-3p	34	4	0	1	0	9	3	2	1
hsa-miR-3189-5p	TGCCCCATCTGTGCCCTGGGTAGGA	1	hsa-miR-3189-5p	0	0	0	0	0	0	2	0	0
hsa-miR-3190-3p	TGTGGAAGGTAGACGGCCAGAGA	1	hsa-miR-3190-3p	94	10	5	3	14	14	12	33	21
hsa-miR-3190-5p	TCTGGCCAGCTACGTCCCCA	1	hsa-miR-3190-5p	0	0	0	0	0	0	0	0	0
hsa-miR-3191-3p	TGGGGACGTAGCTGGCCAGACAG	1	hsa-miR-3191-3p	9	4	2	0	3	0	12	4	3
hsa-miR-3191-5p	CTCTCTGGCCGTCTACCTTCCA	1	hsa-miR-3191-5p	9	4	0	1	2	0	0	1	2
hsa-miR-3192-3p	CTCTGATCGCCCTCTCAGCTC	1	hsa-miR-3192-3p	29	6	0	4	7	2	1	8	0
hsa-miR-3192-5p	TCTGGGAGGTTGTAGCAGTGGAA	1	hsa-miR-3192-5p	61	16	25	36	22	13	24	17	29
hsa-miR-3193	TCCTGCGTAGGATCTGAGGAGT	1	hsa-miR-3193	57	11	5	3	8	9	16	18	31
hsa-miR-3194-3p	AGCTCTGCTGCTCACTGGCAGT	1	hsa-miR-3194-3p	2	0	0	0	0	0	0	0	0
hsa-miR-3194-5p	GGCCAGCCACCAGGAGGGCTG	1	hsa-miR-3194-5p	0	0	0	0	0	0	0	0	0
hsa-miR-3195	CGCGCCGGGCCCGGGTT	1	hsa-miR-3195	2	3	4	11	6	0	2	1	1
hsa-miR-3196	CGGGGCGGCAGGGGCCTC	1	hsa-miR-3196	0	0	0	0	0	0	0	0	0
hsa-miR-3197	GGAGGCGCAGGCTCGGAAAGGCG	1	hsa-miR-3197	0	0	0	0	0	0	0	0	0
hsa-miR-3198	GTGGAGTCCTGGGGAATGGAGA	2	hsa-miR-3198	9	0	0	0	1	3	6	1	9
hsa-miR-3199	AGGGACTGCCTTAGGAGAAAGTT	2	hsa-miR-3199	41	12	7	4	6	9	9	10	6
hsa-miR-3200-3p	CACCTTGCGCTACTCAGGTCTG	1	hsa-miR-3200-3p	6	6	0	3	0	1	3	2	2
hsa-miR-3200-5p	AATCTGAGAAGGCGCACAAGGT	1	hsa-miR-3200-5p	0	0	0	0	0	0	0	0	0
hsa-miR-3201	GGGATATGAAGAAAAAT	1	hsa-miR-3201	0	0	0	0	0	0	0	0	0
hsa-miR-3202	TGGAAGGGAGAAGAGCTTTAAT	2	hsa-miR-3202	0	0	0	2	0	0	0	1	3
hsa-miR-3529-3p	AACAACAAAATCACTAGTCTTCCA	1	hsa-miR-3529-3p	0	0	0	0	0	0	0	0	0
hsa-miR-3529-5p	AGGTAGACTGGGATTTGTTGTT	1	hsa-miR-3529-5p	4	0	0	0	3	1	2	4	2
hsa-miR-3591-3p	AAACACCATTGTCACACTCCAC	1	hsa-miR-3591-3p	0	0	0	0	0	0	0	0	0
hsa-miR-3591-5p	TTTAGTGTGATAATGGCGTTTGA	1	hsa-miR-3591-5p	53	4	12	6	16	5	23	5	15
hsa-miR-3605-3p	CCTCCGTGTTACCTGTCCTCTAG	1	hsa-miR-3605-3p	1233	261	159	114	172	251	403	315	442
hsa-miR-3605-5p	TGAGGATGGATAGCAAGGAAGCC	1	hsa-miR-3605-5p	53	10	5	6	3	10	9	20	20
hsa-miR-3606-3p	AAAATTTCTTTCACTACTTAG	1	hsa-miR-3606-3p	0	0	0	0	0	0	0	0	0
hsa-miR-3606-5p	TTAGTGAAGGCTATTTTAATT	1	hsa-miR-3606-5p	0	0	0	0	0	0	0	0	0
hsa-miR-3607-3p	ACTGTAAACGCTTTCTGATG	1	hsa-miR-3607-3p	342	65	124	74	86	69	52	40	61
hsa-miR-3607-5p	GCATGTGATGAAGCAAATCAGT	1	hsa-miR-3607-5p	0	0	0	0	0	0	0	0	0
hsa-miR-3609	CAAAGTGATGAGTAATACTGGCTG	1	hsa-miR-3609	154	30	16	27	19	44	16	9	8
hsa-miR-3610	GAATCGGAAAGGAGGCGCCG	1	hsa-miR-3610	0	0	0	0	1	0	0	0	0
hsa-miR-3611	TTGTGAAGAAAGAAATTCTTA	1	hsa-miR-3611	47	3	12	3	2	6	4	4	7
hsa-miR-3612	AGGAGGCATCTTGAGAAATGGA	1	hsa-miR-3612	0	0	0	0	0	0	0	0	0
hsa-miR-3613-3p	ACAAAAAAAAAAGCCCAACCCTTC	1	hsa-miR-3613-3p	77	20	15	7	5	12	19	7	8
hsa-miR-3613-5p	TGTTGTACTTTTTTTTTTGTTC	1	hsa-miR-3613-5p	7434	1314	660	651	703	1137	1380	1445	1371
hsa-miR-3614-3p	TAGCCTTCAGATCTTGGTGTTTT	1	hsa-miR-3614-3p	0	0	0	0	0	0	0	0	0
hsa-miR-3614-5p	CCACTTGGATCTGAAGGCTGCCC	1	hsa-miR-3614-5p	0	0	0	2	1	0	0	0	0
hsa-miR-3615	TCTCTCGGCTCCTCGCGGCTC	1	hsa-miR-3615	20010	3179	4596	4788	5040	2944	3959	3749	4315
hsa-miR-3616-3p	CGAGGGCATTTCATGATGCAGGC	1	hsa-miR-3616-3p	0	0	0	0	0	0	0	1	0
hsa-miR-3616-5p	ATGAAGTGCACTCATGATATGT	1	hsa-miR-3616-5p	168	68	0	7	7	50	56	59	58
hsa-miR-3617-3p	CATCAGCACCCTATGTCCTTTCT	1	hsa-miR-3617-3p	0	0	0	0	0	0	0	0	2
hsa-miR-3617-5p	AAAGACATAGTTGCAAGATGGG	1	hsa-miR-3617-5p	64	12	11	0	1	6	6	14	1
hsa-miR-3618	TGTCTACATTAATGAAAAGAGC	1	hsa-miR-3618	0	0	0	0	0	0	0	0	0
hsa-miR-3619-3p	GGGACCATCCTGCCTGCTGTGG	1	hsa-miR-3619-3p	22	5	1	0	0	1	3	3	0
hsa-miR-3619-5p	TCAGCAGGCAGGCTGGTGCAGC	1	hsa-miR-3619-5p	29	3	0	2	0	6	12	4	2
hsa-miR-3620-3p	TCACCCTGCATCCCGCACCCAG	1	hsa-miR-3620-3p	106	7	12	0	2	21	13	32	2
hsa-miR-3620-5p	GTGGGCTGGGCTGGGCTGGGCC	1	hsa-miR-3620-5p	54	12	15	2	7	10	28	15	16
hsa-miR-3621	CGCGGGTCGGGGTCTGCAGG	1	hsa-miR-3621	0	0	0	0	0	0	0	0	0
hsa-miR-3622a-3p	TCACCTGACCTCCCATGCCTGT	1	hsa-miR-3622a-3p	0	0	0	0	0	0	0	0	0
hsa-miR-3622a-5p	CAGGCACGGGAGCTCAGGTGAG	1	hsa-miR-3622a-5p	0	0	0	0	2	0	0	0	0
hsa-miR-3622b-3p	TCACCTGAGCTCCCGTGCCTG	1	hsa-miR-3622b-3p	0	0	0	0	0	0	0	0	0
hsa-miR-3622b-5p	AGGCATGGGAGGTCAGGTGA	1	hsa-miR-3622b-5p	0	0	0	0	0	0	0	0	0
hsa-miR-3646	AAAATGAAATGAGCCCAGCCCA	1	hsa-miR-3646	0	0	0	0	0	0	0	0	0
hsa-miR-3648	AGCCGCGGGGATCGCCGAGGG	1	hsa-miR-3648	2	0	0	0	0	0	0	0	0
hsa-miR-3649	AGGGACCTGAGTGTCTAAG	1	hsa-miR-3649	0	0	0	0	0	0	0	0	0
hsa-miR-3650	AGGTGTGTCTGTAGAGTCC	1	hsa-miR-3650	0	0	0	0	0	0	0	0	0
hsa-miR-3651	CATAGCCCGGTCGCTGGTACATGA	1	hsa-miR-3651	165	28	24	24	20	49	29	28	28
hsa-miR-3652	CGGCTGGAGGTGTGAGGA	1	hsa-miR-3652	0	0	0	0	0	0	0	0	0
hsa-miR-3653	CTAAGAAGTTGACTGAAG	1	hsa-miR-3653	29	4	7	8	2	5	9	3	10
hsa-miR-3654	GACTGGACAAGCTGAGGAA	1	hsa-miR-3654	0	0	1	2	1	0	1	0	0
hsa-miR-3655	GCTTGTCGCTGCGGTGTTGCT	1	hsa-miR-3655	0	0	0	0	0	0	4	0	0
hsa-miR-3656	GGCGGGTGCGGGGGTGG	1	hsa-miR-3656	0	0	0	0	0	0	0	0	0
hsa-miR-3657	TGTGTCCCATTATTGGTGATT	1	hsa-miR-3657	0	0	0	0	0	0	0	0	0
hsa-miR-3658	TTTAAGAAAACACCATGGAGAT	1	hsa-miR-3658	0	0	0	0	0	0	0	0	0
hsa-miR-3659	TGAGTGTTGTCTACGAGGGCA	1	hsa-miR-3659	28	0	0	0	0	1	1	2	4
hsa-miR-3660	ACTGACAGGAGAGCATTTTGA	1	hsa-miR-3660	3	3	0	2	0	0	6	0	0
hsa-miR-3661	TGACCTGGGACTCGGACAGCTG	1	hsa-miR-3661	431	86	149	94	63	73	147	74	121
hsa-miR-3662	GAAAATGATGAGTAGTGACTGATG	1	hsa-miR-3662	61	19	50	23	31	7	41	8	45
hsa-miR-3663-3p	TGAGCACCACACAGGCCGGGCGC	1	hsa-miR-3663-3p	0	0	2	0	0	0	0	0	0
hsa-miR-3663-5p	GCTGGTCTGCGTGGTGCTCGG	1	hsa-miR-3663-5p	0	0	13	7	3	0	0	0	0
hsa-miR-3664-3p	TCTCAGGAGTAAAGACAGAGTT	1	hsa-miR-3664-3p	0	0	0	2	3	0	0	0	0
hsa-miR-3664-5p	AACTCTGTCTTCACTCATGAGT	1	hsa-miR-3664-5p	0	0	0	0	0	0	0	0	0
hsa-miR-3665	AGCAGGTGCGGGGCGGCG	1	hsa-miR-3665	0	0	0	0	0	0	0	0	0
hsa-miR-3666	CAGTGCAAGTGTAGATGCCGA	1	hsa-miR-3666	0	0	0	0	0	0	0	0	0
hsa-miR-3667-3p	ACCTTCCTCTCCATGGGTCTTT	1	hsa-miR-3667-3p	0	0	0	0	0	0	0	0	0
hsa-miR-3667-5p	AAAGACCCATTGAGGAGAAGGT	1	hsa-miR-3667-5p	0	0	0	0	0	0	0	0	0
hsa-miR-3668	AATGTAGAGATTGATCAAAAT	1	hsa-miR-3668	0	0	0	0	0	0	0	0	0
hsa-miR-3669	ACGGAATATGTATACGGAATATA	1	hsa-miR-3669	0	0	0	0	0	0	0	0	0
hsa-miR-3670	AGAGCTCACAGCTGTCCTTCTCTA	2	hsa-miR-3670	0	0	0	0	0	0	0	0	0
hsa-miR-3671	ATCAAATAAGGACTAGTCTGCA	1	hsa-miR-3671	0	0	0	0	0	0	0	0	0
hsa-miR-3672	ATGAGACTCATGTAAAACATCTT	1	hsa-miR-3672	0	0	2	0	0	0	0	0	0
hsa-miR-3673	ATGGAATGTATATACGGAATA	1	hsa-miR-3673	0	0	0	0	0	0	0	0	0
hsa-miR-3674	ATTGTAGAACCTAAGATTGGCC	1	hsa-miR-3674	0	0	0	0	0	0	0	0	0
hsa-miR-3675-3p	CATCTCTAAGGAACTCCCCCAA	1	hsa-miR-3675-3p	0	0	0	0	0	0	0	0	0
hsa-miR-3675-5p	TATGGGGCTTCTGTAGAGATTTC	1	hsa-miR-3675-5p	0	0	0	0	0	0	0	0	1
hsa-miR-3677-3p	CTCGTGGGCTCTGGCCACGGCC	1	hsa-miR-3677-3p	64	9	3	8	13	14	19	6	26
hsa-miR-3677-5p	CAGTGGCCAGAGCCCTGCAGTG	1	hsa-miR-3677-5p	38	7	2	7	5	1	6	6	3
hsa-miR-3678-3p	CTGCAGAGTTTGTACGGACCGG	1	hsa-miR-3678-3p	0	0	0	0	0	0	0	0	0
hsa-miR-3678-5p	TCCGTACAAACTCTGCTGTG	1	hsa-miR-3678-5p	3	0	0	0	0	0	0	0	0
hsa-miR-3679-3p	CTTCCCCCCAGTAATCTTCATC	1	hsa-miR-3679-3p	82	7	1	0	1	10	10	18	3
hsa-miR-3679-5p	TGAGGATATGGCAGGGAAGGGGA	1	hsa-miR-3679-5p	706	83	16	22	17	95	130	108	88
hsa-miR-3680-3p	TTTTGCATGACCCTGGGAGTAGG	2	hsa-miR-3680-3p	14	8	2	3	1	8	1	4	4
hsa-miR-3680-5p	GACTCACTCACAGGATTGTGCA	2	hsa-miR-3680-5p	11	0	0	1	0	0	3	3	3
hsa-miR-3681-3p	ACACAGTGCTTCATCCACTACT	1	hsa-miR-3681-3p	0	0	0	0	0	0	0	0	0
hsa-miR-3681-5p	TAGTGGATGATGCACTCTGTGC	1	hsa-miR-3681-5p	749	27	181	57	106	43	107	72	93
hsa-miR-3682-3p	TGATGATACAGGTGGAGGTAG	1	hsa-miR-3682-3p	42	11	14	5	3	18	10	14	26
hsa-miR-3682-5p	CTACTTCTACCTGTGTTATCAT	1	hsa-miR-3682-5p	0	1	0	4	4	1	0	0	3
hsa-miR-3683	TGCGACATTGGAAGTAGTATCA	1	hsa-miR-3683	0	0	0	0	0	0	0	0	0
hsa-miR-3684	TTAGACCTAGTACACGTCCTT	1	hsa-miR-3684	9	7	1	0	7	3	0	3	6
hsa-miR-3685	TTTCCTACCCTACCTGAAGACT	1	hsa-miR-3685	49	10	3	6	2	7	10	1	6
hsa-miR-3686	ATCTGTAAGAGAAAGTAAATGA	1	hsa-miR-3686	0	0	0	0	0	0	0	0	0
hsa-miR-3687	CCCGGACAGGCGTTCGTGCGACGT	1	hsa-miR-3687	36	6	6	4	3	8	10	9	2
hsa-miR-3688-3p	TATGGAAAGACTTTGCCACTCT	2	hsa-miR-3688-3p	55	17	1	6	9	15	19	21	11
hsa-miR-3688-5p	AGTGGCAAAGTCTTTCCATAT	2	hsa-miR-3688-5p	0	0	0	0	0	0	0	0	0
hsa-miR-3689a-3p	CTGGGAGGTGTGATATCGTGGT	1	hsa-miR-3689a-3p	0	0	0	0	0	0	0	0	0
hsa-miR-3689a-5p	TGTGATATCATGGTTCCTGGGA	1	hsa-miR-3689a-5p,hsa-miR-3689b-5p,hsa-miR-3689e	12	0	0	1	1	2	2	0	1
hsa-miR-3689b-3p	CTGGGAGGTGTGATATTGTGGT	1	hsa-miR-3689b-3p,hsa-miR-3689c	0	0	0	0	0	0	0	0	0
hsa-miR-3689b-5p	TGTGATATCATGGTTCCTGGGA	1	hsa-miR-3689a-5p,hsa-miR-3689b-5p,hsa-miR-3689e	7	0	0	1	0	0	1	1	0
hsa-miR-3689c	CTGGGAGGTGTGATATTGTGGT	1	hsa-miR-3689b-3p,hsa-miR-3689c	0	0	0	0	0	0	0	0	0
hsa-miR-3689d	GGGAGGTGTGATCTCACACTCG	2	hsa-miR-3689d	0	0	0	0	0	0	0	0	0
hsa-miR-3689e	TGTGATATCATGGTTCCTGGGA	1	hsa-miR-3689a-5p,hsa-miR-3689b-5p,hsa-miR-3689e	11	0	0	0	0	2	3	1	1
hsa-miR-3689f	TGTGATATCGTGCTTCCTGGGA	1	hsa-miR-3689f	0	0	2	0	0	0	0	0	0
hsa-miR-3690	ACCTGGACCCAGCGTAGACAAAG	2	hsa-miR-3690	58	5	73	69	80	9	19	15	7
hsa-miR-3691-3p	ACCAAGTCTGCGTCATCCTCTC	1	hsa-miR-3691-3p	97	19	10	5	1	17	10	28	10
hsa-miR-3691-5p	AGTGGATGATGGAGACTCGGTAC	1	hsa-miR-3691-5p	439	108	12	28	21	64	136	157	137
hsa-miR-3692-3p	GTTCCACACTGACACTGCAGAAGT	1	hsa-miR-3692-3p	2	1	0	0	0	3	0	0	0
hsa-miR-3692-5p	CCTGCTGGTCAGGAGTGGATACTG	1	hsa-miR-3692-5p	11	4	0	0	0	6	6	4	8
hsa-miR-3713	GGTATCCGTTTGGGGATGGT	1	hsa-miR-3713	0	0	0	0	0	0	0	0	0
hsa-miR-3714	GAAGGCAGCAGTGCTCCCCTGT	1	hsa-miR-3714	0	0	0	0	0	0	0	0	0
hsa-miR-3907	AGGTGCTCCAGGCTGGCTCACA	1	hsa-miR-3907	0	2	0	0	0	2	0	0	0
hsa-miR-3908	GAGCAATGTAGGTAGACTGTTT	1	hsa-miR-3908	4	1	2	0	0	2	1	0	0
hsa-miR-3909	TGTCCTCTAGGGCCTGCAGTCT	1	hsa-miR-3909	1736	328	273	220	181	283	406	499	441
hsa-miR-3910	AAAGGCATAAAACCAAGACA	2	hsa-miR-3910	0	0	0	0	0	0	0	0	0
hsa-miR-3911	TGTGTGGATCCTGGAGGAGGCA	1	hsa-miR-3911	39	3	11	11	4	5	5	5	4
hsa-miR-3912-3p	TAACGCATAATATGGACATGT	1	hsa-miR-3912-3p	94	8	9	0	18	12	12	22	5
hsa-miR-3912-5p	ATGTCCATATTATGGGTTAGT	1	hsa-miR-3912-5p	0	0	0	0	0	0	0	0	0
hsa-miR-3913-3p	AGACATCAAGATCAGTCCCAAA	2	hsa-miR-3913-3p	0	2	0	0	0	0	0	0	0
hsa-miR-3913-5p	TTTGGGACTGATCTTGATGTCT	2	hsa-miR-3913-5p	250	55	17	27	16	32	52	66	81
hsa-miR-3914	AAGGAACCAGAAAATGAGAAGT	2	hsa-miR-3914	0	0	3	4	0	0	0	0	0
hsa-miR-3915	TTGAGGAAAAGATGGTCTTATT	1	hsa-miR-3915	9	0	0	0	0	0	1	0	0
hsa-miR-3916	AAGAGGAAGAAATGGCTGGTTCTCAG	1	hsa-miR-3916	99	13	49	26	23	18	8	11	12
hsa-miR-3917	GCTCGGACTGAGCAGGTGGG	1	hsa-miR-3917	40	10	6	4	3	16	5	4	5
hsa-miR-3918	ACAGGGCCGCAGATGGAGACT	1	hsa-miR-3918	6	3	1	0	3	0	3	7	11
hsa-miR-3919	GCAGAGAACAAAGGACTCAGT	1	hsa-miR-3919	0	0	0	0	0	0	0	0	0
hsa-miR-3920	ACTGATTATCTTAACTCTCTGA	1	hsa-miR-3920	0	0	0	0	0	0	0	0	0
hsa-miR-3921	TCTCTGAGTACCATATGCCTTGT	1	hsa-miR-3921	0	0	0	0	0	0	0	0	0
hsa-miR-3922-3p	TCTGGCCTTGACTTGACTCTTT	1	hsa-miR-3922-3p	0	0	0	0	0	0	0	0	0
hsa-miR-3922-5p	TCAAGGCCAGAGGTCCCACAGCA	1	hsa-miR-3922-5p	3	0	0	0	0	0	0	1	0
hsa-miR-3923	AACTAGTAATGTTGGATTAGGG	1	hsa-miR-3923	0	0	0	0	0	0	0	0	0
hsa-miR-3924	ATATGTATATGTGACTGCTACT	1	hsa-miR-3924	0	0	0	0	0	0	0	0	0
hsa-miR-3925-3p	ACTCCAGTTTTAGTTCTCTTG	1	hsa-miR-3925-3p	4	2	0	0	0	2	0	0	0
hsa-miR-3925-5p	AAGAGAACTGAAAGTGGAGCCT	1	hsa-miR-3925-5p	0	6	2	2	5	1	0	0	0
hsa-miR-3926	TGGCCAAAAAGCAGGCAGAGA	2	hsa-miR-3926	0	0	0	0	0	0	0	0	0
hsa-miR-3927-3p	CAGGTAGATATTTGATAGGCAT	1	hsa-miR-3927-3p	0	0	0	0	0	0	0	0	0
hsa-miR-3927-5p	GCCTATCACATATCTGCCTGT	1	hsa-miR-3927-5p	0	0	0	0	0	0	0	0	0
hsa-miR-3928-3p	GGAGGAACCTTGGAGCTTCGGC	1	hsa-miR-3928-3p	419	59	302	323	272	53	88	67	87
hsa-miR-3928-5p	TGAAGCTCTAAGGTTCCGCCTGC	1	hsa-miR-3928-5p	0	0	0	0	0	0	0	0	0
hsa-miR-3929	GAGGCTGATGTGAGTAGACCACT	1	hsa-miR-3929	150	17	13	12	8	55	44	24	18
hsa-miR-3934-3p	TGCTCAGGTTGCACAGCTGGGA	1	hsa-miR-3934-3p	0	0	0	0	0	0	0	0	0
hsa-miR-3934-5p	TCAGGTGTGGAAACTGAGGCAG	1	hsa-miR-3934-5p	384	75	14	18	12	52	98	85	110
hsa-miR-3935	TGTAGATACGAGCACCAGCCAC	1	hsa-miR-3935	7	1	1	0	0	0	0	1	0
hsa-miR-3936	TAAGGGGTGTATGGCAGATGCA	1	hsa-miR-3936	0	0	0	0	0	0	4	0	0
hsa-miR-3937	ACAGGCGGCTGTAGCAATGGGGG	1	hsa-miR-3937	0	0	0	0	0	1	0	0	1
hsa-miR-3938	AATTCCCTTGTAGATAACCCGG	1	hsa-miR-3938	230	35	0	0	0	47	30	42	23
hsa-miR-3939	TACGCGCAGACCACAGGATGTC	1	hsa-miR-3939	104	25	0	0	3	17	16	23	6
hsa-miR-3940-3p	CAGCCCGGATCCCAGCCCACTT	1	hsa-miR-3940-3p	153	33	16	9	24	29	25	40	38
hsa-miR-3940-5p	GTGGGTTGGGGCGGGCTCTG	1	hsa-miR-3940-5p	78	23	26	6	7	14	21	15	19
hsa-miR-3941	TTACACACAACTGAGGATCATA	1	hsa-miR-3941	48	2	2	0	1	3	3	4	8
hsa-miR-3942-3p	TTTCAGATAACAGTATTACAT	1	hsa-miR-3942-3p	0	0	1	0	0	0	0	0	0
hsa-miR-3942-5p	AAGCAATACTGTTACCTGAAAT	1	hsa-miR-3942-5p	25	3	0	2	3	4	6	4	11
hsa-miR-3943	TAGCCCCCAGGCTTCACTTGGCG	1	hsa-miR-3943	0	0	0	0	0	0	0	0	0
hsa-miR-3944-3p	TTCGGGCTGGCCTGCTGCTCCGG	1	hsa-miR-3944-3p	52	3	11	7	16	6	12	5	12
hsa-miR-3944-5p	TGTGCAGCAGGCCAACCGAGA	1	hsa-miR-3944-5p	23	13	2	5	2	5	1	3	0
hsa-miR-3945	AGGGCATAGGAGAGGGTTGATAT	1	hsa-miR-3945	0	0	0	0	0	0	0	0	0
hsa-miR-3960	GGCGGCGGCGGAGGCGGGGG	1	hsa-miR-3960	0	0	0	0	0	0	0	0	0
hsa-miR-3972	CTGCCAGCCCCGTTCCAGGGCA	1	hsa-miR-3972	0	0	0	0	0	0	0	0	0
hsa-miR-3973	ACAAAGTACAGCATTAGCCTTAG	1	hsa-miR-3973	0	0	0	0	0	0	0	0	0
hsa-miR-3974	AAAGGTCATTGTAAGGTTAATGC	1	hsa-miR-3974	0	0	0	0	0	0	0	0	0
hsa-miR-3975	TGAGGCTAATGCACTACTTCAC	1	hsa-miR-3975	0	0	0	0	0	0	0	0	0
hsa-miR-3976	TATAGAGAGCAGGAAGATTAATGT	1	hsa-miR-3976	0	0	0	0	0	0	0	0	0
hsa-miR-3977	GTGCTTCATCGTAATTAACCTTA	1	hsa-miR-3977	0	0	0	0	0	0	0	0	0
hsa-miR-3978	GTGGAAAGCATGCATCCAGGGTGT	1	hsa-miR-3978	0	0	0	0	0	0	0	0	0
hsa-miR-4251	CCTGAGAAAAGGGCCAA	1	hsa-miR-4251	0	0	0	0	0	0	0	0	0
hsa-miR-4252	GGCCACTGAGTCAGCACCA	1	hsa-miR-4252	0	0	0	0	0	0	0	0	0
hsa-miR-4253	AGGGCATGTCCAGGGGGT	1	hsa-miR-4253	0	0	0	0	0	0	0	0	0
hsa-miR-4254	GCCTGGAGCTACTCCACCATCTC	1	hsa-miR-4254	10	0	0	0	0	0	0	1	0
hsa-miR-4255	CAGTGTTCAGAGATGGA	1	hsa-miR-4255	0	0	0	0	0	0	0	0	0
hsa-miR-4256	ATCTGACCTGATGAAGGT	1	hsa-miR-4256	0	0	0	0	0	0	0	0	0
hsa-miR-4257	CCAGAGGTGGGGACTGAG	1	hsa-miR-4257	0	0	0	0	0	0	0	0	0
hsa-miR-4258	CCCCGCCACCGCCTTGG	1	hsa-miR-4258	0	0	0	0	0	0	0	0	0
hsa-miR-4259	CAGTTGGGTCTAGGGGTCAGGA	1	hsa-miR-4259	0	0	0	0	0	0	0	0	0
hsa-miR-4260	CTTGGGGCATGGAGTCCCA	1	hsa-miR-4260	0	0	0	0	0	0	0	0	0
hsa-miR-4261	AGGAAACAGGGACCCA	1	hsa-miR-4261	0	0	0	0	0	0	0	0	0
hsa-miR-4262	GACATTCAGACTACCTG	1	hsa-miR-4262	0	0	0	0	0	0	0	0	0
hsa-miR-4263	ATTCTAAGTGCCTTGGCC	1	hsa-miR-4263	0	0	0	0	0	0	0	0	0
hsa-miR-4264	ACTCAGTCATGGTCATT	1	hsa-miR-4264	0	0	0	0	0	0	0	0	0
hsa-miR-4265	CTGTGGGCTCAGCTCTGGG	1	hsa-miR-4265	0	0	0	0	0	0	0	0	0
hsa-miR-4266	CTAGGAGGCCTTGGCC	1	hsa-miR-4266	0	0	0	0	0	0	0	0	0
hsa-miR-4267	TCCAGCTCGGTGGCAC	1	hsa-miR-4267	0	0	0	0	0	0	0	0	0
hsa-miR-4268	GGCTCCTCCTCTCAGGATGTG	1	hsa-miR-4268	0	0	0	0	0	0	0	0	0
hsa-miR-4269	GCAGGCACAGACAGCCCTGGC	1	hsa-miR-4269	0	0	0	0	0	0	0	0	0
hsa-miR-4270	TCAGGGAGTCAGGGGAGGGC	1	hsa-miR-4270	0	0	0	0	0	0	0	0	0
hsa-miR-4271	GGGGGAAGAAAAGGTGGGG	1	hsa-miR-4271	0	0	0	0	0	0	0	0	0
hsa-miR-4272	CATTCAACTAGTGATTGT	1	hsa-miR-4272	0	0	0	0	0	0	0	0	0
hsa-miR-4273	GTGTTCTCTGATGGACAG	1	hsa-miR-4273	0	0	0	0	0	0	0	0	0
hsa-miR-4274	CAGCAGTCCCTCCCCCTG	1	hsa-miR-4274	0	0	0	0	0	0	0	0	0
hsa-miR-4275	CCAATTACCACTTCTTT	1	hsa-miR-4275	0	0	0	0	0	0	0	0	0
hsa-miR-4276	CTCAGTGACTCATGTGC	1	hsa-miR-4276	0	0	0	0	0	0	0	0	0
hsa-miR-4277	GCAGTTCTGAGCACAGTACAC	1	hsa-miR-4277	0	0	0	0	0	0	0	0	0
hsa-miR-4278	CTAGGGGGTTTGCCCTTG	1	hsa-miR-4278	0	0	0	0	0	0	0	0	0
hsa-miR-4279	CTCTCCTCCCGGCTTC	1	hsa-miR-4279	0	0	0	0	0	0	0	0	0
hsa-miR-4280	GAGTGTAGTTCTGAGCAGAGC	1	hsa-miR-4280	0	0	0	0	0	0	0	0	0
hsa-miR-4281	GGGTCCCGGGGAGGGGGG	1	hsa-miR-4281	0	0	0	0	0	0	0	0	0
hsa-miR-4282	TAAAATTTGCATCCAGGA	1	hsa-miR-4282	0	0	0	0	0	0	0	0	0
hsa-miR-4283	TGGGGCTCAGCGAGTTT	2	hsa-miR-4283	0	0	0	0	0	0	0	0	0
hsa-miR-4284	GGGCTCACATCACCCCAT	1	hsa-miR-4284	0	0	0	0	0	0	0	0	0
hsa-miR-4285	GCGGCGAGTCCGACTCAT	1	hsa-miR-4285	0	0	0	0	0	0	0	0	0
hsa-miR-4286	ACCCCACTCCTGGTACC	1	hsa-miR-4286	135	26	35	18	27	15	16	29	12
hsa-miR-4287	TCTCCCTTGAGGGCACTTT	1	hsa-miR-4287	0	0	0	0	0	0	0	0	0
hsa-miR-4288	TTGTCTGCTGAGTTTCC	1	hsa-miR-4288	0	0	0	0	0	0	0	0	0
hsa-miR-4289	GCATTGTGCAGGGCTATCA	1	hsa-miR-4289	2	0	0	0	0	0	0	0	0
hsa-miR-4290	TGCCCTCCTTTCTTCCCTC	1	hsa-miR-4290	0	0	0	0	0	0	0	0	0
hsa-miR-4291	TTCAGCAGGAACAGCT	1	hsa-miR-4291	0	0	0	0	0	0	0	0	0
hsa-miR-4292	CCCCTGGGCCGGCCTTGG	1	hsa-miR-4292	0	0	0	0	0	0	0	0	0
hsa-miR-4293	CAGCCTGACAGGAACAG	1	hsa-miR-4293	0	0	0	0	0	0	0	0	0
hsa-miR-4294	GGGAGTCTACAGCAGGG	1	hsa-miR-4294	0	0	0	0	0	0	0	0	0
hsa-miR-4295	CAGTGCAATGTTTTCCTT	1	hsa-miR-4295	0	0	0	0	0	0	0	0	0
hsa-miR-4296	ATGTGGGCTCAGGCTCA	1	hsa-miR-4296	0	0	0	0	0	0	0	0	0
hsa-miR-4297	TGCCTTCCTGTCTGTG	1	hsa-miR-4297	0	0	0	0	0	0	0	0	0
hsa-miR-4298	CTGGGACAGGAGGAGGAGGCAG	1	hsa-miR-4298	0	0	0	0	0	0	0	0	0
hsa-miR-4299	GCTGGTGACATGAGAGGC	1	hsa-miR-4299	0	0	0	0	0	0	0	0	0
hsa-miR-4300	TGGGAGCTGGACTACTTC	1	hsa-miR-4300	0	0	0	0	0	0	0	0	0
hsa-miR-4301	TCCCACTACTTCACTTGTGA	1	hsa-miR-4301	1	0	0	0	0	0	0	0	0
hsa-miR-4302	CCAGTGTGGCTCAGCGAG	1	hsa-miR-4302	0	0	0	0	0	0	0	0	0
hsa-miR-4303	TTCTGAGCTGAGGACAG	1	hsa-miR-4303	0	0	0	0	0	0	0	0	0
hsa-miR-4304	CCGGCATGTCCAGGGCA	1	hsa-miR-4304	0	0	0	0	0	0	0	0	0
hsa-miR-4305	CCTAGACACCTCCAGTTC	1	hsa-miR-4305	0	0	0	0	0	0	0	0	0
hsa-miR-4306	TGGAGAGAAAGGCAGTA	1	hsa-miR-4306	9	0	0	0	0	0	0	1	0
hsa-miR-4307	AATGTTTTTTCCTGTTTCC	1	hsa-miR-4307	0	0	0	0	0	0	0	0	0
hsa-miR-4308	TCCCTGGAGTTTCTTCTT	1	hsa-miR-4308	0	0	0	0	0	0	0	0	0
hsa-miR-4309	CTGGAGTCTAGGATTCCA	1	hsa-miR-4309	0	0	0	0	0	0	0	0	0
hsa-miR-4310	GCAGCATTCATGTCCC	1	hsa-miR-4310	0	0	0	0	0	0	0	0	0
hsa-miR-4311	GAAAGAGAGCTGAGTGTG	1	hsa-miR-4311	0	0	0	0	0	0	0	0	0
hsa-miR-4312	GGCCTTGTTCCTGTCCCCA	1	hsa-miR-4312	0	0	0	0	0	0	0	0	0
hsa-miR-4313	AGCCCCCTGGCCCCAAACCC	1	hsa-miR-4313	0	0	0	0	0	0	0	0	0
hsa-miR-4314	CTCTGGGAAATGGGACAG	1	hsa-miR-4314	0	0	0	0	0	0	0	0	0
hsa-miR-4315	CCGCTTTCTGAGCTGGAC	2	hsa-miR-4315	0	0	0	0	0	0	0	0	0
hsa-miR-4316	GGTGAGGCTAGCTGGTG	1	hsa-miR-4316	0	0	0	0	0	0	0	0	0
hsa-miR-4317	ACATTGCCAGGGAGTTT	1	hsa-miR-4317	0	0	0	0	0	0	0	0	0
hsa-miR-4318	CACTGTGGGTACATGCT	1	hsa-miR-4318	0	0	0	0	0	0	0	0	0
hsa-miR-4319	TCCCTGAGCAAAGCCAC	1	hsa-miR-4319	0	0	0	0	0	0	0	0	0
hsa-miR-4320	GGGATTCTGTAGCTTCCT	1	hsa-miR-4320	0	0	0	0	0	0	0	0	0
hsa-miR-4321	TTAGCGGTGGACCGCCCTGCG	1	hsa-miR-4321	0	0	0	0	0	0	0	0	0
hsa-miR-4322	CTGTGGGCTCAGCGCGTGGGG	1	hsa-miR-4322	0	0	0	0	0	0	0	0	0
hsa-miR-4323	CAGCCCCACAGCCTCAGA	1	hsa-miR-4323	0	0	0	0	0	0	0	0	0
hsa-miR-4324	CCCTGAGACCCTAACCTTAA	1	hsa-miR-4324	2	1	0	2	0	0	1	0	0
hsa-miR-4325	TTGCACTTGTCTCAGTGA	1	hsa-miR-4325	0	0	0	0	0	0	0	0	0
hsa-miR-4326	TGTTCCTCTGTCTCCCAGAC	1	hsa-miR-4326	947	167	82	68	81	156	237	204	248
hsa-miR-4327	GGCTTGCATGGGGGACTGG	1	hsa-miR-4327	0	0	0	0	0	0	0	0	0
hsa-miR-4328	CCAGTTTTCCCAGGATT	1	hsa-miR-4328	0	0	0	0	0	0	0	0	0
hsa-miR-4329	CCTGAGACCCTAGTTCCAC	1	hsa-miR-4329	0	0	0	0	0	0	0	0	0
hsa-miR-4330	CCTCAGATCAGAGCCTTGC	1	hsa-miR-4330	0	0	0	0	0	0	0	0	0
hsa-miR-4417	GGTGGGCTTCCCGGAGGG	1	hsa-miR-4417	0	0	0	0	0	0	0	0	0
hsa-miR-4418	CACTGCAGGACTCAGCAG	1	hsa-miR-4418	0	0	0	0	0	0	0	0	0
hsa-miR-4419a	TGAGGGAGGAGACTGCA	1	hsa-miR-4419a	0	0	0	0	0	0	0	0	0
hsa-miR-4419b	GAGGCTGAAGGAAGATGG	1	hsa-miR-4419b	0	0	2	0	2	0	0	0	2
hsa-miR-4420	GTCACTGATGTCTGTAGCTGAG	1	hsa-miR-4420	21	6	0	0	0	1	3	0	0
hsa-miR-4421	ACCTGTCTGTGGAAAGGAGCTA	1	hsa-miR-4421	174	21	2	2	1	26	63	35	46
hsa-miR-4422	AAAAGCATCAGGAAGTACCCA	1	hsa-miR-4422	14	0	0	0	0	1	0	1	0
hsa-miR-4423-3p	ATAGGCACCAAAAAGCAACAA	1	hsa-miR-4423-3p	0	0	0	0	0	3	0	1	0
hsa-miR-4423-5p	AGTTGCCTTTTTGTTCCCATGC	1	hsa-miR-4423-5p	0	1	0	0	0	0	0	0	0
hsa-miR-4424	AGAGTTAACTCAAAATGGACTA	1	hsa-miR-4424	0	0	0	0	0	1	0	0	0
hsa-miR-4425	TGTTGGGATTCAGCAGGACCAT	1	hsa-miR-4425	0	0	3	0	0	0	0	5	7
hsa-miR-4426	GAAGATGGACGTACTTT	1	hsa-miR-4426	0	0	0	0	0	0	0	0	0
hsa-miR-4427	TCTGAATAGAGTCTGAAGAGT	1	hsa-miR-4427	0	0	0	0	0	0	0	0	0
hsa-miR-4428	CAAGGAGACGGGAACATGGAGC	1	hsa-miR-4428	22	2	5	3	6	4	5	9	3
hsa-miR-4429	AAAAGCTGGGCTGAGAGGCG	1	hsa-miR-4429	150	23	25	26	20	24	36	23	28
hsa-miR-4430	AGGCTGGAGTGAGCGGAG	1	hsa-miR-4430	0	0	0	0	0	0	0	0	0
hsa-miR-4431	GCGACTCTGAAAACTAGAAGGT	1	hsa-miR-4431	33	1	0	0	0	4	5	0	5
hsa-miR-4432	AAAGACTCTGCAAGATGCCT	1	hsa-miR-4432	0	0	0	0	0	0	0	0	0
hsa-miR-4433-3p	ACAGGAGTGGGGGTGGGACAT	1	hsa-miR-4433-3p	3	1	0	0	0	0	1	2	0
hsa-miR-4433-5p	CGTCCCACCCCCCACTCCTGT	1	hsa-miR-4433-5p	4	0	0	0	2	0	0	0	0
hsa-miR-4433b-3p	CAGGAGTGGGGGGTGGGACGT	1	hsa-miR-4433b-3p	0	0	0	0	0	0	1	1	0
hsa-miR-4433b-5p	ATGTCCCACCCCCACTCCTGT	1	hsa-miR-4433b-5p	0	6	0	0	3	0	0	0	0
hsa-miR-4434	AGGAGAAGTAAAGTAGAA	1	hsa-miR-4434	0	0	0	0	0	0	0	0	0
hsa-miR-4435	ATGGCCAGAGCTCACACAGAGG	2	hsa-miR-4435	292	45	4	6	16	69	120	104	104
hsa-miR-4436a	GCAGGACAGGCAGAAGTGGAT	1	hsa-miR-4436a	0	0	0	0	0	0	0	0	0
hsa-miR-4436b-3p	CAGGGCAGGAAGAAGTGGACAA	2	hsa-miR-4436b-3p	0	0	0	0	0	0	0	0	0
hsa-miR-4436b-5p	GTCCACTTCTGCCTGCCCTGCC	2	hsa-miR-4436b-5p	0	0	0	0	0	0	0	0	0
hsa-miR-4437	TGGGCTCAGGGTACAAAGGTT	1	hsa-miR-4437	0	0	0	0	0	0	0	0	0
hsa-miR-4438	CACAGGCTTAGAAAAGACAGT	1	hsa-miR-4438	0	0	0	0	0	0	0	0	0
hsa-miR-4439	GTGACTGATACCTTGGAGGCAT	1	hsa-miR-4439	0	1	0	0	0	0	0	0	0
hsa-miR-4440	TGTCGTGGGGCTTGCTGGCTTG	1	hsa-miR-4440	92	10	20	13	17	24	26	11	15
hsa-miR-4441	ACAGGGAGGAGATTGTA	1	hsa-miR-4441	0	0	0	0	0	0	0	0	0
hsa-miR-4442	GCCGGACAAGAGGGAGG	1	hsa-miR-4442	2	0	0	0	0	0	0	0	0
hsa-miR-4443	TTGGAGGCGTGGGTTTT	1	hsa-miR-4443	597	108	72	47	65	65	127	111	116
hsa-miR-4444	CTCGAGTTGGAAGAGGCG	2	hsa-miR-4444	2	0	0	0	0	0	0	0	0
hsa-miR-4445-3p	CACGGCAAAAGAAACAATCCA	1	hsa-miR-4445-3p	0	0	0	0	0	0	0	0	0
hsa-miR-4445-5p	AGATTGTTTCTTTTGCCGTGCA	1	hsa-miR-4445-5p	0	0	0	0	0	0	0	0	0
hsa-miR-4446-3p	CAGGGCTGGCAGTGACATGGGT	1	hsa-miR-4446-3p	0	0	0	0	0	0	1	0	0
hsa-miR-4446-5p	ATTTCCCTGCCATTCCCTTGGC	1	hsa-miR-4446-5p	0	0	0	0	0	0	0	0	0
hsa-miR-4447	GGTGGGGGCTGTTGTTT	1	hsa-miR-4447	0	0	0	0	0	0	0	0	1
hsa-miR-4448	GGCTCCTTGGTCTAGGGGTA	1	hsa-miR-4448	2	0	0	0	0	0	0	0	0
hsa-miR-4449	CGTCCCGGGGCTGCGCGAGGCA	1	hsa-miR-4449	12	6	0	2	0	3	0	0	0
hsa-miR-4450	TGGGGATTTGGAGAAGTGGTGA	1	hsa-miR-4450	0	0	0	0	0	0	0	0	0
hsa-miR-4451	TGGTAGAGCTGAGGACA	1	hsa-miR-4451	1	0	0	0	1	0	0	0	0
hsa-miR-4452	TTGAATTCTTGGCCTTAAGTGAT	1	hsa-miR-4452	0	0	0	0	0	0	0	0	0
hsa-miR-4453	GAGCTTGGTCTGTAGCGGTT	1	hsa-miR-4453	5	0	0	0	0	0	0	0	0
hsa-miR-4454	GGATCCGAGTCACGGCACCA	1	hsa-miR-4454	204	16	0	27	14	19	2	31	4
hsa-miR-4455	AGGGTGTGTGTGTTTTT	1	hsa-miR-4455	27	8	3	10	4	8	7	4	8
hsa-miR-4456	CCTGGTGGCTTCCTTTT	1	hsa-miR-4456	0	0	0	0	0	0	0	0	0
hsa-miR-4457	TCACAAGGTATTGACTGGCGTA	1	hsa-miR-4457	0	0	0	0	0	0	0	3	0
hsa-miR-4458	AGAGGTAGGTGTGGAAGAA	1	hsa-miR-4458	88	26	11	14	21	15	26	12	18
hsa-miR-4459	CCAGGAGGCGGAGGAGGTGGAG	1	hsa-miR-4459	0	0	0	1	0	0	0	0	0
hsa-miR-4460	ATAGTGGTTGTGAATTTACCTT	1	hsa-miR-4460	0	0	0	0	0	0	0	0	0
hsa-miR-4461	GATTGAGACTAGTAGGGCTAGGC	1	hsa-miR-4461	84	7	25	8	10	12	19	13	14
hsa-miR-4462	TGACACGGAGGGTGGCTTGGGAA	1	hsa-miR-4462	0	0	0	0	0	0	0	0	0
hsa-miR-4463	GAGACTGGGGTGGGGCC	1	hsa-miR-4463	0	0	0	0	0	0	0	0	0
hsa-miR-4464	AAGGTTTGGATAGATGCAATA	1	hsa-miR-4464	0	0	0	0	0	0	0	0	0
hsa-miR-4465	CTCAAGTAGTCTGACCAGGGGA	1	hsa-miR-4465	0	0	0	0	0	0	0	0	0
hsa-miR-4466	GGGTGCGGGCCGGCGGGG	1	hsa-miR-4466	7	0	0	3	1	1	3	5	4
hsa-miR-4467	TGGCGGCGGTAGTTATGGGCTT	1	hsa-miR-4467	19	6	18	8	10	4	8	6	13
hsa-miR-4468	AGAGCAGAAGGATGAGAT	1	hsa-miR-4468	0	0	0	0	0	0	0	0	0
hsa-miR-4469	GCTCCCTCTAGGGTCGCTCGGA	1	hsa-miR-4469	0	1	0	0	0	0	0	0	2
hsa-miR-4470	TGGCAAACGTGGAAGCCGAGA	1	hsa-miR-4470	110	5	5	4	10	13	23	15	24
hsa-miR-4471	TGGGAACTTAGTAGAGGTTTAA	1	hsa-miR-4471	0	0	0	0	0	0	0	0	0
hsa-miR-4472	GGTGGGGGGTGTTGTTTT	2	hsa-miR-4472	0	0	0	0	0	0	0	0	0
hsa-miR-4473	CTAGTGCTCTCCGTTACAAGTA	1	hsa-miR-4473	1034	200	82	88	89	170	200	274	326
hsa-miR-4474-3p	TTGTGGCTGGTCATGAGGCTAA	1	hsa-miR-4474-3p	30	5	2	7	0	12	6	12	17
hsa-miR-4474-5p	TTAGTCTCATGATCAGACACA	1	hsa-miR-4474-5p	0	0	0	0	0	0	0	0	0
hsa-miR-4475	CAAGGGACCAAGCATTCATTAT	1	hsa-miR-4475	0	0	0	0	0	0	0	0	0
hsa-miR-4476	CAGGAAGGATTTAGGGACAGGC	1	hsa-miR-4476	0	0	0	0	0	0	0	0	0
hsa-miR-4477a	CTATTAAGGACATTTGTGATTC	1	hsa-miR-4477a	23	2	0	0	1	3	15	1	2
hsa-miR-4477b	ATTAAGGACATTTGTGATTGAT	1	hsa-miR-4477b	68	6	8	16	24	5	12	3	5
hsa-miR-4478	GAGGCTGAGCTGAGGAG	1	hsa-miR-4478	0	0	0	0	0	0	0	0	0
hsa-miR-4479	CGCGCGGCCGTGCTCGGAGCAG	1	hsa-miR-4479	32	8	5	4	4	2	9	2	7
hsa-miR-4480	AGCCAAGTGGAAGTTACTTTA	1	hsa-miR-4480	0	0	0	0	0	0	0	0	0
hsa-miR-4481	GGAGTGGGCTGGTGGTT	1	hsa-miR-4481	0	0	0	0	0	0	0	0	0
hsa-miR-4482-3p	TTTCTATTTCTCAGTGGGGCTC	1	hsa-miR-4482-3p	0	0	0	0	0	1	0	0	0
hsa-miR-4482-5p	AACCCAGTGGGCTATGGAAATG	1	hsa-miR-4482-5p	1	0	0	0	0	0	0	0	0
hsa-miR-4483	GGGGTGGTCTGTTGTTG	1	hsa-miR-4483	2	0	0	0	0	0	0	0	1
hsa-miR-4484	AAAAGGCGGGAGAAGCCCCA	1	hsa-miR-4484	0	0	0	0	0	0	0	0	0
hsa-miR-4485	TAACGGCCGCGGTACCCTAA	1	hsa-miR-4485	29	5	11	4	2	1	4	3	0
hsa-miR-4486	GCTGGGCGAGGCTGGCA	1	hsa-miR-4486	0	0	0	0	0	0	0	0	0
hsa-miR-4487	AGAGCTGGCTGAAGGGCAG	1	hsa-miR-4487	0	0	0	0	0	0	0	1	0
hsa-miR-4488	AGGGGGCGGGCTCCGGCG	1	hsa-miR-4488	1	0	2	0	0	0	1	0	0
hsa-miR-4489	TGGGGCTAGTGATGCAGGACG	1	hsa-miR-4489	0	0	0	0	0	0	1	0	1
hsa-miR-4490	TCTGGTAAGAGATTTGGGCATA	1	hsa-miR-4490	0	0	0	0	0	0	0	0	0
hsa-miR-4491	AATGTGGACTGGTGTGACCAAA	1	hsa-miR-4491	0	0	0	0	0	0	0	0	0
hsa-miR-4492	GGGGCTGGGCGCGCGCC	1	hsa-miR-4492	0	0	0	0	0	0	0	0	0
hsa-miR-4493	AGAAGGCCTTTCCATCTCTGT	1	hsa-miR-4493	0	0	0	0	0	0	0	0	0
hsa-miR-4494	CCAGACTGTGGCTGACCAGAGG	1	hsa-miR-4494	0	0	0	0	0	0	0	0	0
hsa-miR-4495	AATGTAAACAGGCTTTTTGCT	1	hsa-miR-4495	0	0	0	0	0	0	0	0	0
hsa-miR-4496	GAGGAAACTGAAGCTGAGAGGG	1	hsa-miR-4496	0	0	0	0	0	0	0	0	0
hsa-miR-4497	CTCCGGGACGGCTGGGC	1	hsa-miR-4497	8	1	4	2	2	0	2	1	3
hsa-miR-4498	TGGGCTGGCAGGGCAAGTGCTG	1	hsa-miR-4498	130	6	7	7	3	15	6	17	24
hsa-miR-4499	AAGACTGAGAGGAGGGA	1	hsa-miR-4499	0	0	0	0	0	0	0	0	0
hsa-miR-4500	TGAGGTAGTAGTTTCTT	1	hsa-miR-4500	0	0	0	0	0	0	0	0	1
hsa-miR-4501	TATGTGACCTCGGATGAATCA	1	hsa-miR-4501	0	0	0	0	0	0	0	0	5
hsa-miR-4502	GCTGATGATGATGGTGCTGAAG	1	hsa-miR-4502	18	4	0	0	0	0	3	3	0
hsa-miR-4503	TTTAAGCAGGAAATAGAATTTA	1	hsa-miR-4503	0	0	0	0	0	0	0	0	0
hsa-miR-4504	TGTGACAATAGAGATGAACATG	1	hsa-miR-4504	204	51	3	5	8	29	38	49	54
hsa-miR-4505	AGGCTGGGCTGGGACGGA	1	hsa-miR-4505	0	0	0	0	0	0	0	0	0
hsa-miR-4506	AAATGGGTGGTCTGAGGCAA	1	hsa-miR-4506	0	0	0	0	0	0	0	0	0
hsa-miR-4507	CTGGGTTGGGCTGGGCTGGG	1	hsa-miR-4507	0	0	0	0	0	0	0	0	0
hsa-miR-4508	GCGGGGCTGGGCGCGCG	1	hsa-miR-4508	2	0	0	2	0	0	0	0	0
hsa-miR-4509	ACTAAAGGATATAGAAGGTTTT	3	hsa-miR-4509	0	0	0	0	0	0	0	0	0
hsa-miR-4510	TGAGGGAGTAGGATGTATGGTT	1	hsa-miR-4510	31	5	1	2	2	9	11	7	14
hsa-miR-4511	GAAGAACTGTTGCATTTGCCCT	1	hsa-miR-4511	92	5	10	5	2	4	21	17	20
hsa-miR-4512	CAGGGCCTCACTGTATCGCCCA	1	hsa-miR-4512	7	0	1	0	0	0	0	0	4
hsa-miR-4513	AGACTGACGGCTGGAGGCCCAT	1	hsa-miR-4513	0	0	0	0	0	0	0	0	0
hsa-miR-4514	ACAGGCAGGATTGGGGAA	1	hsa-miR-4514	0	0	0	0	0	0	0	0	0
hsa-miR-4515	AGGACTGGACTCCCGGCAGCCC	1	hsa-miR-4515	3	1	1	2	5	0	10	4	0
hsa-miR-4516	GGGAGAAGGGTCGGGGC	1	hsa-miR-4516	0	0	0	0	0	1	0	0	0
hsa-miR-4517	AAATATGATGAAACTCACAGCTGAG	1	hsa-miR-4517	40	9	0	1	1	4	1	1	1
hsa-miR-4518	GCTCAGGGATGATAACTGTGCTGAGA	1	hsa-miR-4518	0	0	0	0	0	0	0	0	0
hsa-miR-4519	CAGCAGTGCGCAGGGCTG	1	hsa-miR-4519	0	0	0	0	0	0	0	0	0
hsa-miR-4520a-3p	TTGGACAGAAAACACGCAGGAA	1	hsa-miR-4520a-3p	0	0	0	0	0	0	0	0	0
hsa-miR-4520a-5p	CCTGCGTGTTTTCTGTCCAA	1	hsa-miR-4520a-5p,hsa-miR-4520b-5p	0	0	0	0	0	0	0	0	0
hsa-miR-4520b-3p	TTTGGACAGAAAACACGCAGGT	1	hsa-miR-4520b-3p	0	0	0	0	0	1	0	0	0
hsa-miR-4520b-5p	CCTGCGTGTTTTCTGTCCAA	1	hsa-miR-4520a-5p,hsa-miR-4520b-5p	1	0	0	1	0	0	0	0	0
hsa-miR-4521	GCTAAGGAAGTCCTGTGCTCAG	1	hsa-miR-4521	293	54	53	28	29	57	65	26	44
hsa-miR-4522	TGACTCTGCCTGTAGGCCGGT	1	hsa-miR-4522	25	6	3	2	5	7	1	3	1
hsa-miR-4523	GACCGAGAGGGCCTCGGCTGT	1	hsa-miR-4523	17	0	0	0	0	4	2	1	0
hsa-miR-4524a-3p	TGAGACAGGCTTATGCTGCTAT	1	hsa-miR-4524a-3p	0	0	0	0	0	0	0	0	0
hsa-miR-4524a-5p	ATAGCAGCATGAACCTGTCTCA	1	hsa-miR-4524a-5p	0	0	0	0	0	0	0	0	0
hsa-miR-4524b-3p	GAGACAGGTTCATGCTGCTA	1	hsa-miR-4524b-3p	0	0	0	0	0	0	0	0	0
hsa-miR-4524b-5p	ATAGCAGCATAAGCCTGTCTC	1	hsa-miR-4524b-5p	0	0	0	0	0	0	0	0	0
hsa-miR-4525	GGGGGGATGTGCATGCTGGTT	1	hsa-miR-4525	1	0	0	0	0	0	0	0	0
hsa-miR-4526	GCTGACAGCAGGGCTGGCCGCT	1	hsa-miR-4526	0	0	0	0	0	0	0	0	0
hsa-miR-4527	TGGTCTGCAAAGAGATGACTGT	1	hsa-miR-4527	0	0	0	1	0	0	0	0	0
hsa-miR-4528	TCATTATATGTATGATCTGGAC	1	hsa-miR-4528	0	0	0	0	0	0	0	0	0
hsa-miR-4529-3p	ATTGGACTGCTGATGGCCCGT	1	hsa-miR-4529-3p	0	0	0	0	0	0	0	0	0
hsa-miR-4529-5p	AGGCCATCAGCAGTCCAATGAA	1	hsa-miR-4529-5p	0	0	0	0	0	0	0	0	0
hsa-miR-4530	CCCAGCAGGACGGGAGCG	1	hsa-miR-4530	0	0	0	0	0	0	0	0	0
hsa-miR-4531	ATGGAGAAGGCTTCTGA	1	hsa-miR-4531	1	0	0	0	0	0	0	1	0
hsa-miR-4532	CCCCGGGGAGCCCGGCG	1	hsa-miR-4532	0	0	1	0	1	0	0	0	0
hsa-miR-4533	TGGAAGGAGGTTGCCGGACGCT	1	hsa-miR-4533	0	0	0	0	0	0	0	0	0
hsa-miR-4534	GGATGGAGGAGGGGTCT	1	hsa-miR-4534	0	0	0	0	0	0	0	0	0
hsa-miR-4535	GTGGACCTGGCTGGGAC	1	hsa-miR-4535	0	0	0	0	0	0	0	0	0
hsa-miR-4536-3p	TCGTGCATATATCTACCACAT	2	hsa-miR-4536-3p	0	0	0	0	2	0	0	0	0
hsa-miR-4536-5p	TGTGGTAGATATATGCACGAT	2	hsa-miR-4536-5p	5	0	0	1	0	0	0	0	0
hsa-miR-4537	TGAGCCGAGCTGAGCTTAGCTG	1	hsa-miR-4537	0	0	0	0	0	0	0	0	0
hsa-miR-4538	GAGCTTGGATGAGCTGGGCTGA	1	hsa-miR-4538	0	0	0	0	0	0	0	0	0
hsa-miR-4539	GCTGAACTGGGCTGAGCTGGGC	1	hsa-miR-4539	2	0	0	0	0	0	0	0	0
hsa-miR-4540	TTAGTCCTGCCTGTAGGTTTA	1	hsa-miR-4540	0	0	0	0	0	0	0	0	0
hsa-miR-4632-3p	TGCCGCCCTCTCGCTGCTCTAG	1	hsa-miR-4632-3p	0	0	0	0	0	0	0	0	0
hsa-miR-4632-5p	GAGGGCAGCGTGGGTGTGGCGGA	1	hsa-miR-4632-5p	0	1	0	0	0	0	0	0	0
hsa-miR-4633-3p	AGGAGCTAGCCAGGCATATGCA	1	hsa-miR-4633-3p	0	0	0	0	0	0	0	0	0
hsa-miR-4633-5p	ATATGCCTGGCTAGCTCCTC	1	hsa-miR-4633-5p	0	0	0	0	0	0	0	0	0
hsa-miR-4634	CGGCGCGACCGGCCCGGGG	1	hsa-miR-4634	0	0	0	0	0	0	0	0	0
hsa-miR-4635	TCTTGAAGTCAGAACCCGCAA	1	hsa-miR-4635	8	3	2	1	3	0	0	2	0
hsa-miR-4636	AACTCGTGTTCAAAGCCTTTAG	1	hsa-miR-4636	0	0	0	0	0	0	0	0	0
hsa-miR-4637	TACTAACTGCAGATTCAAGTGA	1	hsa-miR-4637	4	0	0	3	1	0	1	5	0
hsa-miR-4638-3p	CCTGGACACCGCTCAGCCGGCCG	1	hsa-miR-4638-3p	0	0	3	0	0	2	5	0	0
hsa-miR-4638-5p	ACTCGGCTGCGGTGGACAAGT	1	hsa-miR-4638-5p	50	4	9	8	0	10	5	3	3
hsa-miR-4639-3p	TCACTCTCACCTTGCTTTGC	1	hsa-miR-4639-3p	0	0	0	0	0	0	0	0	0
hsa-miR-4639-5p	TTGCTAAGTAGGCTGAGATTGA	1	hsa-miR-4639-5p	14	5	0	4	1	7	9	6	7
hsa-miR-4640-3p	CACCCCCTGTTTCCTGGCCCAC	1	hsa-miR-4640-3p	48	4	5	8	1	10	14	5	6
hsa-miR-4640-5p	TGGGCCAGGGAGCAGCTGGTGGG	1	hsa-miR-4640-5p	7	1	2	0	0	3	6	0	0
hsa-miR-4641	TGCCCATGCCATACTTTTGCCTCA	1	hsa-miR-4641	0	0	0	0	0	0	0	0	0
hsa-miR-4642	ATGGCATCGTCCCCTGGTGGCT	1	hsa-miR-4642	18	0	0	0	0	2	1	2	0
hsa-miR-4643	GACACATGACCATAAATGCTAA	1	hsa-miR-4643	0	0	0	0	0	0	0	0	2
hsa-miR-4644	TGGAGAGAGAAAAGAGACAGAAG	1	hsa-miR-4644	3	0	0	0	0	0	0	0	0
hsa-miR-4645-3p	AGACAGTAGTTCTTGCCTGGTT	1	hsa-miR-4645-3p	17	8	0	0	0	5	2	6	6
hsa-miR-4645-5p	ACCAGGCAAGAAATATTGT	1	hsa-miR-4645-5p	0	0	0	0	0	0	0	0	0
hsa-miR-4646-3p	ATTGTCCCTCTCCCTTCCCAG	1	hsa-miR-4646-3p	6	5	7	1	3	5	12	7	0
hsa-miR-4646-5p	ACTGGGAAGAGGAGCTGAGGGA	1	hsa-miR-4646-5p	0	0	0	0	0	0	0	0	0
hsa-miR-4647	GAAGATGGTGCTGTGCTGAGGAA	1	hsa-miR-4647	8	1	1	0	1	0	2	6	1
hsa-miR-4648	TGTGGGACTGCAAATGGGAG	1	hsa-miR-4648	6	1	2	0	0	2	12	6	3
hsa-miR-4649-3p	TCTGAGGCCTGCCTCTCCCCA	1	hsa-miR-4649-3p	0	0	0	0	0	0	0	0	0
hsa-miR-4649-5p	TGGGCGAGGGGTGGGCTCTCAGAG	1	hsa-miR-4649-5p	51	5	3	3	0	11	2	11	10
hsa-miR-4650-3p	AGGTAGAATGAGGCCTGACAT	2	hsa-miR-4650-3p	0	0	0	0	0	0	0	0	0
hsa-miR-4650-5p	TCAGGCCTCTTTCTACCTT	2	hsa-miR-4650-5p	0	0	0	0	0	0	0	0	0
hsa-miR-4651	CGGGGTGGGTGAGGTCGGGC	1	hsa-miR-4651	0	0	0	0	0	2	0	0	0
hsa-miR-4652-3p	GTTCTGTTAACCCATCCCCTCA	1	hsa-miR-4652-3p	35	3	0	0	0	3	8	10	4
hsa-miR-4652-5p	AGGGGACTGGTTAATAGAACTA	1	hsa-miR-4652-5p	722	115	0	0	0	117	148	169	142
hsa-miR-4653-3p	TGGAGTTAAGGGTTGCTTGGAGA	1	hsa-miR-4653-3p	2	0	0	0	0	0	0	0	0
hsa-miR-4653-5p	TCTCTGAGCAAGGCTTAACACC	1	hsa-miR-4653-5p	0	0	0	0	0	0	0	0	0
hsa-miR-4654	TGTGGGATCTGGAGGCATCTGG	1	hsa-miR-4654	32	8	0	1	8	5	12	2	11
hsa-miR-4655-3p	ACCCTCGTCAGGTCCCCGGGG	1	hsa-miR-4655-3p	4	0	0	0	0	0	0	0	0
hsa-miR-4655-5p	CACCGGGGATGGCAGAGGGTCG	1	hsa-miR-4655-5p	5	0	0	0	0	0	0	2	0
hsa-miR-4656	TGGGCTGAGGGCAGGAGGCCTGT	1	hsa-miR-4656	0	0	0	0	2	0	0	0	0
hsa-miR-4657	AATGTGGAAGTGGTCTGAGGCAT	1	hsa-miR-4657	0	1	1	2	0	0	0	0	0
hsa-miR-4658	GTGAGTGTGGATCCTGGAGGAAT	1	hsa-miR-4658	4	0	0	2	0	0	0	0	2
hsa-miR-4659a-3p	TTTCTTCTTAGACATGGCAACG	1	hsa-miR-4659a-3p	745	93	54	66	49	85	111	132	95
hsa-miR-4659a-5p	CTGCCATGTCTAAGAAGAAAAC	1	hsa-miR-4659a-5p	8	0	3	3	1	1	1	1	9
hsa-miR-4659b-3p	TTTCTTCTTAGACATGGCAGCT	1	hsa-miR-4659b-3p	14	5	3	0	0	1	1	0	0
hsa-miR-4659b-5p	TTGCCATGTCTAAGAAGAA	1	hsa-miR-4659b-5p	0	0	0	0	0	0	0	0	0
hsa-miR-4660	TGCAGCTCTGGTGGAAAATGGAG	1	hsa-miR-4660	49	22	8	19	12	7	16	10	16
hsa-miR-4661-3p	CAGGATCCACAGAGCTAGTCCA	1	hsa-miR-4661-3p	7	0	1	0	1	0	1	3	6
hsa-miR-4661-5p	AACTAGCTCTGTGGATCCTGAC	1	hsa-miR-4661-5p	176	26	20	14	16	9	23	21	53
hsa-miR-4662a-3p	AAAGATAGACAATTGGCTAAAT	1	hsa-miR-4662a-3p	0	0	0	0	0	0	0	0	0
hsa-miR-4662a-5p	TTAGCCAATTGTCCATCTTTAG	1	hsa-miR-4662a-5p	0	0	12	7	8	0	0	0	0
hsa-miR-4662b	AAAGATGGACAATTGGCTAAAT	1	hsa-miR-4662b	0	0	0	0	0	0	0	0	0
hsa-miR-4663	AGCTGAGCTCCATGGACGTGCAGT	1	hsa-miR-4663	0	0	0	0	0	0	0	0	0
hsa-miR-4664-3p	CTTCCGGTCTGTGAGCCCCGTC	1	hsa-miR-4664-3p	87	12	0	0	0	18	26	20	29
hsa-miR-4664-5p	TGGGGTGCCCACTCCGCAAGTT	1	hsa-miR-4664-5p	0	0	0	0	0	0	0	0	0
hsa-miR-4665-3p	CTCGGCCGCGGCGCGTAGCCCCCGCC	1	hsa-miR-4665-3p	0	0	0	0	0	0	0	0	0
hsa-miR-4665-5p	CTGGGGGACGCGTGAGCGCGAGC	1	hsa-miR-4665-5p	269	46	22	18	39	45	80	55	72
hsa-miR-4666a-3p	CATACAATCTGACATGTATTT	1	hsa-miR-4666a-3p	0	0	0	0	0	0	0	0	0
hsa-miR-4666a-5p	ATACATGTCAGATTGTATGCC	1	hsa-miR-4666a-5p	0	0	0	0	0	0	0	0	0
hsa-miR-4666b	TTGCATGTCAGATTGTAATTCCC	1	hsa-miR-4666b	0	0	0	0	0	0	0	0	0
hsa-miR-4667-3p	TCCCTCCTTCTGTCCCCACAG	1	hsa-miR-4667-3p	11	0	3	2	4	4	2	0	0
hsa-miR-4667-5p	ACTGGGGAGCAGAAGGAGAACC	1	hsa-miR-4667-5p	0	1	0	0	0	0	0	0	0
hsa-miR-4668-3p	GAAAATCCTTTTTGTTTTTCCAG	1	hsa-miR-4668-3p	0	0	0	0	0	2	0	0	0
hsa-miR-4668-5p	AGGGAAAAAAAAAAGGATTTGTC	1	hsa-miR-4668-5p	32	4	2	2	0	8	2	1	3
hsa-miR-4669	TGTGTCCGGGAAGTGGAGGAGG	1	hsa-miR-4669	0	3	0	3	0	0	5	0	0
hsa-miR-4670-3p	TGAAGTTACATCATGGTCGCTT	1	hsa-miR-4670-3p	0	0	0	0	0	0	0	0	0
hsa-miR-4670-5p	AAGCGACCATGATGTAACTTCA	1	hsa-miR-4670-5p	0	0	0	0	0	0	0	0	0
hsa-miR-4671-3p	TTAGTGCATAGTCTTTGGTCT	1	hsa-miR-4671-3p	0	0	0	0	0	0	0	0	0
hsa-miR-4671-5p	ACCGAAGACTGTGCGCTAATCT	1	hsa-miR-4671-5p	0	0	0	0	0	0	0	0	0
hsa-miR-4672	TTACACAGCTGGACAGAGGCA	1	hsa-miR-4672	34	5	0	2	1	5	13	2	12
hsa-miR-4673	TCCAGGCAGGAGCCGGACTGGA	1	hsa-miR-4673	20	9	3	0	2	8	6	6	0
hsa-miR-4674	CTGGGCTCGGGACGCGCGGCT	1	hsa-miR-4674	2	1	0	0	0	0	0	0	0
hsa-miR-4675	GGGGCTGTGATTGACCAGCAGG	1	hsa-miR-4675	0	0	0	0	0	0	0	0	0
hsa-miR-4676-3p	CACTGTTTCACCACTGGCTCTT	1	hsa-miR-4676-3p	180	21	11	21	11	28	16	49	14
hsa-miR-4676-5p	GAGCCAGTGGTGAGACAGTGA	1	hsa-miR-4676-5p	41	0	0	1	0	2	1	9	2
hsa-miR-4677-3p	TCTGTGAGACCAAAGAACTACT	1	hsa-miR-4677-3p	701	107	72	71	49	67	175	144	224
hsa-miR-4677-5p	TTGTTCTTTGGTCTTTCAGCCA	1	hsa-miR-4677-5p	63	8	8	2	4	10	14	23	25
hsa-miR-4678	AAGGTATTGTTCAGACTTATGA	1	hsa-miR-4678	0	0	0	0	0	0	0	0	0
hsa-miR-4679	TCTGTGATAGAGATTCTTTGCT	2	hsa-miR-4679	0	0	0	0	0	0	0	0	0
hsa-miR-4680-3p	TCTGAATTGTAAGAGTTGTTA	1	hsa-miR-4680-3p	0	0	0	0	0	0	0	0	0
hsa-miR-4680-5p	AGAACTCTTGCAGTCTTAGATGT	1	hsa-miR-4680-5p	0	0	0	0	0	0	0	0	0
hsa-miR-4681	AACGGGAATGCAGGCTGTATCT	1	hsa-miR-4681	0	0	0	0	0	0	0	0	0
hsa-miR-4682	TCTGAGTTCCTGGAGCCTGGTCT	1	hsa-miR-4682	0	0	0	3	0	0	0	0	0
hsa-miR-4683	TGGAGATCCAGTGCTCGCCCGAT	1	hsa-miR-4683	58	10	3	0	2	7	3	9	10
hsa-miR-4684-3p	TGTTGCAAGTCGGTGGAGACGT	1	hsa-miR-4684-3p	623	142	24	16	11	69	163	133	168
hsa-miR-4684-5p	CTCTCTACTGACTTGCAACATA	1	hsa-miR-4684-5p	299	93	11	12	8	56	94	66	82
hsa-miR-4685-3p	TCTCCCTTCCTGCCCTGGCTAG	1	hsa-miR-4685-3p	3	1	0	0	0	0	0	0	0
hsa-miR-4685-5p	CCCAGGGCTTGGAGTGGGGCAAGGTT	1	hsa-miR-4685-5p	0	0	0	0	0	0	0	0	0
hsa-miR-4686	TATCTGCTGGGCTTTCTGGTGTT	1	hsa-miR-4686	0	0	0	0	0	0	0	0	0
hsa-miR-4687-3p	TGGCTGTTGGAGGGGGCAGGC	1	hsa-miR-4687-3p	71	2	15	4	12	15	16	6	4
hsa-miR-4687-5p	CAGCCCTCCTCCCGCACCCAAA	1	hsa-miR-4687-5p	7	0	0	1	1	0	0	2	0
hsa-miR-4688	TAGGGGCAGCAGAGGACCTGGG	1	hsa-miR-4688	17	1	9	3	4	8	1	4	7
hsa-miR-4689	TTGAGGAGACATGGTGGGGGCC	1	hsa-miR-4689	10	3	1	0	2	1	4	4	1
hsa-miR-4690-3p	GCAGCCCAGCTGAGGCCTCTG	1	hsa-miR-4690-3p	49	12	1	1	2	19	18	13	28
hsa-miR-4690-5p	GAGCAGGCGAGGCTGGGCTGAA	1	hsa-miR-4690-5p	42	10	9	1	1	7	19	4	26
hsa-miR-4691-3p	CCAGCCACGGACTGAGAGTGCAT	1	hsa-miR-4691-3p	53	12	1	0	0	13	17	15	13
hsa-miR-4691-5p	GTCCTCCAGGCCATGAGCTGCGG	1	hsa-miR-4691-5p	0	0	0	0	0	0	0	0	0
hsa-miR-4692	TCAGGCAGTGTGGGTATCAGAT	1	hsa-miR-4692	0	0	0	0	0	0	0	0	0
hsa-miR-4693-3p	TGAGAGTGGAATTCACAGTATTT	1	hsa-miR-4693-3p	0	0	0	0	0	0	0	0	0
hsa-miR-4693-5p	ATACTGTGAATTTCACTGTCACA	1	hsa-miR-4693-5p	0	0	0	0	0	0	0	0	0
hsa-miR-4694-3p	CAAATGGACAGGATAACACCT	1	hsa-miR-4694-3p	0	0	0	0	0	0	0	0	0
hsa-miR-4694-5p	AGGTGTTATCCTATCCATTTGC	1	hsa-miR-4694-5p	0	0	0	0	0	0	0	0	0
hsa-miR-4695-3p	TGATCTCACCGCTGCCTCCTTC	1	hsa-miR-4695-3p	8	0	0	1	0	1	1	2	0
hsa-miR-4695-5p	CAGGAGGCAGTGGGCGAGCAGG	1	hsa-miR-4695-5p	3	0	0	0	0	0	0	0	0
hsa-miR-4696	TGCAAGACGGATACTGTCATCT	1	hsa-miR-4696	0	0	0	0	0	0	0	0	0
hsa-miR-4697-3p	TGTCAGTGACTCCTGCCCCTTGGT	1	hsa-miR-4697-3p	0	0	0	0	0	0	0	0	0
hsa-miR-4697-5p	AGGGGGCGCAGTCACTGACGTG	1	hsa-miR-4697-5p	0	0	0	0	0	0	0	0	0
hsa-miR-4698	TCAAAATGTAGAGGAAGACCCCA	1	hsa-miR-4698	0	0	0	0	0	0	0	1	0
hsa-miR-4699-3p	AATTTACTCTGCAATCTTCTCC	1	hsa-miR-4699-3p	154	9	19	9	12	19	15	25	31
hsa-miR-4699-5p	AGAAGATTGCAGAGTAAGTTCC	1	hsa-miR-4699-5p	97	7	3	5	5	10	16	12	15
hsa-miR-4700-3p	CACAGGACTGACTCCTCACCCCAGTG	1	hsa-miR-4700-3p	0	0	0	0	0	0	0	0	0
hsa-miR-4700-5p	TCTGGGGATGAGGACAGTGTGT	1	hsa-miR-4700-5p	0	0	0	0	0	0	0	0	0
hsa-miR-4701-3p	ATGGGTGATGGGTGTGGTGT	1	hsa-miR-4701-3p	0	0	0	0	0	0	0	0	0
hsa-miR-4701-5p	TTGGCCACCACACCTACCCCTT	1	hsa-miR-4701-5p	0	0	0	0	0	0	0	0	0
hsa-miR-4703-3p	TGTAGTTGTATTGTATTGCCAC	1	hsa-miR-4703-3p	0	0	0	0	0	0	0	0	0
hsa-miR-4703-5p	TAGCAATACAGTACAAATATAGT	1	hsa-miR-4703-5p	0	0	0	0	0	0	0	0	0
hsa-miR-4704-3p	TCAGTCACATATCTAGTGTCTA	1	hsa-miR-4704-3p	0	0	0	0	0	0	0	0	0
hsa-miR-4704-5p	GACACTAGGCATGTGAGTGATT	1	hsa-miR-4704-5p	0	0	0	0	0	0	0	0	0
hsa-miR-4705	TCAATCACTTGGTAATTGCTGT	1	hsa-miR-4705	0	0	0	0	0	0	0	0	0
hsa-miR-4706	AGCGGGGAGGAAGTGGGCGCTGCTT	1	hsa-miR-4706	15	8	1	0	0	7	3	3	4
hsa-miR-4707-3p	AGCCCGCCCCAGCCGAGGTTCT	1	hsa-miR-4707-3p	8	0	2	1	2	0	5	0	0
hsa-miR-4707-5p	GCCCCGGCGCGGGCGGGTTCTGG	1	hsa-miR-4707-5p	1111	118	186	206	198	166	190	182	121
hsa-miR-4708-3p	AGCAAGGCGGCATCTCTCTGAT	1	hsa-miR-4708-3p	0	0	0	0	0	0	0	0	0
hsa-miR-4708-5p	AGAGATGCCGCCTTGCTCCTT	1	hsa-miR-4708-5p	0	0	0	0	0	0	0	0	0
hsa-miR-4709-3p	TTGAAGAGGAGGTGCTCTGTAGC	1	hsa-miR-4709-3p	10	3	0	5	4	3	9	3	11
hsa-miR-4709-5p	ACAACAGTGACTTGCTCTCCAA	1	hsa-miR-4709-5p	33	16	5	0	4	1	21	13	5
hsa-miR-4710	GGGTGAGGGCAGGTGGTT	1	hsa-miR-4710	6	0	0	1	2	2	0	1	0
hsa-miR-4711-3p	CGTGTCTTCTGGCTTGAT	1	hsa-miR-4711-3p	0	0	0	0	0	0	0	0	0
hsa-miR-4711-5p	TGCATCAGGCCAGAAGACATGAG	1	hsa-miR-4711-5p	0	0	0	0	0	0	0	0	0
hsa-miR-4712-3p	AATGAGAGACCTGTACTGTAT	1	hsa-miR-4712-3p	0	0	0	0	0	0	0	0	0
hsa-miR-4712-5p	TCCAGTACAGGTCTCTCATTTC	1	hsa-miR-4712-5p	0	0	2	0	0	0	0	0	0
hsa-miR-4713-3p	TGGGATCCAGACAGTGGGAGAA	1	hsa-miR-4713-3p	0	0	0	0	0	0	0	0	0
hsa-miR-4713-5p	TTCTCCCACTACCAGGCTCCCA	1	hsa-miR-4713-5p	0	0	0	0	0	0	0	0	0
hsa-miR-4714-3p	CCAACCTAGGTGGTCAGAGTTG	1	hsa-miR-4714-3p	0	0	0	0	0	2	0	0	1
hsa-miR-4714-5p	AACTCTGACCCCTTAGGTTGAT	1	hsa-miR-4714-5p	0	0	0	0	0	0	0	0	0
hsa-miR-4715-3p	GTGCCACCTTAACTGCAGCCAAT	1	hsa-miR-4715-3p	0	0	0	0	0	0	0	0	0
hsa-miR-4715-5p	AAGTTGGCTGCAGTTAAGGTGG	1	hsa-miR-4715-5p	0	0	0	0	0	0	0	0	0
hsa-miR-4716-3p	AAGGGGGAAGGAAACATGGAGA	1	hsa-miR-4716-3p	0	0	0	0	0	0	0	0	0
hsa-miR-4716-5p	TCCATGTTTCCTTCCCCCTTCT	1	hsa-miR-4716-5p	0	0	0	0	0	0	0	0	0
hsa-miR-4717-3p	ACACATGGGTGGCTGTGGCCT	1	hsa-miR-4717-3p	219	45	27	21	42	38	33	55	49
hsa-miR-4717-5p	TAGGCCACAGCCACCCATGTGT	1	hsa-miR-4717-5p	0	0	0	0	0	0	0	0	0
hsa-miR-4718	AGCTGTACCTGAAACCAAGCA	1	hsa-miR-4718	0	0	0	0	0	0	0	0	0
hsa-miR-4719	TCACAAATCTATAATATGCAGG	1	hsa-miR-4719	0	0	0	0	0	0	0	0	0
hsa-miR-4720-3p	TGCTTAAGTTGTACCAAGTAT	1	hsa-miR-4720-3p	0	0	0	0	0	0	0	0	0
hsa-miR-4720-5p	CCTGGCATATTTGGTATAACTT	1	hsa-miR-4720-5p	0	0	0	0	0	0	0	0	0
hsa-miR-4721	TGAGGGCTCCAGGTGACGGTGG	1	hsa-miR-4721	0	0	0	0	0	1	0	0	2
hsa-miR-4722-3p	ACCTGCCAGCACCTCCCTGCAG	1	hsa-miR-4722-3p	0	0	0	0	0	0	0	0	0
hsa-miR-4722-5p	GGCAGGAGGGCTGTGCCAGGTTG	1	hsa-miR-4722-5p	7	0	1	0	0	0	0	4	0
hsa-miR-4723-3p	CCCTCTCTGGCTCCTCCCCAAA	1	hsa-miR-4723-3p	17	6	2	1	10	1	5	1	8
hsa-miR-4723-5p	TGGGGGAGCCATGAGATAAGAGCA	1	hsa-miR-4723-5p	12	2	0	4	1	3	1	1	5
hsa-miR-4724-3p	GTACCTTCTGGTTCAGCTAGT	1	hsa-miR-4724-3p	0	0	0	0	0	0	0	0	0
hsa-miR-4724-5p	AACTGAACCAGGAGTGAGCTTCG	1	hsa-miR-4724-5p	0	0	0	0	0	0	0	0	0
hsa-miR-4725-3p	TGGGGAAGGCGTCAGTGTCGGG	1	hsa-miR-4725-3p	0	3	12	4	7	0	0	0	0
hsa-miR-4725-5p	AGACCCTGCAGCCTTCCCACC	1	hsa-miR-4725-5p	2	0	1	0	3	0	0	0	0
hsa-miR-4726-3p	ACCCAGGTTCCCTCTGGCCGCA	1	hsa-miR-4726-3p	0	0	0	0	0	0	0	0	0
hsa-miR-4726-5p	AGGGCCAGAGGAGCCTGGAGTGG	1	hsa-miR-4726-5p	49	12	3	7	2	12	12	7	12
hsa-miR-4727-3p	ATAGTGGGAAGCTGGCAGATTC	1	hsa-miR-4727-3p	27	11	3	2	5	7	9	11	12
hsa-miR-4727-5p	ATCTGCCAGCTTCCACAGTGG	1	hsa-miR-4727-5p	0	0	0	0	0	0	0	0	0
hsa-miR-4728-3p	CATGCTGACCTCCCTCCTGCCCCAG	1	hsa-miR-4728-3p	31	8	6	6	7	4	8	7	0
hsa-miR-4728-5p	TGGGAGGGGAGAGGCAGCAAGCA	1	hsa-miR-4728-5p	0	3	0	0	3	0	1	0	1
hsa-miR-4729	TCATTTATCTGTTGGGAAGCTA	1	hsa-miR-4729	0	2	0	2	0	0	0	0	0
hsa-miR-4730	CTGGCGGAGCCCATTCCATGCCA	1	hsa-miR-4730	0	0	0	0	0	0	0	0	0
hsa-miR-4731-3p	CACACAAGTGGCCCCCAACACT	1	hsa-miR-4731-3p	0	1	0	0	0	0	0	0	0
hsa-miR-4731-5p	TGCTGGGGGCCACATGAGTGTG	1	hsa-miR-4731-5p	33	11	8	3	2	5	9	0	4
hsa-miR-4732-3p	GCCCTGACCTGTCCTGTTCTG	1	hsa-miR-4732-3p	0	0	0	0	0	0	0	0	0
hsa-miR-4732-5p	TGTAGAGCAGGGAGCAGGAAGCT	1	hsa-miR-4732-5p	0	0	0	0	0	0	0	0	0
hsa-miR-4733-3p	CCACCAGGTCTAGCATTGGGAT	1	hsa-miR-4733-3p	0	0	0	4	0	0	0	0	0
hsa-miR-4733-5p	AATCCCAATGCTAGACCCGGTG	1	hsa-miR-4733-5p	5	2	0	0	0	2	0	0	0
hsa-miR-4734	GCTGCGGGCTGCGGTCAGGGCG	1	hsa-miR-4734	3	1	0	4	3	1	2	0	5
hsa-miR-4735-3p	AAAGGTGCTCAAATTAGACAT	1	hsa-miR-4735-3p	4	0	0	0	0	0	0	1	0
hsa-miR-4735-5p	CCTAATTTGAACACCTTCGGTA	1	hsa-miR-4735-5p	6	3	1	0	0	0	0	0	2
hsa-miR-4736	AGGCAGGTTATCTGGGCTG	1	hsa-miR-4736	0	0	0	0	0	0	0	0	0
hsa-miR-4737	ATGCGAGGATGCTGACAGTG	1	hsa-miR-4737	0	0	0	0	0	0	0	0	0
hsa-miR-4738-3p	TGAAACTGGAGCGCCTGGAGGA	1	hsa-miR-4738-3p	71	3	24	15	26	4	2	21	8
hsa-miR-4738-5p	ACCAGCGCGTTTTCAGTTTCAT	1	hsa-miR-4738-5p	0	0	0	0	0	0	0	0	0
hsa-miR-4739	AAGGGAGGAGGAGCGGAGGGGCCCT	1	hsa-miR-4739	0	0	0	0	0	0	0	0	0
hsa-miR-4740-3p	GCCCGAGAGGATCCGTCCCTGC	1	hsa-miR-4740-3p	0	0	0	0	0	0	0	0	0
hsa-miR-4740-5p	AGGACTGATCCTCTCGGGCAGG	1	hsa-miR-4740-5p	0	0	0	0	0	0	0	0	0
hsa-miR-4741	CGGGCTGTCCGGAGGGGTCGGCT	1	hsa-miR-4741	192	52	81	78	89	52	52	54	64
hsa-miR-4742-3p	TCTGTATTCTCCTTTGCCTGCAG	1	hsa-miR-4742-3p	125	21	4	7	4	27	23	36	7
hsa-miR-4742-5p	TCAGGCAAAGGGATATTTACAGA	1	hsa-miR-4742-5p	253	51	8	21	18	25	61	54	86
hsa-miR-4743-3p	TTTCTGTCTTTTCTGGTCCAG	1	hsa-miR-4743-3p	0	0	0	0	0	0	1	4	0
hsa-miR-4743-5p	TGGCCGGATGGGACAGGAGGCAT	1	hsa-miR-4743-5p	26	16	1	3	1	3	13	9	28
hsa-miR-4744	TCTAAAGACTAGACTTCGCTATG	1	hsa-miR-4744	0	0	0	3	7	0	5	1	0
hsa-miR-4745-3p	TGGCCCGGCGACGTCTCACGGTC	1	hsa-miR-4745-3p	0	0	0	0	0	1	0	1	0
hsa-miR-4745-5p	TGAGTGGGGCTCCCGGGACGGCG	1	hsa-miR-4745-5p	161	20	7	14	10	29	59	24	34
hsa-miR-4746-3p	AGCGGTGCTCCTGCGGGCCGA	1	hsa-miR-4746-3p	0	0	0	0	0	1	0	0	0
hsa-miR-4746-5p	CCGGTCCCAGGAGAACCTGCAGA	1	hsa-miR-4746-5p	1687	248	387	313	346	223	364	304	441
hsa-miR-4747-3p	AAGGCCCGGGCTTTCCTCCCAG	1	hsa-miR-4747-3p	113	20	8	3	7	26	19	34	12
hsa-miR-4747-5p	AGGGAAGGAGGCTTGGTCTTAG	1	hsa-miR-4747-5p	28	8	0	3	0	1	1	1	2
hsa-miR-4748	GAGGTTTGGGGAGGATTTGCT	1	hsa-miR-4748	0	4	0	1	1	0	2	2	0
hsa-miR-4749-3p	CGCCCCTCCTGCCCCCACAG	1	hsa-miR-4749-3p	31	5	3	2	1	0	3	9	9
hsa-miR-4749-5p	TGCGGGGACAGGCCAGGGCATC	1	hsa-miR-4749-5p	46	2	5	3	6	7	10	5	7
hsa-miR-4750-3p	CCTGACCCACCCCCTCCCGCAG	1	hsa-miR-4750-3p	1	0	0	0	0	0	0	0	0
hsa-miR-4750-5p	CTCGGGCGGAGGTGGTTGAGTG	1	hsa-miR-4750-5p	59	9	2	2	6	9	4	7	3
hsa-miR-4751	AGAGGACCCGTAGCTGCTAGAAGG	1	hsa-miR-4751	0	0	0	2	0	1	2	0	3
hsa-miR-4752	TTGTGGATCTCAAGGATGTGCT	1	hsa-miR-4752	4	0	0	0	0	0	0	0	0
hsa-miR-4753-3p	TTCTCTTTCTTTAGCCTTGTGT	1	hsa-miR-4753-3p	11	4	0	0	0	3	2	5	1
hsa-miR-4753-5p	CAAGGCCAAAGGAAGAGAACAG	1	hsa-miR-4753-5p	27	8	0	0	2	2	6	5	8
hsa-miR-4754	ATGCGGACCTGGGTTAGCGGAGT	1	hsa-miR-4754	11	9	3	0	0	2	5	8	1
hsa-miR-4755-3p	AGCCAGGCTCTGAAGGGAAAGT	1	hsa-miR-4755-3p	151	54	19	24	23	24	57	55	65
hsa-miR-4755-5p	TTTCCCTTCAGAGCCTGGCTTT	1	hsa-miR-4755-5p	365	56	21	26	34	47	62	60	65
hsa-miR-4756-3p	CCAGAGATGGTTGCCTTCCTAT	1	hsa-miR-4756-3p	0	0	0	0	0	0	0	0	0
hsa-miR-4756-5p	CAGGGAGGCGCTCACTCTCTGCT	1	hsa-miR-4756-5p	0	0	0	0	0	0	0	0	0
hsa-miR-4757-3p	CATGACGTCACAGAGGCTTCGC	1	hsa-miR-4757-3p	0	0	0	0	0	0	0	0	0
hsa-miR-4757-5p	AGGCCTCTGTGACGTCACGGTGT	1	hsa-miR-4757-5p	0	0	0	0	0	0	0	1	0
hsa-miR-4758-3p	TGCCCCACCTGCTGACCACCCTC	1	hsa-miR-4758-3p	35	2	1	0	0	5	3	1	3
hsa-miR-4758-5p	GTGAGTGGGAGCCGGTGGGGCTG	1	hsa-miR-4758-5p	4	2	0	0	0	0	1	2	1
hsa-miR-4759	TAGGACTAGATGTTGGAATTA	1	hsa-miR-4759	27	4	5	16	12	5	9	5	3
hsa-miR-4760-3p	AAATTCATGTTCAATCTAAACC	1	hsa-miR-4760-3p	0	0	0	0	0	0	0	0	0
hsa-miR-4760-5p	TTTAGATTGAACATGAAGTTAG	1	hsa-miR-4760-5p	0	0	0	0	0	0	0	0	0
hsa-miR-4761-3p	GAGGGCATGCGCACTTTGTCC	1	hsa-miR-4761-3p	26	0	0	0	0	0	1	0	1
hsa-miR-4761-5p	ACAAGGTGTGCATGCCTGACC	1	hsa-miR-4761-5p	10	2	0	4	0	0	0	0	0
hsa-miR-4762-3p	CTTCTGATCAAGATTTGTGGTG	1	hsa-miR-4762-3p	25	6	5	5	10	4	2	16	11
hsa-miR-4762-5p	CCAAATCTTGATCAGAAGCCT	1	hsa-miR-4762-5p	0	0	0	0	0	0	0	0	0
hsa-miR-4763-3p	AGGCAGGGGCTGGTGCTGGGCGGG	1	hsa-miR-4763-3p	1	2	0	2	0	2	10	3	3
hsa-miR-4763-5p	CGCCTGCCCAGCCCTCCTGCT	1	hsa-miR-4763-5p	0	0	0	0	0	0	2	0	0
hsa-miR-4764-3p	TTAACTCCTTTCACACCCATGG	1	hsa-miR-4764-3p	0	1	0	0	0	0	0	0	0
hsa-miR-4764-5p	TGGATGTGGAAGGAGTTATCT	1	hsa-miR-4764-5p	33	6	10	4	4	6	15	14	4
hsa-miR-4765	TGAGTGATTGATAGCTATGTTC	1	hsa-miR-4765	34	0	3	0	2	1	2	0	1
hsa-miR-4766-3p	ATAGCAATTGCTCTTTTGGAA	1	hsa-miR-4766-3p	9	2	0	1	0	0	2	3	0
hsa-miR-4766-5p	TCTGAAAGAGCAGTTGGTGTT	1	hsa-miR-4766-5p	11	1	0	0	0	4	1	0	4
hsa-miR-4767	CGCGGGCGCTCCTGGCCGCCGCC	1	hsa-miR-4767	0	0	0	3	1	0	0	0	0
hsa-miR-4768-3p	CCAGGAGATCCAGAGAGAAT	1	hsa-miR-4768-3p	0	0	0	0	0	0	0	0	0
hsa-miR-4768-5p	ATTCTCTCTGGATCCCATGGAT	1	hsa-miR-4768-5p	0	0	0	0	0	0	0	0	0
hsa-miR-4769-3p	TCTGCCATCCTCCCTCCCCTAC	1	hsa-miR-4769-3p	5	0	0	0	2	0	1	0	0
hsa-miR-4769-5p	GGTGGGATGGAGAGAAGGTATGAG	1	hsa-miR-4769-5p	2	0	0	0	0	0	0	0	0
hsa-miR-4770	TGAGATGACACTGTAGCT	1	hsa-miR-4770	0	0	0	0	0	0	0	0	0
hsa-miR-4771	AGCAGACTTGACCTACAATTA	2	hsa-miR-4771	5	0	0	0	0	0	0	0	0
hsa-miR-4772-3p	CCTGCAACTTTGCCTGATCAGA	1	hsa-miR-4772-3p	0	0	0	0	0	0	0	0	0
hsa-miR-4772-5p	TGATCAGGCAAAATTGCAGACT	1	hsa-miR-4772-5p	0	0	0	0	0	0	0	0	0
hsa-miR-4773	CAGAACAGGAGCATAGAAAGGC	2	hsa-miR-4773	42	7	1	0	0	6	9	4	4
hsa-miR-4774-3p	ATTGCCTAACATGTGCCAGAA	1	hsa-miR-4774-3p	0	0	0	0	0	0	0	0	0
hsa-miR-4774-5p	TCTGGTATGTAGTAGGTAATAA	1	hsa-miR-4774-5p	36	2	1	0	3	7	6	9	15
hsa-miR-4775	TTAATTTTTTGTTTCGGTCACT	1	hsa-miR-4775	86	36	41	28	10	33	29	23	28
hsa-miR-4776-3p	CTTGCCATCCTGGTCCACTGCAT	2	hsa-miR-4776-3p	0	0	0	0	0	0	0	0	0
hsa-miR-4776-5p	GTGGACCAGGATGGCAAGGGCT	2	hsa-miR-4776-5p	0	0	0	0	0	0	0	0	0
hsa-miR-4777-3p	ATACCTCATCTAGAATGCTGTA	1	hsa-miR-4777-3p	0	0	0	0	0	0	0	0	0
hsa-miR-4777-5p	TTCTAGATGAGAGATATATATA	1	hsa-miR-4777-5p	0	0	0	0	0	0	0	0	0
hsa-miR-4778-3p	TCTTCTTCCTTTGCAGAGTTGA	1	hsa-miR-4778-3p	0	0	0	0	0	0	0	0	0
hsa-miR-4778-5p	AATTCTGTAAAGGAAGAAGAGG	1	hsa-miR-4778-5p	0	0	0	0	0	0	0	0	0
hsa-miR-4779	TAGGAGGGAATAGTAAAAGCAG	1	hsa-miR-4779	5	0	0	0	1	0	0	0	3
hsa-miR-4780	ACCCTTGAGCCTGATCCCTAGC	1	hsa-miR-4780	0	0	9	0	0	3	0	0	0
hsa-miR-4781-3p	AATGTTGGAATCCTCGCTAGAG	1	hsa-miR-4781-3p	72	6	10	1	0	6	24	16	3
hsa-miR-4781-5p	TAGCGGGGATTCCAATATTGG	1	hsa-miR-4781-5p	0	1	0	0	0	0	0	0	0
hsa-miR-4782-3p	TGATTGTCTTCATATCTAGAAC	1	hsa-miR-4782-3p	0	0	0	0	0	0	0	0	0
hsa-miR-4782-5p	TTCTGGATATGAAGACAATCAA	1	hsa-miR-4782-5p	3	0	0	0	0	2	3	2	0
hsa-miR-4783-3p	CCCCGGTGTTGGGGCGCGTCTGC	1	hsa-miR-4783-3p	0	0	0	0	0	2	0	1	0
hsa-miR-4783-5p	GGCGCGCCCAGCTCCCGGGCT	1	hsa-miR-4783-5p	0	0	0	0	0	0	0	0	0
hsa-miR-4784	TGAGGAGATGCTGGGACTGA	1	hsa-miR-4784	6	0	0	1	1	0	0	0	0
hsa-miR-4785	AGAGTCGGCGACGCCGCCAGC	1	hsa-miR-4785	0	0	0	0	0	1	0	0	0
hsa-miR-4786-3p	TGAAGCCAGCTCTGGTCTGGGC	1	hsa-miR-4786-3p	0	0	0	0	0	0	0	0	0
hsa-miR-4786-5p	TGAGACCAGGACTGGATGCACC	1	hsa-miR-4786-5p	68	14	5	3	0	3	13	21	19
hsa-miR-4787-3p	GATGCGCCGCCCACTGCCCCGCGC	1	hsa-miR-4787-3p	0	3	0	0	0	0	0	0	0
hsa-miR-4787-5p	GCGGGGGTGGCGGCGGCATCCC	1	hsa-miR-4787-5p	0	0	0	0	0	0	0	0	0
hsa-miR-4788	TTACGGACCAGCTAAGGGAGGC	1	hsa-miR-4788	44	7	11	4	21	6	9	0	12
hsa-miR-4789-3p	CACACATAGCAGGTGTATATA	1	hsa-miR-4789-3p	0	0	0	0	0	0	0	0	0
hsa-miR-4789-5p	GTATACACCTGATATGTGTATG	1	hsa-miR-4789-5p	0	0	0	0	0	0	0	0	0
hsa-miR-4790-3p	TGAATGGTAAAGCGATGTCACA	1	hsa-miR-4790-3p	0	0	0	0	0	0	0	0	0
hsa-miR-4790-5p	ATCGCTTTACCATTCATGTT	1	hsa-miR-4790-5p	0	0	0	0	0	0	0	0	0
hsa-miR-4791	TGGATATGATGACTGAAA	1	hsa-miR-4791	690	81	105	82	94	77	148	126	124
hsa-miR-4792	CGGTGAGCGCTCGCTGGC	1	hsa-miR-4792	2	0	0	1	0	1	0	0	0
hsa-miR-4793-3p	TCTGCACTGTGAGTTGGCTGGCT	1	hsa-miR-4793-3p	24	9	3	4	2	3	7	5	7
hsa-miR-4793-5p	ACATCCTGCTCCACAGGGCAGAGG	1	hsa-miR-4793-5p	0	0	0	0	0	0	0	0	0
hsa-miR-4794	TCTGGCTATCTCACGAGACTGT	1	hsa-miR-4794	2	0	0	0	0	2	0	0	0
hsa-miR-4795-3p	ATATTATTAGCCACTTCTGGAT	1	hsa-miR-4795-3p	0	0	0	3	0	2	0	0	1
hsa-miR-4795-5p	AGAAGTGGCTAATAATATTGA	1	hsa-miR-4795-5p	0	0	0	0	0	0	1	0	0
hsa-miR-4796-3p	TAAAGTGGCAGAGTATAGACAC	1	hsa-miR-4796-3p	11	1	0	0	1	2	0	7	4
hsa-miR-4796-5p	TGTCTATACTCTGTCACTTTAC	1	hsa-miR-4796-5p	52	13	0	3	3	5	7	11	14
hsa-miR-4797-3p	TCTCAGTAAGTGGCACTCTGT	1	hsa-miR-4797-3p	27	3	6	12	4	12	10	6	2
hsa-miR-4797-5p	GACAGAGTGCCACTTACTGAA	1	hsa-miR-4797-5p	33	11	12	9	1	6	13	5	6
hsa-miR-4798-3p	AACTCACGAAGTATACCGAAGT	1	hsa-miR-4798-3p	0	0	0	0	0	0	0	0	0
hsa-miR-4798-5p	TTCGGTATACTTTGTGAATTGG	1	hsa-miR-4798-5p	41	3	88	40	81	0	6	8	2
hsa-miR-4799-3p	ACTGGCATGCTGCATTTATATA	1	hsa-miR-4799-3p	0	0	0	0	0	0	0	0	0
hsa-miR-4799-5p	ATCTAAATGCAGCATGCCAGTC	1	hsa-miR-4799-5p	5	0	0	0	1	0	2	0	1
hsa-miR-4800-3p	CATCCGTCCGTCTGTCCAC	1	hsa-miR-4800-3p	0	0	0	0	0	0	0	0	0
hsa-miR-4800-5p	AGTGGACCGAGGAAGGAAGGA	1	hsa-miR-4800-5p	0	0	0	0	0	0	0	0	0
hsa-miR-4801	TACACAAGAAAACCAAGGCTCA	1	hsa-miR-4801	0	0	0	0	0	0	0	0	0
hsa-miR-4802-3p	TACATGGATGGAAACCTTCAAGC	1	hsa-miR-4802-3p	11	2	0	0	0	0	0	0	0
hsa-miR-4802-5p	TATGGAGGTTCTAGACCATGTT	1	hsa-miR-4802-5p	0	0	0	0	0	0	0	0	0
hsa-miR-4803	TAACATAATAGTGTGGATTGA	1	hsa-miR-4803	8	5	0	1	0	5	2	0	0
hsa-miR-4804-3p	TGCTTAACCTTGCCCTCGAAA	1	hsa-miR-4804-3p	12	3	1	3	0	2	1	2	3
hsa-miR-4804-5p	TTGGACGGTAAGGTTAAGCAA	1	hsa-miR-4804-5p	242	50	41	26	30	33	50	37	52
hsa-miR-4999-3p	TCACTACCTGACAATACAGT	1	hsa-miR-4999-3p	0	0	0	0	0	0	0	0	0
hsa-miR-4999-5p	TGCTGTATTGTCAGGTAGTGA	1	hsa-miR-4999-5p	9	4	1	2	0	5	7	1	1
hsa-miR-5000-3p	TCAGGACACTTCTGAACTTGGA	1	hsa-miR-5000-3p	155	18	0	8	0	32	23	29	50
hsa-miR-5000-5p	CAGTTCAGAAGTGTTCCTGAGT	1	hsa-miR-5000-5p	45	4	2	5	4	12	10	8	9
hsa-miR-5001-3p	TTCTGCCTCTGTCCAGGTCCTT	1	hsa-miR-5001-3p	49	6	1	7	1	5	6	6	5
hsa-miR-5001-5p	AGGGCTGGACTCAGCGGCGGAGCT	1	hsa-miR-5001-5p	53	9	7	10	0	14	12	6	16
hsa-miR-5002-3p	TGACTGCCTCACTGACCACTT	1	hsa-miR-5002-3p	24	7	4	7	4	2	3	3	3
hsa-miR-5002-5p	AATTTGGTTTCTGAGGCACTTAGT	1	hsa-miR-5002-5p	280	49	10	21	24	41	44	61	39
hsa-miR-5003-3p	TACTTTTCTAGGTTGTTGGGG	1	hsa-miR-5003-3p	115	24	12	8	9	22	35	30	15
hsa-miR-5003-5p	TCACAACAACCTTGCAGGGTAGA	1	hsa-miR-5003-5p	0	0	0	0	0	0	0	0	0
hsa-miR-5004-3p	CTTGGATTTTCCTGGGCCTCAG	1	hsa-miR-5004-3p	26	3	4	0	4	6	11	9	6
hsa-miR-5004-5p	TGAGGACAGGGCAAATTCACGA	1	hsa-miR-5004-5p	5	0	0	0	3	0	0	1	2
hsa-miR-5006-3p	TTTCCCTTTCCATCCTGGCAG	1	hsa-miR-5006-3p	1	3	0	0	0	1	0	1	0
hsa-miR-5006-5p	TTGCCAGGGCAGGAGGTGGAA	1	hsa-miR-5006-5p	3	3	0	0	0	0	0	0	0
hsa-miR-5007-3p	ATCATATGAACCAAACTCTAAT	1	hsa-miR-5007-3p	0	0	0	0	0	0	0	0	0
hsa-miR-5007-5p	TAGAGTCTGGCTGATATGGTTT	1	hsa-miR-5007-5p	14	0	0	0	0	0	0	0	0
hsa-miR-5008-3p	CCTGTGCTCCCAGGGCCTCGC	1	hsa-miR-5008-3p	15	0	6	8	1	0	0	6	2
hsa-miR-5008-5p	TGAGGCCCTTGGGGCACAGTGG	1	hsa-miR-5008-5p	11	4	3	4	0	0	0	1	4
hsa-miR-5009-3p	TCCTAAATCTGAAAGTCCAAAA	1	hsa-miR-5009-3p	0	0	0	0	0	0	0	0	0
hsa-miR-5009-5p	TTGGACTTTTTCAGATTTGGGGAT	1	hsa-miR-5009-5p	98	19	9	12	11	17	33	31	30
hsa-miR-5010-3p	TTTTGTGTCTCCCATTCCCCAG	1	hsa-miR-5010-3p	637	52	95	85	92	77	92	128	129
hsa-miR-5010-5p	AGGGGGATGGCAGAGCAAAATT	1	hsa-miR-5010-5p	15	5	2	1	0	4	1	0	5
hsa-miR-5011-3p	GTGCATGGCTGTATATATAACA	1	hsa-miR-5011-3p	13	1	0	0	0	0	2	2	6
hsa-miR-5011-5p	TATATATACAGCCATGCACTC	1	hsa-miR-5011-5p	0	0	0	0	0	0	0	0	0
hsa-miR-5047	TTGCAGCTGCGGTTGTAAGGT	1	hsa-miR-5047	0	0	0	0	0	0	0	0	0
hsa-miR-5087	GGGTTTGTAGCTTTGCTGGCATG	1	hsa-miR-5087	0	7	0	0	0	0	0	0	0
hsa-miR-5088-3p	TCCCTTCTTCCTGGGCCCTCA	1	hsa-miR-5088-3p	2	0	0	0	0	1	1	0	0
hsa-miR-5088-5p	CAGGGCTCAGGGATTGGATGGAGG	1	hsa-miR-5088-5p	11	7	0	0	0	6	13	7	7
hsa-miR-5089-3p	ATGCTACTCGGAAATCCCACTGA	1	hsa-miR-5089-3p	0	1	10	2	15	0	0	0	0
hsa-miR-5089-5p	GTGGGATTTCTGAGTAGCATC	1	hsa-miR-5089-5p	0	0	2	1	0	0	0	0	0
hsa-miR-5090	CCGGGGCAGATTGGTGTAGGGTG	1	hsa-miR-5090	38	5	3	0	2	6	3	3	4
hsa-miR-5091	ACGGAGACGACAAGACTGTGCTG	1	hsa-miR-5091	86	13	7	10	11	5	8	29	12
hsa-miR-5092	AATCCACGCTGAGCTTGGCATC	1	hsa-miR-5092	0	0	0	0	0	0	0	0	0
hsa-miR-5093	AGGAAATGAGGCTGGCTAGGAGC	1	hsa-miR-5093	0	0	0	0	0	0	0	1	0
hsa-miR-5094	AATCAGTGAATGCCTTGAACCT	1	hsa-miR-5094	22	5	0	0	1	9	1	8	2
hsa-miR-5095	TTACAGGCGTGAACCACCGCG	1	hsa-miR-5095	9	0	0	0	0	2	1	0	0
hsa-miR-5096	GTTTCACCATGTTGGTCAGGC	1	hsa-miR-5096	2	0	0	0	0	0	0	0	0
hsa-miR-5100	TTCAGATCCCAGCGGTGCCTCT	1	hsa-miR-5100	199	45	17	18	16	22	36	39	43
hsa-miR-5186	AGAGATTGGTAGAAATCAGGT	1	hsa-miR-5186	0	0	0	0	0	0	0	0	0
hsa-miR-5187-3p	ACTGAATCCTCTTTTCCTCAG	1	hsa-miR-5187-3p	0	0	0	0	0	0	0	0	0
hsa-miR-5187-5p	TGGGATGAGGGATTGAAGTGGA	1	hsa-miR-5187-5p	5	1	3	2	0	1	0	3	0
hsa-miR-5188	AATCGGACCCATTTAAACCGGAG	1	hsa-miR-5188	8	0	0	0	0	1	2	1	6
hsa-miR-5189-3p	TGCCAACCGTCAGAGCCCAGA	1	hsa-miR-5189-3p	0	0	0	0	0	0	0	0	0
hsa-miR-5189-5p	TCTGGGCACAGGCGGATGGACAGG	1	hsa-miR-5189-5p	0	0	0	0	0	0	0	0	0
hsa-miR-5190	CCAGTGACTGAGCTGGAGCCA	1	hsa-miR-5190	0	0	0	0	0	1	0	0	0
hsa-miR-5191	AGGATAGGAAGAATGAAGTGCT	1	hsa-miR-5191	0	2	0	0	2	0	0	1	6
hsa-miR-5192	AGGAGAGTGGATTCCAGGTGGT	1	hsa-miR-5192	0	0	0	0	0	0	0	0	0
hsa-miR-5193	TCCTCCTCTACCTCATCCCAGT	1	hsa-miR-5193	1	0	0	0	0	0	0	1	0
hsa-miR-5194	TGAGGGGTTTGGAATGGGATGG	1	hsa-miR-5194	0	0	0	0	0	0	0	0	0
hsa-miR-5195-3p	ATCCAGTTCTCTGAGGGGGCT	1	hsa-miR-5195-3p	0	0	0	0	0	0	0	0	0
hsa-miR-5195-5p	AACCCCTAAGGCAACTGGATGG	1	hsa-miR-5195-5p	0	0	0	0	0	0	0	0	0
hsa-miR-5196-3p	TCATCCTCGTCTCCCTCCCAG	1	hsa-miR-5196-3p	0	0	0	0	0	0	0	0	0
hsa-miR-5196-5p	AGGGAAGGGGACGAGGGTTGGG	1	hsa-miR-5196-5p	0	0	0	0	0	0	0	0	0
hsa-miR-5197-3p	AAGAAGAGACTGAGTCATCGAAT	1	hsa-miR-5197-3p	0	0	0	0	0	0	0	0	0
hsa-miR-5197-5p	CAATGGCACAAACTCATTCTTGA	1	hsa-miR-5197-5p	0	0	0	0	0	0	0	0	0
hsa-miR-5571-3p	GTCCTAGGAGGCTCCTCTG	1	hsa-miR-5571-3p	0	0	0	0	1	0	0	0	0
hsa-miR-5571-5p	CAATTCTCAAAGGAGCCTCCC	1	hsa-miR-5571-5p	0	0	0	0	0	0	0	0	0
hsa-miR-5572	GTTGGGGTGCAGGGGTCTGCT	1	hsa-miR-5572	0	0	0	0	0	0	0	0	0
hsa-miR-5579-3p	TTAGCTTAAGGAGTACCAGATC	1	hsa-miR-5579-3p	0	0	0	0	0	0	0	0	0
hsa-miR-5579-5p	TATGGTACTCCTTAAGCTAAC	1	hsa-miR-5579-5p	0	0	0	0	0	0	0	0	0
hsa-miR-5580-3p	CACATATGAAGTGAGCCAGCAC	1	hsa-miR-5580-3p	7	0	0	0	0	0	0	0	0
hsa-miR-5580-5p	TGCTGGCTCATTTCATATGTGT	1	hsa-miR-5580-5p	3	0	0	0	0	0	1	3	0
hsa-miR-5581-3p	TTCCATGCCTCCTAGAAGTTCC	1	hsa-miR-5581-3p	29	20	6	5	1	14	14	11	12
hsa-miR-5581-5p	AGCCTTCCAGGAGAAATGGAGA	1	hsa-miR-5581-5p	0	0	0	0	0	0	0	0	0
hsa-miR-5582-3p	TAAAACTTTAAGTGTGCCTAGG	1	hsa-miR-5582-3p	73	9	10	5	5	10	9	12	4
hsa-miR-5582-5p	TAGGCACACTTAAAGTTATAGC	1	hsa-miR-5582-5p	0	0	0	0	0	0	0	0	0
hsa-miR-5583-3p	GAATATGGGTATATTAGTTTGG	2	hsa-miR-5583-3p	38	2	1	2	2	11	0	5	0
hsa-miR-5583-5p	AAACTAATATACCCATATTCTG	2	hsa-miR-5583-5p	0	0	0	0	0	0	0	0	0
hsa-miR-5584-3p	TAGTTCTTCCCTTTGCCCAATT	1	hsa-miR-5584-3p	0	0	0	0	0	0	0	0	0
hsa-miR-5584-5p	CAGGGAAATGGGAAGAACTAGA	1	hsa-miR-5584-5p	0	0	0	0	0	0	0	0	0
hsa-miR-5585-3p	CTGAATAGCTGGGACTACAGGT	1	hsa-miR-5585-3p	79	10	8	8	5	16	9	4	15
hsa-miR-5585-5p	TGAAGTACCAGCTACTCGAGAG	1	hsa-miR-5585-5p	4	0	0	0	0	0	0	2	4
hsa-miR-5586-3p	CAGAGTGACAAGCTGGTTAAAG	1	hsa-miR-5586-3p	3	6	0	0	0	1	0	1	0
hsa-miR-5586-5p	TATCCAGCTTGTTACTATATGC	1	hsa-miR-5586-5p	25	6	0	0	1	6	3	11	9
[truncated: 582 more rows]

## Sheet: mirna_tpm
mirna_tpm
Name	Sequence	Name count	Identical miRNAs	WT3	SC2	SS1	SS3	SS2	WT2	WT1	SC3	SC1
hsa-let-7a-2-3p	CTGTACAGCCTCCTAGCTTTCC	1	hsa-let-7a-2-3p	0	0	0	0	0	0	0	0	1
hsa-let-7a-3p	CTATACAATCTACTGTCTTTC	2	hsa-let-7a-3p	196	201	121	117	122	211	186	181	189
hsa-let-7a-5p	TGAGGTAGTAGGTTGTATAGTT	3	hsa-let-7a-5p	36239	35988	26045	32690	32881	36933	41262	37340	40404
hsa-let-7b-3p	CTATACAACCTACTGCCTTCCC	1	hsa-let-7b-3p	28	42	55	53	55	37	24	24	27
hsa-let-7b-5p	TGAGGTAGTAGGTTGTGTGGTT	1	hsa-let-7b-5p	1648	1745	2208	2513	2774	1587	1473	1603	1645
hsa-let-7c-3p	CTGTACAACCTTCTAGCTTTCC	1	hsa-let-7c-3p	35	58	14	17	17	41	34	42	43
hsa-let-7c-5p	TGAGGTAGTAGGTTGTATGGTT	1	hsa-let-7c-5p	2777	3093	1383	1680	1791	2741	3087	3140	3396
hsa-let-7d-3p	CTATACGACCTGCTGCCTTTCT	1	hsa-let-7d-3p	458	577	479	559	591	559	436	396	382
hsa-let-7d-5p	AGAGGTAGTAGGTTGCATAGTT	1	hsa-let-7d-5p	2368	2636	2419	3025	2899	2402	2400	2462	2280
hsa-let-7e-3p	CTATACGGCCTCCTAGCTTTCC	1	hsa-let-7e-3p	22	25	6	7	8	16	17	25	18
hsa-let-7e-5p	TGAGGTAGGAGGTTGTATAGTT	1	hsa-let-7e-5p	2088	2831	1368	1336	1360	2216	2516	2421	2880
hsa-let-7f-1-3p	CTATACAATCTATTGCCTTCCC	1	hsa-let-7f-1-3p	13	22	25	19	24	14	13	11	14
hsa-let-7f-2-3p	CTATACAGTCTACTGTCTTTCC	1	hsa-let-7f-2-3p	6	8	8	6	7	6	4	6	7
hsa-let-7f-5p	TGAGGTAGTAGATTGTATAGTT	2	hsa-let-7f-5p	36332	40650	49094	60645	60420	33641	40965	45753	50262
hsa-let-7g-3p	CTGTACAGGCCACTGCCTTGC	1	hsa-let-7g-3p	0	0	0	0	0	0	0	0	0
hsa-let-7g-5p	TGAGGTAGTAGTTTGTACAGTT	1	hsa-let-7g-5p	16228	16095	12696	18849	15513	15859	15111	19549	15415
hsa-let-7i-3p	CTGCGCAAGCTACTGCCTTGCT	1	hsa-let-7i-3p	4	4	3	3	2	2	1	3	1
hsa-let-7i-5p	TGAGGTAGTAGTTTGTGCTGTT	1	hsa-let-7i-5p	22400	25241	28592	26563	28579	20811	25317	28722	31836
hsa-miR-1	TGGAATGTAAAGAAGTATGTAT	2	hsa-miR-1	2502	2807	3060	4848	6436	4584	3013	2923	1630
hsa-miR-7-1-3p	CAACAAATCACAGTCTGCCATA	1	hsa-miR-7-1-3p	6	5	4	3	3	3	3	4	4
hsa-miR-7-2-3p	CAACAAATCCCAGTCTACCTAA	1	hsa-miR-7-2-3p	0	0	0	0	0	0	0	0	0
hsa-miR-7-5p	TGGAAGACTAGTGATTTTGTTGT	3	hsa-miR-7-5p	29595	22859	6886	7236	7087	23500	31749	29653	35245
hsa-miR-9-3p	ATAAAGCTAGATAACCGAAAGT	3	hsa-miR-9-3p	38	29	37	31	41	36	26	36	20
hsa-miR-9-5p	TCTTTGGTTATCTAGCTGTATGA	3	hsa-miR-9-5p	2745	2359	3150	2529	3370	2196	2174	2855	2083
hsa-miR-10a-3p	CAAATTCGTATCTAGGGGAATA	1	hsa-miR-10a-3p	33	33	13	20	16	26	25	33	29
hsa-miR-10a-5p	TACCCTGTAGATCCGAATTTGTG	1	hsa-miR-10a-5p	7004	7434	4788	4985	4858	5701	7865	7971	9299
hsa-miR-10b-3p	ACAGATTCGATTCTAGGGGAAT	1	hsa-miR-10b-3p	0	0	0	0	0	0	0	0	0
hsa-miR-10b-5p	TACCCTGTAGAACCGAATTTGTG	1	hsa-miR-10b-5p	19	24	32	34	38	18	27	25	27
hsa-miR-15a-3p	CAGGCCATATTGTGCTGCCTCA	1	hsa-miR-15a-3p	0	0	0	0	0	0	0	0	0
hsa-miR-15a-5p	TAGCAGCACATAATGGTTTGTG	1	hsa-miR-15a-5p	11	10	10	14	10	12	7	9	7
hsa-miR-15b-3p	CGAATCATTATTTGCTGCTCTA	1	hsa-miR-15b-3p	41	42	34	33	29	43	27	27	30
hsa-miR-15b-5p	TAGCAGCACATCATGGTTTACA	1	hsa-miR-15b-5p	74	61	84	82	75	65	55	57	46
hsa-miR-16-1-3p	CCAGTATTAACTGTGCTGCTGA	1	hsa-miR-16-1-3p	6	8	5	4	4	8	5	6	7
hsa-miR-16-2-3p	CCAATATTACTGTGCTGCTTTA	1	hsa-miR-16-2-3p	475	472	615	544	626	452	433	389	403
hsa-miR-16-5p	TAGCAGCACGTAAATATTGGCG	2	hsa-miR-16-5p	137	148	211	222	199	131	106	113	117
hsa-miR-17-3p	ACTGCAGTGAAGGCACTTGTAG	1	hsa-miR-17-3p	12	12	4	3	4	12	6	11	7
hsa-miR-17-5p	CAAAGTGCTTACAGTGCAGGTAG	1	hsa-miR-17-5p	1919	1568	721	724	673	1818	1275	1633	981
hsa-miR-18a-3p	ACTGCCCTAAGTGCTCCTTCTGG	1	hsa-miR-18a-3p	40	49	16	12	16	44	41	34	32
hsa-miR-18a-5p	TAAGGTGCATCTAGTGCAGATAG	1	hsa-miR-18a-5p	70	68	18	16	19	75	61	55	43
hsa-miR-18b-3p	TGCCCTAAATGCCCCTTCTGGC	1	hsa-miR-18b-3p	0	0	0	0	0	0	0	0	0
hsa-miR-18b-5p	TAAGGTGCATCTAGTGCAGTTAG	1	hsa-miR-18b-5p	0	0	0	0	0	0	0	0	0
hsa-miR-19a-3p	TGTGCAAATCTATGCAAAACTGA	1	hsa-miR-19a-3p	114	110	45	49	54	128	95	88	78
hsa-miR-19a-5p	AGTTTTGCATAGTTGCACTACA	1	hsa-miR-19a-5p	0	0	0	0	0	0	0	0	0
hsa-miR-19b-1-5p	AGTTTTGCAGGTTTGCATCCAGC	1	hsa-miR-19b-1-5p	0	0	0	0	0	0	0	0	0
hsa-miR-19b-2-5p	AGTTTTGCAGGTTTGCATTTCA	1	hsa-miR-19b-2-5p	0	0	0	0	0	0	0	0	0
hsa-miR-19b-3p	TGTGCAAATCCATGCAAAACTGA	2	hsa-miR-19b-3p	94	99	41	39	37	110	73	74	67
hsa-miR-20a-3p	ACTGCATTATGAGCACTTAAAG	1	hsa-miR-20a-3p	2	1	0	0	1	2	0	0	0
hsa-miR-20a-5p	TAAAGTGCTTATAGTGCAGGTAG	1	hsa-miR-20a-5p	3237	2559	1410	1428	1312	2967	2173	2822	1601
hsa-miR-20b-3p	ACTGTAGTATGGGCACTTCCAG	1	hsa-miR-20b-3p	0	0	0	0	0	0	0	0	0
hsa-miR-20b-5p	CAAAGTGCTCATAGTGCAGGTAG	1	hsa-miR-20b-5p	6	5	3	2	2	6	5	5	3
hsa-miR-21-3p	CAACACCAGTCGATGGGCTGT	1	hsa-miR-21-3p	25	34	72	54	60	23	27	23	28
hsa-miR-21-5p	TAGCTTATCAGACTGATGTTGA	1	hsa-miR-21-5p	39139	46005	119551	90777	118336	28458	45616	45887	61770
hsa-miR-22-3p	AAGCTGCCAGTTGAAGAACTGT	1	hsa-miR-22-3p	1142	1513	845	762	785	1205	1110	1118	1244
hsa-miR-22-5p	AGTTCTTCAGTGGCAAGCTTTA	1	hsa-miR-22-5p	24	32	15	16	17	21	25	23	27
hsa-miR-23a-3p	ATCACATTGCCAGGGATTTCC	1	hsa-miR-23a-3p	934	1078	401	399	367	772	691	934	831
hsa-miR-23a-5p	GGGGTTCCTGGGGATGGGATTT	1	hsa-miR-23a-5p	4	8	4	3	3	5	7	4	8
hsa-miR-23b-3p	ATCACATTGCCAGGGATTACC	1	hsa-miR-23b-3p	317	294	139	165	154	317	215	303	198
hsa-miR-23b-5p	TGGGTTCCTGGCATGCTGATTT	1	hsa-miR-23b-5p	44	41	28	51	43	55	55	48	36
hsa-miR-23c	ATCACATTGCCAGTGATTACCC	1	hsa-miR-23c	0	0	0	0	0	0	0	0	0
hsa-miR-24-1-5p	TGCCTACTGAGCTGATATCAGT	1	hsa-miR-24-1-5p	7	7	2	3	5	7	6	8	6
hsa-miR-24-2-5p	TGCCTACTGAGCTGAAACACAG	1	hsa-miR-24-2-5p	182	233	48	46	50	169	203	182	251
hsa-miR-24-3p	TGGCTCAGTTCAGCAGGAACAG	2	hsa-miR-24-3p	6387	7125	2365	2136	2269	5225	6204	6441	7023
hsa-miR-25-3p	CATTGCACTTGTCTCGGTCTGA	1	hsa-miR-25-3p	6259	4499	5434	4432	5183	4571	4957	5654	5210
hsa-miR-25-5p	AGGCGGAGACTTGGGCAATTG	1	hsa-miR-25-5p	123	158	207	145	178	174	171	98	132
hsa-miR-26a-1-3p	CCTATTCTTGGTTACTTGCACG	1	hsa-miR-26a-1-3p	0	1	0	0	0	0	0	1	0
hsa-miR-26a-2-3p	CCTATTCTTGATTACTTGTTTC	1	hsa-miR-26a-2-3p	39	51	25	24	27	39	29	35	37
hsa-miR-26a-5p	TTCAAGTAATCCAGGATAGGCT	2	hsa-miR-26a-5p	109583	114493	95553	97487	92197	114401	97138	115413	100352
hsa-miR-26b-3p	CCTGTTCTCCATTACTTGGCTC	1	hsa-miR-26b-3p	3	2	1	2	3	3	3	2	2
hsa-miR-26b-5p	TTCAAGTAATTCAGGATAGGT	1	hsa-miR-26b-5p	905	796	525	737	590	998	673	804	554
hsa-miR-27a-3p	TTCACAGTGGCTAAGTTCCGC	1	hsa-miR-27a-3p	2279	3186	1451	920	1083	1996	2234	2388	2929
hsa-miR-27a-5p	AGGGCTTAGCTGCTTGTGAGCA	1	hsa-miR-27a-5p	582	809	294	229	329	563	732	636	982
hsa-miR-27b-3p	TTCACAGTGGCTAAGTTCTGC	1	hsa-miR-27b-3p	6530	5719	3875	3900	4087	5346	5197	6774	4988
hsa-miR-27b-5p	AGAGCTTAGCTGATTGGTGAAC	1	hsa-miR-27b-5p	165	208	95	104	132	188	195	179	180
hsa-miR-28-3p	CACTAGATTGTGAGCTCCTGGA	1	hsa-miR-28-3p	17	34	766	705	770	9	16	32	36
hsa-miR-28-5p	AAGGAGCTCACAGTCTATTGAG	1	hsa-miR-28-5p	2	4	88	85	93	1	1	2	3
hsa-miR-29a-3p	TAGCACCATCTGAAATCGGTTA	1	hsa-miR-29a-3p	473	414	506	368	400	387	426	354	510
hsa-miR-29a-5p	ACTGATTTCTTTTGGTGTTCAG	1	hsa-miR-29a-5p	0	0	0	0	0	0	0	0	0
hsa-miR-29b-1-5p	GCTGGTTTCATATGGTGGTTTAGA	1	hsa-miR-29b-1-5p	2	4	5	4	3	5	4	2	3
hsa-miR-29b-2-5p	CTGGTTTCACATGGTGGCTTAG	1	hsa-miR-29b-2-5p	0	0	0	0	0	0	0	0	0
hsa-miR-29b-3p	TAGCACCATTTGAAATCAGTGTT	2	hsa-miR-29b-3p	9	11	11	3	8	8	8	6	10
hsa-miR-29c-3p	TAGCACCATTTGAAATCGGTTA	1	hsa-miR-29c-3p	0	1	1	0	1	0	0	0	1
hsa-miR-29c-5p	TGACCGATTTCTCCTGGTGTTC	1	hsa-miR-29c-5p	0	0	0	0	1	0	0	0	0
hsa-miR-30a-3p	CTTTCAGTCGGATGTTTGCAGC	1	hsa-miR-30a-3p	700	601	1365	1205	1410	570	626	705	731
hsa-miR-30a-5p	TGTAAACATCCTCGACTGGAAG	1	hsa-miR-30a-5p	3757	3218	8369	6619	8191	3497	3144	3987	3574
hsa-miR-30b-3p	CTGGGAGGTGGATGTTTACTTC	1	hsa-miR-30b-3p	9	5	3	4	5	8	5	6	7
hsa-miR-30b-5p	TGTAAACATCCTACACTCAGCT	1	hsa-miR-30b-5p	20	16	15	12	11	25	11	19	13
hsa-miR-30c-1-3p	CTGGGAGAGGGTTGTTTACTCC	1	hsa-miR-30c-1-3p	16	18	14	15	12	17	17	18	17
hsa-miR-30c-2-3p	CTGGGAGAAGGCTGTTTACTCT	1	hsa-miR-30c-2-3p	103	90	192	182	198	102	90	117	100
hsa-miR-30c-5p	TGTAAACATCCTACACTCTCAGC	2	hsa-miR-30c-5p	2044	1773	1733	1699	1890	2003	1488	1802	1519
hsa-miR-30d-3p	CTTTCAGTCAGATGTTTGCTGC	1	hsa-miR-30d-3p	13	14	6	7	8	12	11	15	14
hsa-miR-30d-5p	TGTAAACATCCCCGACTGGAAG	1	hsa-miR-30d-5p	10144	8555	5757	5972	5807	8939	8929	10537	9097
hsa-miR-30e-3p	CTTTCAGTCGGATGTTTACAGC	1	hsa-miR-30e-3p	834	835	661	625	685	670	856	882	1036
hsa-miR-30e-5p	TGTAAACATCCTTGACTGGAAG	1	hsa-miR-30e-5p	849	797	734	693	679	878	662	786	635
hsa-miR-31-3p	TGCTATGCCAACATATTGCCAT	1	hsa-miR-31-3p	0	0	0	0	0	0	0	0	0
hsa-miR-31-5p	AGGCAAGATGCTGGCATAGCT	1	hsa-miR-31-5p	24	41	47	61	41	21	22	32	38
hsa-miR-32-3p	CAATTTAGTGTGTGTGATATTT	1	hsa-miR-32-3p	26	20	21	24	23	30	19	24	19
hsa-miR-32-5p	TATTGCACATTACTAAGTTGCA	1	hsa-miR-32-5p	201	185	175	139	162	179	157	195	145
hsa-miR-33a-3p	CAATGTTTCCACAGTGCATCAC	1	hsa-miR-33a-3p	0	0	0	0	0	0	0	0	0
hsa-miR-33a-5p	GTGCATTGTAGTTGCATTGCA	1	hsa-miR-33a-5p	2	3	3	4	2	3	1	2	0
hsa-miR-33b-3p	CAGTGCCTCGGCAGTGCAGCCC	1	hsa-miR-33b-3p	5	9	2	1	3	8	6	4	6
hsa-miR-33b-5p	GTGCATTGCTGTTGCATTGC	1	hsa-miR-33b-5p	0	0	0	0	0	0	0	0	0
hsa-miR-34a-3p	CAATCAGCAAGTATACTGCCCT	1	hsa-miR-34a-3p	0	0	0	0	0	0	0	0	0
hsa-miR-34a-5p	TGGCAGTGTCTTAGCTGGTTGT	1	hsa-miR-34a-5p	0	0	0	0	0	0	0	0	0
hsa-miR-34b-3p	CAATCACTAACTCCACTGCCAT	1	hsa-miR-34b-3p	1	5	1	0	1	1	1	1	1
hsa-miR-34b-5p	TAGGCAGTGTCATTAGCTGATTG	1	hsa-miR-34b-5p	0	0	0	0	0	0	0	0	0
hsa-miR-34c-3p	AATCACTAACCACACGGCCAGG	1	hsa-miR-34c-3p	0	0	0	0	0	0	0	0	0
hsa-miR-34c-5p	AGGCAGTGTAGTTAGCTGATTGC	1	hsa-miR-34c-5p	17	57	44	28	38	17	14	24	49
hsa-miR-92a-1-5p	AGGTTGGGATCGGTTGCAATGCT	1	hsa-miR-92a-1-5p	51	60	30	28	27	75	63	43	48
hsa-miR-92a-2-5p	GGGTGGGGATTTGTTGCATTAC	1	hsa-miR-92a-2-5p	0	0	0	0	0	0	0	0	0
hsa-miR-92a-3p	TATTGCACTTGTCCCGGCCTGT	2	hsa-miR-92a-3p	31232	26831	13979	14967	14120	30463	30761	30111	26739
hsa-miR-92b-3p	TATTGCACTCGTCCCGGCCTCC	1	hsa-miR-92b-3p	1622	1584	848	964	846	1782	1992	1511	1542
hsa-miR-92b-5p	AGGGACGGGACGCGGTGCAGTG	1	hsa-miR-92b-5p	45	44	23	29	25	50	55	40	56
hsa-miR-93-3p	ACTGCTGAGCTAGCACTTCCCG	1	hsa-miR-93-3p	24	16	13	11	11	24	12	16	15
hsa-miR-93-5p	CAAAGTGCTGTTCGTGCAGGTAG	1	hsa-miR-93-5p	1869	1381	1257	1067	1045	1531	1121	1491	958
hsa-miR-95-3p	TTCAACGGGTATTTATTGAGCA	1	hsa-miR-95-3p	1	2	67	112	139	1	1	2	0
hsa-miR-95-5p	TCAATAAATGTCTGTTGAATT	1	hsa-miR-95-5p	0	0	0	0	0	0	0	0	0
hsa-miR-96-3p	AATCATGTGCAGTGCCAATATG	1	hsa-miR-96-3p	0	0	0	0	0	0	0	0	0
hsa-miR-96-5p	TTTGGCACTAGCACATTTTTGCT	1	hsa-miR-96-5p	160	184	133	116	102	162	133	201	186
hsa-miR-98-3p	CTATACAACTTACTACTTTCCC	1	hsa-miR-98-3p	2	1	2	5	4	3	2	2	2
hsa-miR-98-5p	TGAGGTAGTAAGTTGTATTGTT	1	hsa-miR-98-5p	952	943	1005	1290	1137	927	797	965	817
hsa-miR-99a-3p	CAAGCTCGCTTCTATGGGTCTG	1	hsa-miR-99a-3p	1	1	0	0	0	1	0	1	0
hsa-miR-99a-5p	AACCCGTAGATCCGATCTTGTG	1	hsa-miR-99a-5p	5552	6682	2513	2287	2711	5307	5389	6015	6525
hsa-miR-99b-3p	CAAGCTCGTGTCTGTGGGTCCG	1	hsa-miR-99b-3p	1154	1118	386	300	291	960	1164	1286	1337
hsa-miR-99b-5p	CACCCGTAGAACCGACCTTGCG	1	hsa-miR-99b-5p	15314	16439	6019	4702	4991	13367	16790	17164	18861
hsa-miR-100-3p	CAAGCTTGTATCTATAGGTATG	1	hsa-miR-100-3p	0	0	0	0	0	0	0	0	0
hsa-miR-100-5p	AACCCGTAGATCCGAACTTGTG	1	hsa-miR-100-5p	8660	7763	26139	13662	15790	4691	12226	7970	17562
hsa-miR-101-3p	TACAGTACTGTGATAACTGAA	2	hsa-miR-101-3p	1439	1274	1236	1166	1401	1218	1240	1434	1243
hsa-miR-101-5p	CAGTTATCACAGTGCTGATGCT	1	hsa-miR-101-5p	0	0	0	0	0	0	0	0	0
hsa-miR-103a-2-5p	AGCTTCTTTACAGTGCTGCCTTG	1	hsa-miR-103a-2-5p	0	0	0	0	0	0	0	0	0
hsa-miR-103a-3p	AGCAGCATTGTACAGGGCTATGA	2	hsa-miR-103a-3p	9876	7675	4347	5542	4677	8308	7117	9103	5575
hsa-miR-103b	TCATAGCCCTGTACAATGCTGCT	2	hsa-miR-103b	0	0	0	0	0	0	0	0	0
hsa-miR-105-3p	ACGGATGTTTGAGCATGTGCTA	2	hsa-miR-105-3p	1	1	0	0	0	0	0	1	1
hsa-miR-105-5p	TCAAATGCTCAGACTCCTGTGGT	2	hsa-miR-105-5p	8	33	0	0	0	3	4	26	35
hsa-miR-106a-3p	CTGCAATGTAAGCACTTCTTAC	1	hsa-miR-106a-3p	0	0	0	0	0	0	0	0	0
hsa-miR-106a-5p	AAAAGTGCTTACAGTGCAGGTAG	1	hsa-miR-106a-5p	15	12	4	5	6	13	9	11	5
hsa-miR-106b-3p	CCGCACTGTGGGTACTTGCTGC	1	hsa-miR-106b-3p	781	687	700	545	587	651	664	717	680
hsa-miR-106b-5p	TAAAGTGCTGACAGTGCAGAT	1	hsa-miR-106b-5p	113	95	71	81	80	116	74	92	66
hsa-miR-107	AGCAGCATTGTACAGGGCTATCA	1	hsa-miR-107	115	90	45	53	46	96	68	83	53
hsa-miR-122-3p	AACGCCATTATCACACTAAATA	1	hsa-miR-122-3p	0	0	0	0	0	0	0	0	0
hsa-miR-122-5p	TGGAGTGTGACAATGGTGTTTG	1	hsa-miR-122-5p	1	4	4	1	5	2	3	2	7
hsa-miR-124-3p	TAAGGCACGCGGTGAATGCC	3	hsa-miR-124-3p	0	0	0	0	0	0	0	0	0
hsa-miR-124-5p	CGTGTTCACAGCGGACCTTGAT	3	hsa-miR-124-5p	0	0	0	0	0	0	0	0	0
hsa-miR-125a-3p	ACAGGTGAGGTTCTTGGGAGCC	1	hsa-miR-125a-3p	63	90	42	36	39	55	80	70	105
hsa-miR-125a-5p	TCCCTGAGACCCTTTAACCTGTGA	1	hsa-miR-125a-5p	3571	4431	2024	1775	1857	3901	3102	3693	3161
hsa-miR-125b-1-3p	ACGGGTTAGGCTCTTGGGAGCT	1	hsa-miR-125b-1-3p	149	159	130	93	104	142	235	135	262
hsa-miR-125b-2-3p	TCACAAGTCAGGCTCTTGGGAC	1	hsa-miR-125b-2-3p	156	186	71	71	73	145	147	165	167
hsa-miR-125b-5p	TCCCTGAGACCCTAACTTGTGA	2	hsa-miR-125b-5p	790	775	590	488	519	672	797	700	848
hsa-miR-126-3p	TCGTACCGTGAGTAATAATGCG	1	hsa-miR-126-3p	22	32	22	15	22	33	43	33	39
hsa-miR-126-5p	CATTATTACTTTTGGTACGCG	1	hsa-miR-126-5p	0	0	0	0	0	1	0	0	0
hsa-miR-127-3p	TCGGATCCGTCTGAGCTTGGCT	1	hsa-miR-127-3p	935	785	260	163	216	919	1036	1006	960
hsa-miR-127-5p	CTGAAGCTCAGAGGGCTCTGAT	1	hsa-miR-127-5p	203	176	57	38	58	215	198	214	169
hsa-miR-128-1-5p	CGGGGCCGTAGCACTGTCTGAGA	1	hsa-miR-128-1-5p	15	13	5	9	5	12	13	20	11
hsa-miR-128-2-5p	GGGGGCCGATACACTGTACGAGA	1	hsa-miR-128-2-5p	0	0	0	0	0	0	0	0	0
hsa-miR-128-3p	TCACAGTGAACCGGTCTCTTT	2	hsa-miR-128-3p	8747	8359	4154	4689	4824	8510	9217	8175	8187
hsa-miR-129-1-3p	AAGCCCTTACCCCAAAAAGTAT	1	hsa-miR-129-1-3p	0	0	0	0	0	0	0	0	0
hsa-miR-129-2-3p	AAGCCCTTACCCCAAAAAGCAT	1	hsa-miR-129-2-3p	1	2	0	0	0	0	0	2	0
hsa-miR-129-5p	CTTTTTGCGGTCTGGGCTTGC	2	hsa-miR-129-5p	164	218	17	19	14	98	162	299	294
hsa-miR-130a-3p	CAGTGCAATGTTAAAAGGGCAT	1	hsa-miR-130a-3p	45	74	27	25	27	51	35	48	45
hsa-miR-130a-5p	TTCACATTGTGCTACTGTCTGC	1	hsa-miR-130a-5p	0	0	0	0	0	0	0	0	0
hsa-miR-130b-3p	CAGTGCAATGATGAAAGGGCAT	1	hsa-miR-130b-3p	56	58	58	53	53	72	40	46	33
hsa-miR-130b-5p	ACTCTTTCCCTGTTGCACTAC	1	hsa-miR-130b-5p	2298	1935	2144	2591	2508	2245	2342	2243	1978
hsa-miR-132-3p	TAACAGTCTACAGCCATGGTCG	1	hsa-miR-132-3p	8	6	24	12	17	7	7	6	8
hsa-miR-132-5p	ACCGTGGCTTTCGATTGTTACT	1	hsa-miR-132-5p	2	3	9	2	6	2	2	3	5
hsa-miR-133a-3p	TTTGGTCCCCTTCAACCAGCTG	2	hsa-miR-133a-3p	11	10	14	17	18	20	9	4	2
hsa-miR-133a-5p	AGCTGGTAAAATGGAACCAAAT	2	hsa-miR-133a-5p	3	2	1	6	6	5	1	2	0
hsa-miR-133b	TTTGGTCCCCTTCAACCAGCTA	1	hsa-miR-133b	6	4	7	8	7	7	4	3	2
hsa-miR-134-3p	CCTGTGGGCCACCTAGTCACCAA	1	hsa-miR-134-3p	0	0	0	0	0	1	0	0	0
hsa-miR-134-5p	TGTGACTGGTTGACCAGAGGGG	1	hsa-miR-134-5p	2159	2210	914	433	547	2159	2693	2346	2355
hsa-miR-135a-3p	TATAGGGATTGGAGCCGTGGCG	1	hsa-miR-135a-3p	0	0	0	0	0	0	0	0	0
hsa-miR-135a-5p	TATGGCTTTTTATTCCTATGTGA	2	hsa-miR-135a-5p	0	0	0	0	0	0	0	0	0
hsa-miR-135b-3p	ATGTAGGGCTAAAAGCCATGGG	1	hsa-miR-135b-3p	23	15	8	9	7	16	16	17	9
hsa-miR-135b-5p	TATGGCTTTTCATTCCTATGTGA	1	hsa-miR-135b-5p	130	78	83	62	73	102	87	101	62
hsa-miR-136-3p	CATCATCGTCTCAAATGAGTCT	1	hsa-miR-136-3p	249	245	97	53	84	316	269	273	230
hsa-miR-136-5p	ACTCCATTTGTTTTGATGATGGA	1	hsa-miR-136-5p	43	44	22	7	14	53	49	41	37
hsa-miR-137	TTATTGCTTAAGAATACGCGTAG	1	hsa-miR-137	0	0	0	0	0	0	0	0	0
hsa-miR-138-1-3p	GCTACTTCACAACACCAGGGCC	1	hsa-miR-138-1-3p	1	0	0	0	0	1	1	0	1
hsa-miR-138-2-3p	GCTATTTCACGACACCAGGGTT	1	hsa-miR-138-2-3p	0	0	0	0	0	0	0	0	0
hsa-miR-138-5p	AGCTGGTGTTGTGAATCAGGCCG	2	hsa-miR-138-5p	6	6	0	0	0	6	6	4	6
hsa-miR-139-3p	TGGAGACGCGGCCCTGTTGGAGT	1	hsa-miR-139-3p	0	0	17	37	18	0	0	1	0
hsa-miR-139-5p	TCTACAGTGCACGTGTCTCCAGT	1	hsa-miR-139-5p	0	0	35	71	42	0	0	0	1
hsa-miR-140-3p	TACCACAGGGTAGAACCACGG	1	hsa-miR-140-3p	574	481	353	378	376	371	406	646	529
hsa-miR-140-5p	CAGTGGTTTTACCCTATGGTAG	1	hsa-miR-140-5p	122	124	111	76	80	90	84	109	98
hsa-miR-141-3p	TAACACTGTCTGGTAAAGATGG	1	hsa-miR-141-3p	0	0	0	0	0	0	0	0	0
hsa-miR-141-5p	CATCTTCCAGTACAGTGTTGGA	1	hsa-miR-141-5p	0	0	0	0	0	0	0	0	0
hsa-miR-142-3p	TGTAGTGTTTCCTACTTTATGGA	1	hsa-miR-142-3p	0	0	0	0	0	0	0	0	0
hsa-miR-142-5p	CATAAAGTAGAAAGCACTACT	1	hsa-miR-142-5p	0	0	0	0	0	0	0	0	0
hsa-miR-143-3p	TGAGATGAAGCACTGTAGCTC	1	hsa-miR-143-3p	204	1081	21	9	11	169	152	754	779
hsa-miR-143-5p	GGTGCAGTGCTGCATCTCTGGT	1	hsa-miR-143-5p	0	3	0	0	0	0	0	1	1
hsa-miR-144-3p	TACAGTATAGATGATGTACT	1	hsa-miR-144-3p	0	0	0	0	0	0	0	0	0
hsa-miR-144-5p	GGATATCATCATATACTGTAAG	1	hsa-miR-144-5p	0	0	0	0	0	0	0	0	0
hsa-miR-145-3p	GGATTCCTGGAAATACTGTTCT	1	hsa-miR-145-3p	1	8	0	0	0	1	1	6	3
hsa-miR-145-5p	GTCCAGTTTTCCCAGGAATCCCT	1	hsa-miR-145-5p	0	3	0	0	0	0	0	1	1
hsa-miR-146a-3p	CCTCTGAAATTCAGTTCTTCAG	1	hsa-miR-146a-3p	0	0	0	0	0	0	0	0	0
hsa-miR-146a-5p	TGAGAACTGAATTCCATGGGTT	1	hsa-miR-146a-5p	6	16	2	3	2	5	4	16	13
hsa-miR-146b-3p	TGCCCTGTGGACTCAGTTCTGG	1	hsa-miR-146b-3p	2	3	1	0	0	3	2	4	3
hsa-miR-146b-5p	TGAGAACTGAATTCCATAGGCT	1	hsa-miR-146b-5p	848	1363	515	438	498	998	1055	1122	1240
hsa-miR-147a	GTGTGTGGAAATGCTTCTGC	1	hsa-miR-147a	0	0	0	0	0	0	0	0	0
hsa-miR-147b	GTGTGCGGAAATGCTTCTGCTA	1	hsa-miR-147b	2	2	1	0	0	2	3	3	3
hsa-miR-148a-3p	TCAGTGCACTACAGAACTTTGT	1	hsa-miR-148a-3p	7190	6763	10452	12140	11404	6176	9127	10022	10473
hsa-miR-148a-5p	AAAGTTCTGAGACACTCCGACT	1	hsa-miR-148a-5p	34	31	40	52	51	28	32	46	35
hsa-miR-148b-3p	TCAGTGCATCACAGAACTTTGT	1	hsa-miR-148b-3p	1183	1098	508	483	510	1096	1067	1292	1208
hsa-miR-148b-5p	AAGTTCTGTTATACACTCAGGC	1	hsa-miR-148b-5p	18	22	6	4	6	17	18	17	19
hsa-miR-149-3p	AGGGAGGGACGGGGGCTGTGC	1	hsa-miR-149-3p	1	2	2	1	1	3	1	1	2
hsa-miR-149-5p	TCTGGCTCCGTGTCTTCACTCCC	1	hsa-miR-149-5p	279	279	118	124	143	272	215	220	206
hsa-miR-150-3p	CTGGTACAGGCCTGGGGGACAG	1	hsa-miR-150-3p	0	0	0	0	0	0	0	0	0
hsa-miR-150-5p	TCTCCCAACCCTTGTACCAGTG	1	hsa-miR-150-5p	0	0	0	0	0	0	0	0	0
hsa-miR-151a-3p	CTAGACTGAAGCTCCTTGAGG	1	hsa-miR-151a-3p	7865	7111	4977	4253	4739	5538	8934	7922	11229
hsa-miR-151a-5p	TCGAGGAGCTCACAGTCTAGT	1	hsa-miR-151a-5p	25	23	13	21	16	26	21	21	19
hsa-miR-151b	TCGAGGAGCTCACAGTCT	1	hsa-miR-151b	0	0	0	0	0	0	0	0	0
hsa-miR-152-3p	TCAGTGCATGACAGAACTTGG	1	hsa-miR-152-3p	525	375	210	167	166	391	451	433	387
hsa-miR-152-5p	AGGTTCTGTGATACACTCCGACT	1	hsa-miR-152-5p	3	2	0	0	0	3	2	2	2
hsa-miR-153-3p	TTGCATAGTCACAAAAGTGATC	2	hsa-miR-153-3p	1	0	1	0	1	1	0	2	1
hsa-miR-153-5p	TCATTTTTGTGATGTTGCAGCT	1	hsa-miR-153-5p	0	0	0	0	0	0	0	0	0
hsa-miR-154-3p	AATCATACACGGTTGACCTATT	1	hsa-miR-154-3p	16	10	1	1	1	18	9	11	7
hsa-miR-154-5p	TAGGTTATCCGTGTTGCCTTCG	1	hsa-miR-154-5p	4	6	1	1	1	6	4	3	2
hsa-miR-155-3p	CTCCTACATATTAGCATTAACA	1	hsa-miR-155-3p	0	0	0	0	0	0	0	0	0
hsa-miR-155-5p	TTAATGCTAATCGTGATAGGGGT	1	hsa-miR-155-5p	4	7	4	4	7	4	3	4	3
hsa-miR-181a-2-3p	ACCACTGACCGTTGACTGTACC	1	hsa-miR-181a-2-3p	1554	2117	887	754	975	1603	2144	1749	2327
hsa-miR-181a-3p	ACCATCGACCGTTGATTGTACC	1	hsa-miR-181a-3p	24	27	14	13	16	19	24	27	35
hsa-miR-181a-5p	AACATTCAACGCTGTCGGTGAGT	2	hsa-miR-181a-5p	622	903	255	215	289	864	568	586	544
hsa-miR-181b-3p	CTCACTGAACAATGAATGCAA	1	hsa-miR-181b-3p	5	8	2	2	3	5	5	7	6
hsa-miR-181b-5p	AACATTCATTGCTGTCGGTGGGT	2	hsa-miR-181b-5p	1172	1519	526	456	515	1415	1065	1077	955
hsa-miR-181c-3p	AACCATCGACCGTTGAGTGGAC	1	hsa-miR-181c-3p	51	47	5	3	6	44	38	51	40
hsa-miR-181c-5p	AACATTCAACCTGTCGGTGAGT	1	hsa-miR-181c-5p	5	8	1	1	1	6	5	5	3
hsa-miR-181d-3p	CCACCGGGGGATGAATGTCAC	1	hsa-miR-181d-3p	2	2	0	0	0	0	0	2	1
hsa-miR-181d-5p	AACATTCATTGTTGTCGGTGGGT	1	hsa-miR-181d-5p	457	533	67	60	52	513	423	477	362
hsa-miR-182-3p	TGGTTCTAGACTTGCCAACTA	1	hsa-miR-182-3p	1	3	0	0	0	1	3	2	2
hsa-miR-182-5p	TTTGGCAATGGTAGAACTCACACT	1	hsa-miR-182-5p	8253	9615	6155	5247	5151	6966	8320	10230	9944
hsa-miR-183-3p	GTGAATTACCGAAGGGCCATAA	1	hsa-miR-183-3p	5	4	1	2	1	7	3	5	4
hsa-miR-183-5p	TATGGCACTGGTAGAATTCACT	1	hsa-miR-183-5p	5131	5438	2759	2421	2372	4244	5275	5810	6047
hsa-miR-184	TGGACGGAGAACTGATAAGGGT	1	hsa-miR-184	4	15	15	15	24	5	7	4	15
hsa-miR-185-3p	AGGGGCTGGCTTTCCTCTGGTC	1	hsa-miR-185-3p	24	22	22	28	23	22	20	28	17
hsa-miR-185-5p	TGGAGAGAAAGGCAGTTCCTGA	1	hsa-miR-185-5p	1863	1899	2342	2696	2601	1491	1555	1877	1577
hsa-miR-186-3p	GCCCAAAGGTGAATTTTTTGGG	1	hsa-miR-186-3p	0	0	0	0	0	0	0	0	0
hsa-miR-186-5p	CAAAGAATTCTCCTTTTGGGCT	1	hsa-miR-186-5p	706	732	381	414	378	814	550	601	527
hsa-miR-187-3p	TCGTGTCTTGTGTTGCAGCCGG	1	hsa-miR-187-3p	0	0	0	0	0	0	0	0	0
hsa-miR-187-5p	GGCTACAACACAGGACCCGGGC	1	hsa-miR-187-5p	0	0	0	0	0	0	0	0	0
hsa-miR-188-3p	CTCCCACATGCAGGGTTTGCA	1	hsa-miR-188-3p	0	0	0	0	0	0	0	0	0
hsa-miR-188-5p	CATCCCTTGCATGGTGGAGGG	1	hsa-miR-188-5p	50	25	57	45	44	37	28	27	15
hsa-miR-190a-3p	CTATATATCAAACATATTCCT	1	hsa-miR-190a-3p	0	0	0	0	0	0	0	0	0
hsa-miR-190a-5p	TGATATGTTTGATATATTAGGT	1	hsa-miR-190a-5p	2	3	8	3	7	3	1	2	2
hsa-miR-190b	TGATATGTTTGATATTGGGTT	1	hsa-miR-190b	5	6	3	3	5	6	6	5	5
hsa-miR-191-3p	GCTGCGCTTGGATTTCGTCCCC	1	hsa-miR-191-3p	12	15	6	9	10	14	10	12	10
hsa-miR-191-5p	CAACGGAATCCCAAAAGCAGCTG	1	hsa-miR-191-5p	4433	4881	3381	3642	3177	4672	3556	4412	3271
hsa-miR-192-3p	CTGCCAATTCCATAGGTCACAG	1	hsa-miR-192-3p	0	0	0	0	0	0	0	0	0
hsa-miR-192-5p	CTGACCTATGAATTGACAGCC	1	hsa-miR-192-5p	676	556	446	375	441	647	748	614	643
hsa-miR-193a-3p	AACTGGCCTACAAAGTCCCAGT	1	hsa-miR-193a-3p	0	0	0	0	0	0	0	0	0
hsa-miR-193a-5p	TGGGTCTTTGCGGGCGAGATGA	1	hsa-miR-193a-5p	14	17	246	242	255	12	16	14	21
hsa-miR-193b-3p	AACTGGCCCTCAAAGTCCCGCT	1	hsa-miR-193b-3p	10	18	37	24	19	9	8	10	10
hsa-miR-193b-5p	CGGGGTTTTGAGGGCGAGATGA	1	hsa-miR-193b-5p	15	24	42	39	42	15	17	16	22
hsa-miR-194-3p	CCAGTGGGGCTGCTGTTATCTG	1	hsa-miR-194-3p	5	3	5	3	2	5	5	3	4
hsa-miR-194-5p	TGTAACAGCAACTCCATGTGGA	2	hsa-miR-194-5p	55	45	26	31	28	60	46	40	28
hsa-miR-195-3p	CCAATATTGGCTGTGCTGCTCC	1	hsa-miR-195-3p	35	63	6	8	4	48	63	35	77
hsa-miR-195-5p	TAGCAGCACAGAAATATTGGC	1	hsa-miR-195-5p	5	5	0	1	1	5	4	7	6
hsa-miR-196a-3p	CGGCAACAAGAAACTGCCTGAG	1	hsa-miR-196a-3p	1	1	0	0	0	0	1	0	1
hsa-miR-196a-5p	TAGGTAGTTTCATGTTGTTGGG	2	hsa-miR-196a-5p	127	144	415	437	369	131	137	119	92
hsa-miR-196b-3p	TCGACAGCACGACACTGCCTTC	1	hsa-miR-196b-3p	0	0	0	0	0	0	0	0	0
hsa-miR-196b-5p	TAGGTAGTTTCCTGTTGTTGGG	1	hsa-miR-196b-5p	118	110	90	76	79	112	96	104	95
hsa-miR-197-3p	TTCACCACCTTCTCCACCCAGC	1	hsa-miR-197-3p	381	464	365	324	340	278	288	319	300
hsa-miR-197-5p	CGGGTAGAGAGGGCAGTGGGAGG	1	hsa-miR-197-5p	3	3	3	3	2	1	2	2	3
hsa-miR-198	GGTCCAGAGGGGAGATAGGTTC	1	hsa-miR-198	0	0	0	0	0	0	0	0	0
hsa-miR-199a-3p	ACAGTAGTCTGCACATTGGTTA	2	hsa-miR-199a-3p,hsa-miR-199b-3p	1046	1316	281	349	347	1109	844	1263	912
hsa-miR-199a-5p	CCCAGTGTTCAGACTACCTGTTC	2	hsa-miR-199a-5p	1036	1409	311	293	334	1036	926	1223	1183
hsa-miR-199b-3p	ACAGTAGTCTGCACATTGGTTA	1	hsa-miR-199a-3p,hsa-miR-199b-3p	848	1064	227	300	268	985	678	1088	808
hsa-miR-199b-5p	CCCAGTGTTTAGACTATCTGTTC	1	hsa-miR-199b-5p	112	125	0	0	1	122	132	166	157
hsa-miR-200a-3p	TAACACTGTCTGGTAACGATGT	1	hsa-miR-200a-3p	10	9	0	1	0	12	6	10	5
hsa-miR-200a-5p	CATCTTACCGGACAGTGCTGGA	1	hsa-miR-200a-5p	5	6	0	0	0	4	5	6	6
hsa-miR-200b-3p	TAATACTGCCTGGTAATGATGA	1	hsa-miR-200b-3p	123	127	5	4	7	129	114	143	88
hsa-miR-200b-5p	CATCTTACTGGGCAGCATTGGA	1	hsa-miR-200b-5p	2	3	0	0	0	3	4	3	3
hsa-miR-200c-3p	TAATACTGCCGGGTAATGATGGA	1	hsa-miR-200c-3p	297	207	9	9	8	234	292	221	167
hsa-miR-200c-5p	CGTCTTACCCAGCAGTGTTTGG	1	hsa-miR-200c-5p	0	0	0	0	0	0	0	0	0
hsa-miR-202-3p	AGAGGTATAGGGCATGGGAA	1	hsa-miR-202-3p	0	0	0	0	0	0	0	0	0
hsa-miR-202-5p	TTCCTATGCATATACTTCTTTG	1	hsa-miR-202-5p	0	1	5	6	7	1	0	0	0
hsa-miR-203a	GTGAAATGTTTAGGACCACTAG	1	hsa-miR-203a	4	4	11	4	2	2	1	2	0
hsa-miR-203b-3p	TTGAACTGTTAAGAACCACTGGA	1	hsa-miR-203b-3p	0	0	0	0	0	0	0	0	0
hsa-miR-203b-5p	TAGTGGTCCTAAACATTTCACA	1	hsa-miR-203b-5p	0	0	0	0	0	0	0	0	0
hsa-miR-204-3p	GCTGGGAAGGCAAAGGGACGT	1	hsa-miR-204-3p	0	0	0	0	0	0	0	0	0
hsa-miR-204-5p	TTCCCTTTGTCATCCTATGCCT	1	hsa-miR-204-5p	13	1	0	0	0	1	1	3	1
hsa-miR-205-3p	GATTTCAGTGGAGTGAAGTTC	1	hsa-miR-205-3p	0	0	0	0	0	0	0	0	0
hsa-miR-205-5p	TCCTTCATTCCACCGGAGTCTG	1	hsa-miR-205-5p	0	0	0	0	0	0	0	0	0
hsa-miR-206	TGGAATGTAAGGAAGTGTGTGG	1	hsa-miR-206	7199	3934	14838	10927	13502	5894	7249	3206	4954
hsa-miR-208a-3p	ATAAGACGAGCAAAAAGCTTGT	1	hsa-miR-208a-3p	0	0	0	0	0	0	0	0	0
hsa-miR-208a-5p	GAGCTTTTGGCCCGGGTTATAC	1	hsa-miR-208a-5p	0	0	0	0	0	0	0	0	0
hsa-miR-208b-3p	ATAAGACGAACAAAAGGTTTGT	1	hsa-miR-208b-3p	0	0	0	0	0	0	0	0	0
hsa-miR-208b-5p	AAGCTTTTTGCTCGAATTATGT	1	hsa-miR-208b-5p	0	0	0	0	0	0	0	0	0
hsa-miR-210-3p	CTGTGCGTGTGACAGCGGCTGA	1	hsa-miR-210-3p	64	54	91	137	131	51	36	83	43
hsa-miR-210-5p	AGCCCCTGCCCACCGCACACTG	1	hsa-miR-210-5p	0	1	2	3	0	0	0	1	0
hsa-miR-211-3p	GCAGGGACAGCAAAGGGGTGC	1	hsa-miR-211-3p	0	0	0	0	0	0	0	0	0
hsa-miR-211-5p	TTCCCTTTGTCATCCTTCGCCT	1	hsa-miR-211-5p	0	0	0	0	0	0	0	0	0
hsa-miR-212-3p	TAACAGTCTCCAGTCACGGCC	1	hsa-miR-212-3p	0	0	0	0	0	0	0	0	0
hsa-miR-212-5p	ACCTTGGCTCTAGACTGCTTACT	1	hsa-miR-212-5p	6	3	5	4	4	3	5	4	4
hsa-miR-214-3p	ACAGCAGGCACAGACAGGCAGT	1	hsa-miR-214-3p	259	343	77	63	63	284	200	277	245
hsa-miR-214-5p	TGCCTGTCTACACTTGCTGTGC	1	hsa-miR-214-5p	47	73	15	15	15	43	39	60	61
hsa-miR-215-3p	TCTGTCATTTCTTTAGGCCAATA	1	hsa-miR-215-3p	0	0	0	0	0	0	0	0	0
hsa-miR-215-5p	ATGACCTATGAATTGACAGAC	1	hsa-miR-215-5p	12	10	4	5	6	9	11	8	11
hsa-miR-216a-3p	TCACAGTGGTCTCTGGGATTAT	1	hsa-miR-216a-3p	0	0	0	0	0	0	0	0	0
hsa-miR-216a-5p	TAATCTCAGCTGGCAACTGTGA	1	hsa-miR-216a-5p	0	0	0	0	0	0	0	0	0
hsa-miR-216b-3p	ACACACTTACCCGTAGAGATTCTA	1	hsa-miR-216b-3p	0	0	0	0	0	0	0	0	0
hsa-miR-216b-5p	AAATCTCTGCAGGCAAATGTGA	1	hsa-miR-216b-5p	0	0	0	0	0	0	0	0	0
hsa-miR-217	TACTGCATCAGGAACTGATTGGA	1	hsa-miR-217	0	2	0	0	0	0	0	2	2
hsa-miR-218-1-3p	ATGGTTCCGTCAAGCACCATGG	1	hsa-miR-218-1-3p	0	0	0	0	0	0	0	0	0
hsa-miR-218-2-3p	CATGGTTCTGTCAAGCACCGCG	1	hsa-miR-218-2-3p	0	0	0	0	0	0	0	0	0
hsa-miR-218-5p	TTGTGCTTGATCTAACCATGT	2	hsa-miR-218-5p	155	286	0	0	0	82	99	252	335
hsa-miR-219a-1-3p	AGAGTTGAGTCTGGACGTCCCG	1	hsa-miR-219a-1-3p	12	14	5	4	4	11	15	12	19
hsa-miR-219a-2-3p	AGAATTGTGGCTGGACATCTGT	1	hsa-miR-219a-2-3p	0	0	0	0	0	0	0	0	0
hsa-miR-219a-5p	TGATTGTCCAAACGCAATTCT	2	hsa-miR-219a-5p	0	0	0	0	0	0	0	0	0
hsa-miR-219b-3p	AGAATTGCGTTTGGACAATCAGT	1	hsa-miR-219b-3p	0	0	0	0	0	0	0	0	0
hsa-miR-219b-5p	AGATGTCCAGCCACAATTCTCG	1	hsa-miR-219b-5p	1	0	0	0	0	0	0	1	0
hsa-miR-221-3p	AGCTACATTGTCTGCTGGGTTTC	1	hsa-miR-221-3p	1088	937	1134	970	820	850	970	912	1098
hsa-miR-221-5p	ACCTGGCATACAATGTAGATTT	1	hsa-miR-221-5p	34	32	39	36	28	25	38	36	58
hsa-miR-222-3p	AGCTACATCTGGCTACTGGGT	1	hsa-miR-222-3p	149	181	224	136	139	137	188	132	213
hsa-miR-222-5p	CTCAGTAGCCAGTGTAGATCCT	1	hsa-miR-222-5p	2	1	1	0	1	2	1	2	1
hsa-miR-223-3p	TGTCAGTTTGTCAAATACCCCA	1	hsa-miR-223-3p	0	0	0	0	0	0	0	0	0
hsa-miR-223-5p	CGTGTATTTGACAAGCTGAGTT	1	hsa-miR-223-5p	0	0	0	0	0	0	0	0	0
hsa-miR-224-3p	AAAATGGTGCCCTAGTGACTACA	1	hsa-miR-224-3p	1	2	0	0	0	0	1	1	2
hsa-miR-224-5p	CAAGTCACTAGTGGTTCCGTT	1	hsa-miR-224-5p	884	1778	1	0	0	829	984	1493	2320
hsa-miR-296-3p	GAGGGTTGGGTGGAGGCTCTCC	1	hsa-miR-296-3p	0	0	0	0	0	0	0	0	0
hsa-miR-296-5p	AGGGCCCCCCCTCAATCCTGT	1	hsa-miR-296-5p	0	0	0	0	0	0	0	0	0
hsa-miR-297	ATGTATGTGTGCATGTGCATG	1	hsa-miR-297	0	0	0	0	0	0	0	0	0
hsa-miR-298	AGCAGAAGCAGGGAGGTTCTCCCA	1	hsa-miR-298	0	0	0	0	0	0	0	0	0
hsa-miR-299-3p	TATGTGGGATGGTAAACCGCTT	1	hsa-miR-299-3p	107	99	40	24	35	116	101	100	81
hsa-miR-299-5p	TGGTTTACCGTCCCACATACAT	1	hsa-miR-299-5p	50	47	26	10	15	48	49	41	41
hsa-miR-300	TATACAAGGGCAGACTCTCTCT	1	hsa-miR-300	0	0	0	0	0	0	0	0	0
hsa-miR-301a-3p	CAGTGCAATAGTATTGTCAAAGC	1	hsa-miR-301a-3p	4	3	1	0	1	3	2	1	2
hsa-miR-301a-5p	GCTCTGACTTTATTGCACTACT	1	hsa-miR-301a-5p	80	61	23	34	30	73	68	75	47
hsa-miR-301b	CAGTGCAATGATATTGTCAAAGC	1	hsa-miR-301b	20	19	5	4	4	23	16	18	13
hsa-miR-302a-3p	TAAGTGCTTCCATGTTTTGGTGA	1	hsa-miR-302a-3p	0	0	0	0	0	0	0	0	0
hsa-miR-302a-5p	ACTTAAACGTGGATGTACTTGCT	1	hsa-miR-302a-5p	4	14	0	0	0	1	3	10	17
hsa-miR-302b-3p	TAAGTGCTTCCATGTTTTAGTAG	1	hsa-miR-302b-3p	3	5	0	0	0	1	3	7	8
hsa-miR-302b-5p	ACTTTAACATGGAAGTGCTTTC	1	hsa-miR-302b-5p	0	0	0	0	0	0	0	0	0
hsa-miR-302c-3p	TAAGTGCTTCCATGTTTCAGTGG	1	hsa-miR-302c-3p	0	0	0	0	0	0	0	0	0
hsa-miR-302c-5p	TTTAACATGGGGGTACCTGCTG	1	hsa-miR-302c-5p	0	0	0	0	0	0	0	0	0
hsa-miR-302d-3p	TAAGTGCTTCCATGTTTGAGTGT	1	hsa-miR-302d-3p	0	0	0	0	0	0	0	0	0
hsa-miR-302d-5p	ACTTTAACATGGAGGCACTTGC	1	hsa-miR-302d-5p	0	0	0	0	0	0	0	0	0
hsa-miR-302e	TAAGTGCTTCCATGCTT	1	hsa-miR-302e	0	0	0	0	0	0	0	0	0
hsa-miR-302f	TAATTGCTTCCATGTTT	1	hsa-miR-302f	0	0	0	0	0	0	0	0	0
hsa-miR-320a	AAAAGCTGGGTTGAGAGGGCGA	1	hsa-miR-320a	5718	5969	4796	5236	5377	4739	5682	5101	5505
hsa-miR-320b	AAAAGCTGGGTTGAGAGGGCAA	2	hsa-miR-320b	223	260	177	182	189	201	207	176	219
hsa-miR-320c	AAAAGCTGGGTTGAGAGGGT	2	hsa-miR-320c	37	39	24	27	24	30	31	24	33
hsa-miR-320d	AAAAGCTGGGTTGAGAGGA	2	hsa-miR-320d	12	14	35	8	10	13	11	10	9
hsa-miR-320e	AAAGCTGGGTTGAGAAGG	1	hsa-miR-320e	1	2	1	1	1	1	1	1	1
hsa-miR-323a-3p	CACATTACACGGTCGACCTCT	1	hsa-miR-323a-3p	3115	2476	603	376	442	3346	3146	3148	2514
hsa-miR-323a-5p	AGGTGGTCCGTGGCGCGTTCGC	1	hsa-miR-323a-5p	24	26	8	7	6	34	36	24	17
hsa-miR-323b-3p	CCCAATACACGGTCGACCTCTT	1	hsa-miR-323b-3p	718	548	97	78	75	781	758	766	591
hsa-miR-323b-5p	AGGTTGTCCGTGGTGAGTTCGCA	1	hsa-miR-323b-5p	1	0	0	0	0	1	1	2	1
hsa-miR-324-3p	ACTGCCCCAGGTGCTGCTGG	1	hsa-miR-324-3p	4	3	4	4	1	3	3	3	1
hsa-miR-324-5p	CGCATCCCCTAGGGCATTGGTGT	1	hsa-miR-324-5p	3	2	2	2	1	4	1	1	1
hsa-miR-325	CCTAGTAGGTGTCCAGTAAGTGT	1	hsa-miR-325	0	0	0	0	0	0	0	0	0
hsa-miR-326	CCTCTGGGCCCTTCCTCCAG	1	hsa-miR-326	16	17	5	6	8	19	13	12	9
hsa-miR-328-3p	CTGGCCCTCTCTGCCCTTCCGT	1	hsa-miR-328-3p	437	382	179	211	165	366	342	387	319
hsa-miR-328-5p	GGGGGGGCAGGAGGGGCTCAGGG	1	hsa-miR-328-5p	0	0	0	0	0	0	0	0	0
hsa-miR-329-3p	AACACACCTGGTTAACCTCTTT	2	hsa-miR-329-3p	677	490	85	65	77	704	525	641	434
hsa-miR-329-5p	GAGGTTTTCTGGGTTTCTGTTTC	2	hsa-miR-329-5p	60	47	10	8	9	56	58	63	54
hsa-miR-330-3p	GCAAAGCACACGGCCTGCAGAGA	1	hsa-miR-330-3p	201	168	102	128	118	158	161	206	167
hsa-miR-330-5p	TCTCTGGGCCTGTGTCTTAGGC	1	hsa-miR-330-5p	15	15	8	7	8	16	15	14	12
hsa-miR-331-3p	GCCCCTGGGCCTATCCTAGAA	1	hsa-miR-331-3p	12	11	12	13	14	9	11	10	14
hsa-miR-331-5p	CTAGGTATGGTCCCAGGGATCC	1	hsa-miR-331-5p	13	9	11	10	13	9	9	10	9
hsa-miR-335-3p	TTTTTCATTATTGCTCCTGACC	1	hsa-miR-335-3p	5120	4675	5337	5374	6870	4503	3929	4598	3628
hsa-miR-335-5p	TCAAGAGCAATAACGAAAAATGT	1	hsa-miR-335-5p	368	333	552	670	626	373	242	321	222
hsa-miR-337-3p	CTCCTATATGATGCCTTTCTTC	1	hsa-miR-337-3p	123	141	31	20	27	126	111	108	91
hsa-miR-337-5p	GAACGGCTTCATACAGGAGTT	1	hsa-miR-337-5p	15	17	4	1	3	19	13	13	11
hsa-miR-338-3p	TCCAGCATCAGTGATTTTGTTG	1	hsa-miR-338-3p	2	1	1	0	0	2	1	1	0
hsa-miR-338-5p	AACAATATCCTGGTGCTGAGTG	1	hsa-miR-338-5p	164	114	59	88	79	184	80	146	44
hsa-miR-339-3p	TGAGCGCCTCGACGACAGAGCCG	1	hsa-miR-339-3p	19	22	21	23	24	11	15	17	22
hsa-miR-339-5p	TCCCTGTCCTCCAGGAGCTCACG	1	hsa-miR-339-5p	21	19	37	29	32	17	15	21	16
hsa-miR-340-3p	TCCGTCTCAGTTACTTTATAGC	1	hsa-miR-340-3p	53	50	35	36	43	51	55	53	56
hsa-miR-340-5p	TTATAAAGCAATGAGACTGATT	1	hsa-miR-340-5p	567	505	401	485	439	605	483	556	426
hsa-miR-342-3p	TCTCACACAGAAATCGCACCCGT	1	hsa-miR-342-3p	70	65	51	56	54	61	42	59	44
hsa-miR-342-5p	AGGGGTGCTATCTGTGATTGA	1	hsa-miR-342-5p	5	4	8	6	5	5	6	4	3
hsa-miR-345-3p	GCCCTGAACGAGGGGTCTGGAG	1	hsa-miR-345-3p	1	3	0	1	1	1	0	4	1
hsa-miR-345-5p	GCTGACTCCTAGTCCAGGGCTC	1	hsa-miR-345-5p	146	128	90	94	87	141	111	129	100
hsa-miR-346	TGTCTGCCCGCATGCCTGCCTCT	1	hsa-miR-346	0	0	0	0	0	0	0	0	0
hsa-miR-361-3p	TCCCCCAGGTGTGATTCTGATTT	1	hsa-miR-361-3p	393	371	446	447	450	288	408	426	513
hsa-miR-361-5p	TTATCAGAATCTCCAGGGGTAC	1	hsa-miR-361-5p	172	171	152	202	164	180	113	141	90
hsa-miR-362-3p	AACACACCTATTCAAGGATTCA	1	hsa-miR-362-3p	0	0	0	2	0	0	0	0	0
hsa-miR-362-5p	AATCCTTGGAACCTAGGTGTGAGT	1	hsa-miR-362-5p	195	114	354	308	314	171	123	119	61
hsa-miR-363-3p	AATTGCACGGTATCCATCTGTA	1	hsa-miR-363-3p	0	0	4	1	3	0	0	0	0
hsa-miR-363-5p	CGGGTGGATCACGATGCAATTT	1	hsa-miR-363-5p	0	0	0	0	0	0	0	0	0
hsa-miR-365a-3p	TAATGCCCCTAAAAATCCTTAT	1	hsa-miR-365a-3p,hsa-miR-365b-3p	22	35	30	37	31	22	18	23	20
hsa-miR-365a-5p	AGGGACTTTTGGGGGCAGATGTG	1	hsa-miR-365a-5p	12	20	39	21	27	12	17	13	18
hsa-miR-365b-3p	TAATGCCCCTAAAAATCCTTAT	1	hsa-miR-365a-3p,hsa-miR-365b-3p	20	29	32	35	32	20	16	24	21
hsa-miR-365b-5p	AGGGACTTTCAGGGGCAGCTGT	1	hsa-miR-365b-5p	1	0	8	6	6	0	0	0	0
hsa-miR-367-3p	AATTGCACTTTAGCAATGGTGA	1	hsa-miR-367-3p	0	0	0	0	0	0	0	0	0
hsa-miR-367-5p	ACTGTTGCTAATATGCAACTCT	1	hsa-miR-367-5p	0	0	0	0	0	0	0	0	0
hsa-miR-369-3p	AATAATACATGGTTGATCTTT	1	hsa-miR-369-3p	105	86	20	20	21	118	81	90	56
hsa-miR-369-5p	AGATCGACCGTGTTATATTCGC	1	hsa-miR-369-5p	96	95	29	15	23	99	116	95	101
hsa-miR-370-3p	GCCTGCTGGGGTGGAACCTGGT	1	hsa-miR-370-3p	11566	9115	2899	1729	2136	10059	12188	12975	10886
hsa-miR-370-5p	CAGGTCACGTCTCTGCAGTTAC	1	hsa-miR-370-5p	73	51	8	9	10	61	58	71	53
hsa-miR-371a-3p	AAGTGCCGCCATCTTTTGAGTGT	1	hsa-miR-371a-3p	0	0	0	0	0	0	0	0	0
hsa-miR-371a-5p	ACTCAAACTGTGGGGGCACT	1	hsa-miR-371a-5p	0	0	0	0	0	0	0	0	0
hsa-miR-371b-3p	AAGTGCCCCCACAGTTTGAGTGC	1	hsa-miR-371b-3p	0	0	0	0	0	0	0	0	0
hsa-miR-371b-5p	ACTCAAAAGATGGCGGCACTTT	1	hsa-miR-371b-5p	0	0	0	0	0	0	0	0	0
hsa-miR-372-3p	AAAGTGCTGCGACATTTGAGCGT	1	hsa-miR-372-3p	0	0	0	0	0	0	0	0	0
hsa-miR-372-5p	CCTCAAATGTGGAGCACTATTCT	1	hsa-miR-372-5p	0	0	0	0	0	0	0	0	0
hsa-miR-373-3p	GAAGTGCTTCGATTTTGGGGTGT	1	hsa-miR-373-3p	0	0	0	0	0	0	0	0	0
hsa-miR-373-5p	ACTCAAAATGGGGGCGCTTTCC	1	hsa-miR-373-5p	0	0	0	0	0	0	0	0	0
hsa-miR-374a-3p	CTTATCAGATTGTATTGTAATT	1	hsa-miR-374a-3p	169	160	134	154	160	165	187	158	199
hsa-miR-374a-5p	TTATAATACAACCTGATAAGTG	1	hsa-miR-374a-5p	99	88	83	81	83	99	74	76	68
hsa-miR-374b-3p	CTTAGCAGGTTGTATTATCATT	1	hsa-miR-374b-3p	30	27	11	24	17	24	18	24	16
hsa-miR-374b-5p	ATATAATACAACCTGCTAAGTG	1	hsa-miR-374b-5p	381	253	219	231	212	295	261	300	252
hsa-miR-374c-3p	CACTTAGCAGGTTGTATTATAT	1	hsa-miR-374c-3p	0	0	0	0	0	0	0	0	0
hsa-miR-374c-5p	ATAATACAACCTGCTAAGTGCT	1	hsa-miR-374c-5p	0	0	0	0	0	0	0	0	0
hsa-miR-375	TTTGTTCGTTCGGCTCGCGTGA	1	hsa-miR-375	0	1	0	0	0	1	1	1	0
hsa-miR-376a-2-5p	GGTAGATTTTCCTTCTATGGT	1	hsa-miR-376a-2-5p	0	0	0	0	0	0	0	0	0
hsa-miR-376a-3p	ATCATAGAGGAAAATCCACGT	2	hsa-miR-376a-3p	125	104	35	16	28	162	101	103	67
hsa-miR-376a-5p	GTAGATTCTCCTTCTATGAGTA	1	hsa-miR-376a-5p	5	4	1	0	0	7	4	4	3
hsa-miR-376b-3p	ATCATAGAGGAAAATCCATGTT	1	hsa-miR-376b-3p	4	3	1	0	1	4	2	1	2
hsa-miR-376b-5p	CGTGGATATTCCTTCTATGTTT	1	hsa-miR-376b-5p	1	1	0	0	0	0	1	1	0
hsa-miR-376c-3p	AACATAGAGGAAATTCCACGT	1	hsa-miR-376c-3p	37	34	19	11	15	51	25	25	22
hsa-miR-376c-5p	GGTGGATATTCCTTCTATGTT	1	hsa-miR-376c-5p	0	0	0	0	0	0	0	0	0
hsa-miR-377-3p	ATCACACAAAGGCAACTTTTGT	1	hsa-miR-377-3p	34	30	12	6	8	41	26	29	19
hsa-miR-377-5p	AGAGGTTGCCCTTGGTGAATTC	1	hsa-miR-377-5p	14	12	2	2	2	14	11	11	7
hsa-miR-378a-3p	ACTGGACTTGGAGTCAGAAGGC	1	hsa-miR-378a-3p	5318	3828	7700	8891	9556	4110	4809	5198	3403
hsa-miR-378a-5p	CTCCTGACTCCAGGTCCTGTGT	1	hsa-miR-378a-5p	15	13	33	28	29	12	8	13	7
hsa-miR-378b	ACTGGACTTGGAGGCAGAA	1	hsa-miR-378b	0	0	0	0	0	0	0	0	0
hsa-miR-378c	ACTGGACTTGGAGTCAGAAGAGTGG	1	hsa-miR-378c	125	102	173	149	174	100	96	106	61
hsa-miR-378d	ACTGGACTTGGAGTCAGAAA	2	hsa-miR-378d	44	33	50	62	76	31	36	35	26
hsa-miR-378e	ACTGGACTTGGAGTCAGGA	1	hsa-miR-378e	3	4	15	4	6	2	2	3	2
hsa-miR-378f	ACTGGACTTGGAGCCAGAAG	1	hsa-miR-378f	1	0	1	1	1	1	0	0	0
hsa-miR-378g	ACTGGGCTTGGAGTCAGAAG	1	hsa-miR-378g	2	2	3	4	5	2	2	2	2
hsa-miR-378h	ACTGGACTTGGTGTCAGATGG	1	hsa-miR-378h	0	0	0	0	0	0	0	0	0
hsa-miR-378i	ACTGGACTAGGAGTCAGAAGG	1	hsa-miR-378i	126	103	110	173	147	93	76	95	62
hsa-miR-378j	ACTGGATTTGGAGCCAGAA	1	hsa-miR-378j	0	0	0	0	0	0	0	0	0
hsa-miR-379-3p	TATGTAACATGGTCCACTAACT	1	hsa-miR-379-3p	129	94	24	20	22	114	86	114	62
hsa-miR-379-5p	TGGTAGACTATGGAACGTAGG	1	hsa-miR-379-5p	10563	9392	4231	1810	2811	8988	12727	11761	10771
hsa-miR-380-3p	TATGTAATATGGTCCACATCTT	1	hsa-miR-380-3p	8	6	1	0	1	12	8	8	4
hsa-miR-380-5p	TGGTTGACCATAGAACATGCGC	1	hsa-miR-380-5p	267	226	23	15	20	275	334	299	276
hsa-miR-381-3p	TATACAAGGGCAAGCTCTCTGT	1	hsa-miR-381-3p	13965	11010	6678	3725	5510	14034	15857	15295	14004
hsa-miR-381-5p	AGCGAGGTTGCCCTTTGTATAT	1	hsa-miR-381-5p	0	0	0	0	0	0	0	0	0
hsa-miR-382-3p	AATCATTCACGGACAACACTT	1	hsa-miR-382-3p	486	352	78	57	74	453	428	557	406
hsa-miR-382-5p	GAAGTTGTTCGTGGTGGATTCG	1	hsa-miR-382-5p	2306	2346	740	382	487	2530	2742	2378	1866
hsa-miR-383-3p	ACAGCACTGCCTGGTCAGA	1	hsa-miR-383-3p	0	0	0	0	0	0	0	0	0
hsa-miR-383-5p	AGATCAGAAGGTGATTGTGGCT	1	hsa-miR-383-5p	0	0	0	0	0	0	0	0	0
hsa-miR-384	ATTCCTAGAAATTGTTCATA	1	hsa-miR-384	0	0	0	0	0	0	0	0	0
hsa-miR-409-3p	GAATGTTGCTCGGTGAACCCCT	1	hsa-miR-409-3p	15206	13964	3185	1817	2350	16121	17793	15494	15886
hsa-miR-409-5p	AGGTTACCCGAGCAACTTTGCAT	1	hsa-miR-409-5p	437	319	57	31	44	426	397	444	346
hsa-miR-410-3p	AATATAACACAGATGGCCTGT	1	hsa-miR-410-3p	172	158	20	12	19	202	135	148	93
hsa-miR-410-5p	AGGTTGTCTGTGATGAGTTCG	1	hsa-miR-410-5p	31	23	4	4	3	30	19	31	15
hsa-miR-411-3p	TATGTAACACGGTCCACTAACC	1	hsa-miR-411-3p	884	706	232	155	217	818	813	798	623
hsa-miR-411-5p	TAGTAGACCGTATAGCGTACG	1	hsa-miR-411-5p	2059	1851	963	377	606	1861	2000	1963	1746
hsa-miR-412-3p	ACTTCACCTGGTCCACTAGCCGT	1	hsa-miR-412-3p	8	12	1	0	0	11	12	8	10
hsa-miR-412-5p	TGGTCGACCAGTTGGAAAGTAAT	1	hsa-miR-412-5p	422	497	13	17	18	620	636	512	388
hsa-miR-421	ATCAACAGACATTAATTGGGCGC	1	hsa-miR-421	229	192	52	58	50	237	200	181	143
hsa-miR-422a	ACTGGACTTAGGGTCAGAAGGC	1	hsa-miR-422a	7	6	8	11	12	5	6	6	4
hsa-miR-423-3p	AGCTCGGTCTGAGGCCCCTCAGT	1	hsa-miR-423-3p	12443	11122	9530	9452	9812	10449	11953	11799	11134
hsa-miR-423-5p	TGAGGGGCAGAGAGCGAGACTTT	1	hsa-miR-423-5p	831	860	948	781	888	706	834	711	837
hsa-miR-424-3p	CAAAACGTGAGGCGCTGCTAT	1	hsa-miR-424-3p	267	533	339	601	590	289	238	277	310
hsa-miR-424-5p	CAGCAGCAATTCATGTTTTGAA	1	hsa-miR-424-5p	15	27	18	35	38	20	9	17	17
hsa-miR-425-3p	ATCGGGAATGTCGTGTCCGCCC	1	hsa-miR-425-3p	33	31	12	13	17	30	20	31	24
hsa-miR-425-5p	AATGACACGATCACTCCCGTTGA	1	hsa-miR-425-5p	179	187	143	159	149	171	156	193	174
hsa-miR-429	TAATACTGTCTGGTAAAACCGT	1	hsa-miR-429	4	4	0	0	0	5	3	7	3
hsa-miR-431-3p	CAGGTCGTCTTGCAGGGCTTCT	1	hsa-miR-431-3p	119	93	8	5	9	136	137	124	100
hsa-miR-431-5p	TGTCTTGCAGGCCGTCATGCA	1	hsa-miR-431-5p	162	147	7	4	7	160	145	161	106
hsa-miR-432-3p	CTGGATGGCTCCTCCATGTCT	1	hsa-miR-432-3p	0	0	0	0	0	0	0	0	0
hsa-miR-432-5p	TCTTGGAGTAGGTCATTGGGTGG	1	hsa-miR-432-5p	2001	1954	326	181	272	2247	2526	2104	1820
hsa-miR-433-3p	ATCATGATGGGCTCCTCGGTGT	1	hsa-miR-433-3p	1465	1332	145	115	114	1796	1315	1436	750
hsa-miR-433-5p	TACGGTGAGCCTGTCATTATTC	1	hsa-miR-433-5p	2	2	0	0	0	3	1	2	2
hsa-miR-448	TTGCATATGTAGGATGTCCCAT	1	hsa-miR-448	0	0	0	0	0	0	0	0	0
hsa-miR-449a	TGGCAGTGTATTGTTAGCTGGT	1	hsa-miR-449a	0	0	0	1	0	0	0	0	0
hsa-miR-449b-3p	CAGCCACAACTACCCTGCCACT	1	hsa-miR-449b-3p	0	0	0	0	0	0	0	0	0
hsa-miR-449b-5p	AGGCAGTGTATTGTTAGCTGGC	1	hsa-miR-449b-5p	0	0	0	0	0	0	0	0	0
hsa-miR-449c-3p	TTGCTAGTTGCACTCCTCTCTGT	1	hsa-miR-449c-3p	0	0	0	0	0	0	0	0	0
hsa-miR-449c-5p	TAGGCAGTGTATTGCTAGCGGCTGT	1	hsa-miR-449c-5p	11	10	11	8	8	11	13	10	10
hsa-miR-450a-1-3p	ATTGGGAACATTTTGCATGTAT	1	hsa-miR-450a-1-3p	1	1	1	2	2	1	1	1	0
hsa-miR-450a-2-3p	ATTGGGGACATTTTGCATTCAT	1	hsa-miR-450a-2-3p	5	6	6	10	7	5	6	6	4
hsa-miR-450a-5p	TTTTGCGATGTGTTCCTAATAT	2	hsa-miR-450a-5p	71	92	67	100	97	80	68	68	64
hsa-miR-450b-3p	TTGGGATCATTTTGCATCCATA	1	hsa-miR-450b-3p	0	0	0	0	0	0	0	0	0
hsa-miR-450b-5p	TTTTGCAATATGTTCCTGAATA	1	hsa-miR-450b-5p	138	170	137	198	212	155	164	159	162
hsa-miR-451a	AAACCGTTACCATTACTGAGTT	1	hsa-miR-451a	0	0	0	4	5	0	0	1	0
hsa-miR-451b	TAGCAAGAGAACCATTACCATT	1	hsa-miR-451b	0	0	0	0	0	0	0	0	0
hsa-miR-452-3p	CTCATCTGCAAAGAAGTAAGTG	1	hsa-miR-452-3p	0	0	0	0	0	0	0	0	0
hsa-miR-452-5p	AACTGTTTGCAGAGGAAACTGA	1	hsa-miR-452-5p	979	1645	1	0	0	751	899	1547	1730
hsa-miR-454-3p	TAGTGCAATATTGCTTATAGGGT	1	hsa-miR-454-3p	44	45	36	45	38	59	36	42	35
hsa-miR-454-5p	ACCCTATCAATATTGTCTCTGC	1	hsa-miR-454-5p	65	63	56	63	59	70	62	56	46
hsa-miR-455-3p	GCAGTCCATGGGCATATACAC	1	hsa-miR-455-3p	82	53	207	157	154	53	66	43	53
hsa-miR-455-5p	TATGTGCCTTTGGACTACATCG	1	hsa-miR-455-5p	586	369	913	644	671	458	637	394	468
hsa-miR-466	ATACACATACACGCAACACACAT	1	hsa-miR-466	0	0	0	0	0	0	0	0	0
hsa-miR-483-3p	TCACTCCTCTCCTCCCGTCTT	1	hsa-miR-483-3p	1336	1079	88	85	126	1426	816	922	484
hsa-miR-483-5p	AAGACGGGAGGAAAGAAGGGAG	1	hsa-miR-483-5p	367	357	37	29	49	416	316	259	180
hsa-miR-484	TCAGGCTCAGTCCCCTCCCGAT	1	hsa-miR-484	247	186	404	460	451	224	166	186	140
hsa-miR-485-3p	GTCATACACGGCTCTCCTCTCT	1	hsa-miR-485-3p	501	442	137	92	120	632	503	473	338
hsa-miR-485-5p	AGAGGCTGGCCGTGATGAATTC	1	hsa-miR-485-5p	179	187	77	43	65	175	233	185	198
hsa-miR-486-3p	CGGGGCAGCTCAGTACAGGAT	2	hsa-miR-486-3p	925	198	2064	2719	2778	783	1200	656	587
hsa-miR-486-5p	TCCTGTACTGAGCTGCCCCGAG	2	hsa-miR-486-5p	5249	2340	10614	10604	11061	4398	4819	3119	2235
hsa-miR-487a-3p	AATCATACAGGGACATCCAGTT	1	hsa-miR-487a-3p	52	45	3	5	3	65	38	51	32
hsa-miR-487a-5p	GTGGTTATCCCTGCTGTGTTCG	1	hsa-miR-487a-5p	44	43	10	4	5	52	37	40	25
hsa-miR-487b-3p	AATCGTACAGGGTCATCCACTT	1	hsa-miR-487b-3p	141	117	20	13	16	156	112	129	92
hsa-miR-487b-5p	GTGGTTATCCCTGTCCTGTTCG	1	hsa-miR-487b-5p	18	14	2	1	2	15	12	14	8
hsa-miR-488-3p	TTGAAAGGCTATTTCTTGGTC	1	hsa-miR-488-3p	0	0	0	0	0	0	0	0	0
hsa-miR-488-5p	CCCAGATAATGGCACTCTCAA	1	hsa-miR-488-5p	0	0	0	0	0	0	0	0	0
hsa-miR-489-3p	GTGACATCACATATACGGCAGC	1	hsa-miR-489-3p	0	0	0	0	0	0	0	0	0
hsa-miR-489-5p	GGTCGTATGTGTGACGCCATTT	1	hsa-miR-489-5p	0	0	0	0	0	0	0	0	0
hsa-miR-490-3p	CAACCTGGAGGACTCCATGCTG	1	hsa-miR-490-3p	0	0	0	0	0	0	0	0	0
hsa-miR-490-5p	CCATGGATCTCCAGGTGGGT	1	hsa-miR-490-5p	0	0	0	0	0	0	0	0	0
hsa-miR-491-3p	CTTATGCAAGATTCCCTTCTAC	1	hsa-miR-491-3p	0	0	0	0	0	0	0	0	0
hsa-miR-491-5p	AGTGGGGAACCCTTCCATGAGG	1	hsa-miR-491-5p	1	1	1	0	0	1	0	0	1
hsa-miR-492	AGGACCTGCGGGACAAGATTCTT	1	hsa-miR-492	0	0	0	0	0	0	0	0	0
hsa-miR-493-3p	TGAAGGTCTACTGTGTGCCAGG	1	hsa-miR-493-3p	3010	2583	728	326	491	2520	3132	3128	2875
hsa-miR-493-5p	TTGTACATGGTAGGCTTTCATT	1	hsa-miR-493-5p	11808	9288	2333	1734	2231	12556	13083	13922	10914
hsa-miR-494-3p	TGAAACATACACGGGAAACCTC	1	hsa-miR-494-3p	1625	1148	308	234	240	1744	1146	1518	905
hsa-miR-494-5p	AGGTTGTCCGTGTTGTCTTCTCT	1	hsa-miR-494-5p	6	5	2	1	1	7	6	4	4
hsa-miR-495-3p	AAACAAACATGGTGCACTTCTT	1	hsa-miR-495-3p	486	447	67	42	43	493	396	417	346
hsa-miR-495-5p	GAAGTTGCCCATGTTATTTTCG	1	hsa-miR-495-5p	0	0	0	0	0	0	0	0	0
hsa-miR-496	TGAGTATTACATGGCCAATCTC	1	hsa-miR-496	4	5	0	0	0	5	2	2	2
hsa-miR-497-3p	CAAACCACACTGTGGTGTTAGA	1	hsa-miR-497-3p	0	0	0	0	0	0	0	0	0
hsa-miR-497-5p	CAGCAGCACACTGTGGTTTGT	1	hsa-miR-497-5p	3	3	0	1	0	4	3	2	3
hsa-miR-498	TTTCAAGCCAGGGGGCGTTTTTC	1	hsa-miR-498	0	0	0	0	0	0	0	0	0
hsa-miR-499a-3p	AACATCACAGCAAGTCTGTGCT	1	hsa-miR-499a-3p	0	0	0	0	0	0	0	0	0
hsa-miR-499a-5p	TTAAGACTTGCAGTGATGTTT	1	hsa-miR-499a-5p	17	13	13	22	19	16	16	12	9
hsa-miR-499b-3p	AACATCACTGCAAGTCTTAACA	1	hsa-miR-499b-3p	0	0	0	0	0	0	0	0	0
hsa-miR-499b-5p	ACAGACTTGCTGTGATGTTCA	1	hsa-miR-499b-5p	0	0	0	0	0	0	0	0	0
hsa-miR-500a-3p	ATGCACCTGGGCAAGGATTCTG	1	hsa-miR-500a-3p	1848	1024	2089	2386	2344	1474	1460	1396	837
hsa-miR-500a-5p	TAATCCTTGCTACCTGGGTGAGA	1	hsa-miR-500a-5p	15	7	27	25	23	16	10	10	7
hsa-miR-500b-3p	GCACCCAGGCAAGGATTCTG	1	hsa-miR-500b-3p	39	24	56	41	49	35	42	28	26
hsa-miR-500b-5p	AATCCTTGCTACCTGGGT	1	hsa-miR-500b-5p	0	0	0	0	0	0	0	0	0
hsa-miR-501-3p	AATGCACCCGGGCAAGGATTCT	1	hsa-miR-501-3p	1350	840	1553	1721	1564	1265	1301	1039	672
hsa-miR-501-5p	AATCCTTTGTCCCTGGGTGAGA	1	hsa-miR-501-5p	78	53	55	47	50	69	59	51	34
hsa-miR-502-3p	AATGCACCTGGGCAAGGATTCA	1	hsa-miR-502-3p	320	182	469	472	483	268	223	208	130
hsa-miR-502-5p	ATCCTTGCTATCTGGGTGCTA	1	hsa-miR-502-5p	2	0	2	2	3	2	2	1	1
hsa-miR-503-3p	GGGGTATTGTTTCCGCTGCCAGG	1	hsa-miR-503-3p	0	1	1	1	2	0	0	0	0
hsa-miR-503-5p	TAGCAGCGGGAACAGTTCTGCAG	1	hsa-miR-503-5p	320	542	223	372	398	293	278	373	418
hsa-miR-504-3p	GGGAGTGCAGGGCAGGGTTTC	1	hsa-miR-504-3p	0	0	0	0	0	0	0	0	0
hsa-miR-504-5p	AGACCCTGGTCTGCACTCTATC	1	hsa-miR-504-5p	114	142	67	79	73	133	171	133	175
hsa-miR-505-3p	CGTCAACACTTGCTGGTTTCCT	1	hsa-miR-505-3p	125	98	44	54	41	111	78	120	77
hsa-miR-505-5p	GGGAGCCAGGAAGTATTGATGT	1	hsa-miR-505-5p	10	11	4	5	3	10	10	10	10
hsa-miR-506-3p	TAAGGCACCCTTCTGAGTAGA	1	hsa-miR-506-3p	0	0	0	0	0	0	0	0	0
hsa-miR-506-5p	TATTCAGGAAGGTGTTACTTAA	1	hsa-miR-506-5p	0	0	0	0	0	0	0	0	0
hsa-miR-507	TTTTGCACCTTTTGGAGTGAA	1	hsa-miR-507	0	0	0	0	0	0	0	0	0
hsa-miR-508-3p	TGATTGTAGCCTTTTGGAGTAGA	1	hsa-miR-508-3p	0	0	0	0	0	1	0	0	0
hsa-miR-508-5p	TACTCCAGAGGGCGTCACTCATG	1	hsa-miR-508-5p	0	0	0	0	0	0	0	0	0
hsa-miR-509-3-5p	TACTGCAGACGTGGCAATCATG	1	hsa-miR-509-3-5p	1	0	0	0	0	1	1	0	2
hsa-miR-509-3p	TGATTGGTACGTCTGTGGGTAG	3	hsa-miR-509-3p	0	0	0	0	0	1	0	0	1
hsa-miR-509-5p	TACTGCAGACAGTGGCAATCA	2	hsa-miR-509-5p	0	0	0	0	0	0	0	0	0
hsa-miR-510-3p	ATTGAAACCTCTAAGAGTGGA	1	hsa-miR-510-3p	0	0	0	0	0	0	0	0	0
hsa-miR-510-5p	TACTCAGGAGAGTGGCAATCAC	1	hsa-miR-510-5p	0	0	0	0	0	0	0	0	0
hsa-miR-511-3p	AATGTGTAGCAAAAGACAGA	2	hsa-miR-511-3p	0	0	0	0	0	0	0	0	0
hsa-miR-511-5p	GTGTCTTTTGCTCTGCAGTCA	2	hsa-miR-511-5p	0	0	0	0	0	0	0	0	0
hsa-miR-512-3p	AAGTGCTGTCATAGCTGAGGTC	2	hsa-miR-512-3p	0	0	0	0	0	0	0	0	0
hsa-miR-512-5p	CACTCAGCCTTGAGGGCACTTTC	2	hsa-miR-512-5p	0	0	0	0	0	0	0	0	0
hsa-miR-513a-3p	TAAATTTCACCTTTCTGAGAAGG	2	hsa-miR-513a-3p	0	0	0	0	0	0	0	0	0
hsa-miR-513a-5p	TTCACAGGGAGGTGTCAT	2	hsa-miR-513a-5p	0	0	0	0	0	0	0	0	0
hsa-miR-513b-3p	AAATGTCACCTTTTTGAGAGGA	1	hsa-miR-513b-3p	0	0	0	0	0	0	0	0	0
hsa-miR-513b-5p	TTCACAAGGAGGTGTCATTTAT	1	hsa-miR-513b-5p	0	0	0	0	0	0	0	0	0
hsa-miR-513c-3p	TAAATTTCACCTTTCTGAGAAGA	1	hsa-miR-513c-3p	0	0	0	0	0	0	0	0	0
hsa-miR-513c-5p	TTCTCAAGGAGGTGTCGTTTAT	1	hsa-miR-513c-5p	0	0	0	0	0	0	0	0	0
hsa-miR-514a-3p	ATTGACACTTCTGTGAGTAGA	3	hsa-miR-514a-3p	5	6	0	0	0	5	9	5	24
hsa-miR-514a-5p	TACTCTGGAGAGTGACAATCATG	3	hsa-miR-514a-5p	0	0	0	0	0	0	0	0	0
hsa-miR-514b-3p	ATTGACACCTCTGTGAGTGGA	1	hsa-miR-514b-3p	0	0	0	0	0	0	0	0	0
hsa-miR-514b-5p	TTCTCAAGAGGGAGGCAATCAT	1	hsa-miR-514b-5p	0	0	0	0	0	0	0	0	0
hsa-miR-515-3p	GAGTGCCTTCTTTTGGAGCGTT	2	hsa-miR-515-3p	0	0	0	0	0	0	0	0	0
hsa-miR-515-5p	TTCTCCAAAAGAAAGCACTTTCTG	2	hsa-miR-515-5p	0	0	0	0	0	0	0	0	0
hsa-miR-516a-3p	TGCTTCCTTTCAGAGGGT	2	hsa-miR-516a-3p,hsa-miR-516b-3p	0	0	0	0	0	0	0	0	0
hsa-miR-516a-5p	TTCTCGAGGAAAGAAGCACTTTC	2	hsa-miR-516a-5p	0	0	0	0	0	0	0	0	0
hsa-miR-516b-3p	TGCTTCCTTTCAGAGGGT	2	hsa-miR-516a-3p,hsa-miR-516b-3p	0	0	0	0	0	0	0	0	0
hsa-miR-516b-5p	ATCTGGAGGTAAGAAGCACTTT	2	hsa-miR-516b-5p	0	0	0	0	0	0	0	0	0
hsa-miR-517-5p	CCTCTAGATGGAAGCACTGTCT	3	hsa-miR-517-5p	0	0	0	0	0	0	0	0	0
hsa-miR-517a-3p	ATCGTGCATCCCTTTAGAGTGT	1	hsa-miR-517a-3p,hsa-miR-517b-3p	0	0	0	0	0	0	0	0	0
hsa-miR-517b-3p	ATCGTGCATCCCTTTAGAGTGT	1	hsa-miR-517a-3p,hsa-miR-517b-3p	0	0	0	0	0	0	0	0	0
hsa-miR-517c-3p	ATCGTGCATCCTTTTAGAGTGT	1	hsa-miR-517c-3p	0	0	0	0	0	0	0	0	0
hsa-miR-518a-3p	GAAAGCGCTTCCCTTTGCTGGA	2	hsa-miR-518a-3p	0	0	0	0	0	0	0	0	0
hsa-miR-518a-5p	CTGCAAAGGGAAGCCCTTTC	2	hsa-miR-518a-5p,hsa-miR-527	0	0	0	0	0	0	0	0	0
hsa-miR-518b	CAAAGCGCTCCCCTTTAGAGGT	1	hsa-miR-518b	0	0	0	0	0	0	0	0	0
hsa-miR-518c-3p	CAAAGCGCTTCTCTTTAGAGTGT	1	hsa-miR-518c-3p	0	0	0	0	0	0	0	0	0
hsa-miR-518c-5p	TCTCTGGAGGGAAGCACTTTCTG	1	hsa-miR-518c-5p	0	0	0	0	0	0	0	0	0
hsa-miR-518d-3p	CAAAGCGCTTCCCTTTGGAGC	1	hsa-miR-518d-3p	0	0	0	0	0	0	0	0	0
hsa-miR-518d-5p	CTCTAGAGGGAAGCACTTTCTG	1	hsa-miR-518d-5p,hsa-miR-520c-5p,hsa-miR-526a	0	0	0	0	0	0	0	0	0
hsa-miR-518e-3p	AAAGCGCTTCCCTTCAGAGTG	1	hsa-miR-518e-3p	0	0	0	0	0	0	0	0	0
hsa-miR-518e-5p	CTCTAGAGGGAAGCGCTTTCTG	1	hsa-miR-518e-5p,hsa-miR-519a-5p,hsa-miR-519b-5p,hsa-miR-519c-5p,hsa-miR-522-5p,hsa-miR-523-5p	0	0	0	0	0	0	0	0	0
hsa-miR-518f-3p	GAAAGCGCTTCTCTTTAGAGG	1	hsa-miR-518f-3p	0	0	0	0	0	0	0	0	0
hsa-miR-518f-5p	CTCTAGAGGGAAGCACTTTCTC	1	hsa-miR-518f-5p	0	0	0	0	0	0	0	0	0
hsa-miR-519a-3p	AAAGTGCATCCTTTTAGAGTGT	2	hsa-miR-519a-3p	0	0	0	0	0	0	0	0	0
hsa-miR-519a-5p	CTCTAGAGGGAAGCGCTTTCTG	1	hsa-miR-518e-5p,hsa-miR-519a-5p,hsa-miR-519b-5p,hsa-miR-519c-5p,hsa-miR-522-5p,hsa-miR-523-5p	0	0	0	0	0	0	0	0	0
hsa-miR-519b-3p	AAAGTGCATCCTTTTAGAGGTT	1	hsa-miR-519b-3p	0	0	0	0	0	0	0	0	0
hsa-miR-519b-5p	CTCTAGAGGGAAGCGCTTTCTG	1	hsa-miR-518e-5p,hsa-miR-519a-5p,hsa-miR-519b-5p,hsa-miR-519c-5p,hsa-miR-522-5p,hsa-miR-523-5p	0	0	0	0	0	0	0	0	0
hsa-miR-519c-3p	AAAGTGCATCTTTTTAGAGGAT	1	hsa-miR-519c-3p	0	0	0	0	0	0	0	0	0
hsa-miR-519c-5p	CTCTAGAGGGAAGCGCTTTCTG	1	hsa-miR-518e-5p,hsa-miR-519a-5p,hsa-miR-519b-5p,hsa-miR-519c-5p,hsa-miR-522-5p,hsa-miR-523-5p	0	0	0	0	0	0	0	0	0
hsa-miR-519d-3p	CAAAGTGCCTCCCTTTAGAGTG	1	hsa-miR-519d-3p	0	0	0	0	0	0	0	0	0
hsa-miR-519d-5p	CCTCCAAAGGGAAGCGCTTTCTGTT	1	hsa-miR-519d-5p	0	0	0	0	0	0	0	0	0
hsa-miR-519e-3p	AAGTGCCTCCTTTTAGAGTGTT	1	hsa-miR-519e-3p	0	0	0	0	0	0	0	0	0
hsa-miR-519e-5p	TTCTCCAAAAGGGAGCACTTTC	1	hsa-miR-519e-5p	0	0	0	0	0	0	0	0	0
hsa-miR-520a-3p	AAAGTGCTTCCCTTTGGACTGT	1	hsa-miR-520a-3p	0	0	0	0	0	0	0	0	0
hsa-miR-520a-5p	CTCCAGAGGGAAGTACTTTCT	1	hsa-miR-520a-5p	0	0	0	0	0	0	0	0	0
hsa-miR-520b	AAAGTGCTTCCTTTTAGAGGG	1	hsa-miR-520b	0	0	0	0	0	0	0	0	0
hsa-miR-520c-3p	AAAGTGCTTCCTTTTAGAGGGT	1	hsa-miR-520c-3p	0	0	0	0	0	0	0	0	0
hsa-miR-520c-5p	CTCTAGAGGGAAGCACTTTCTG	1	hsa-miR-518d-5p,hsa-miR-520c-5p,hsa-miR-526a	0	0	0	0	0	0	0	0	0
hsa-miR-520d-3p	AAAGTGCTTCTCTTTGGTGGGT	1	hsa-miR-520d-3p	0	0	0	0	0	0	0	0	0
hsa-miR-520d-5p	CTACAAAGGGAAGCCCTTTC	1	hsa-miR-520d-5p	0	0	0	0	0	0	0	0	0
hsa-miR-520e	AAAGTGCTTCCTTTTTGAGGG	1	hsa-miR-520e	0	0	0	0	0	0	0	0	0
hsa-miR-520f-3p	AAGTGCTTCCTTTTAGAGGGTT	1	hsa-miR-520f-3p	0	0	0	0	0	0	0	0	0
hsa-miR-520f-5p	CCTCTAAAGGGAAGCGCTTTCT	1	hsa-miR-520f-5p	0	0	0	0	0	0	0	0	0
hsa-miR-520g-3p	ACAAAGTGCTTCCCTTTAGAGTGT	1	hsa-miR-520g-3p	0	0	0	0	0	0	0	0	0
hsa-miR-520g-5p	TCTAGAGGAAGCACTTTCTGTTT	1	hsa-miR-520g-5p	0	0	0	0	0	0	0	0	0
hsa-miR-520h	ACAAAGTGCTTCCCTTTAGAGT	1	hsa-miR-520h	0	0	0	0	0	0	0	0	0
hsa-miR-521	AACGCACTTCCCTTTAGAGTGT	2	hsa-miR-521	0	0	0	0	0	0	0	0	0
hsa-miR-522-3p	AAAATGGTTCCCTTTAGAGTGT	1	hsa-miR-522-3p	0	0	0	0	0	0	0	0	0
hsa-miR-522-5p	CTCTAGAGGGAAGCGCTTTCTG	1	hsa-miR-518e-5p,hsa-miR-519a-5p,hsa-miR-519b-5p,hsa-miR-519c-5p,hsa-miR-522-5p,hsa-miR-523-5p	0	0	0	0	0	0	0	0	0
hsa-miR-523-3p	GAACGCGCTTCCCTATAGAGGGT	1	hsa-miR-523-3p	0	0	0	0	0	0	0	0	0
hsa-miR-523-5p	CTCTAGAGGGAAGCGCTTTCTG	1	hsa-miR-518e-5p,hsa-miR-519a-5p,hsa-miR-519b-5p,hsa-miR-519c-5p,hsa-miR-522-5p,hsa-miR-523-5p	0	0	0	0	0	0	0	0	0
hsa-miR-524-3p	GAAGGCGCTTCCCTTTGGAGT	1	hsa-miR-524-3p	0	0	0	0	0	0	0	0	0
hsa-miR-524-5p	CTACAAAGGGAAGCACTTTCTC	1	hsa-miR-524-5p	0	0	0	0	0	0	0	0	0
hsa-miR-525-3p	GAAGGCGCTTCCCTTTAGAGCG	1	hsa-miR-525-3p	0	0	0	0	0	0	0	0	0
hsa-miR-525-5p	CTCCAGAGGGATGCACTTTCT	1	hsa-miR-525-5p	0	0	0	0	0	0	0	0	0
hsa-miR-526a	CTCTAGAGGGAAGCACTTTCTG	2	hsa-miR-518d-5p,hsa-miR-520c-5p,hsa-miR-526a	0	0	0	0	0	0	0	0	0
hsa-miR-526b-3p	GAAAGTGCTTCCTTTTAGAGGC	1	hsa-miR-526b-3p	0	0	0	0	0	0	0	0	0
hsa-miR-526b-5p	CTCTTGAGGGAAGCACTTTCTGT	1	hsa-miR-526b-5p	0	0	0	0	0	0	0	0	0
hsa-miR-527	CTGCAAAGGGAAGCCCTTTC	1	hsa-miR-518a-5p,hsa-miR-527	0	0	0	0	0	0	0	0	0
hsa-miR-532-3p	CCTCCCACACCCAAGGCTTGCA	1	hsa-miR-532-3p	68	33	89	70	76	53	38	42	23
hsa-miR-532-5p	CATGCCTTGAGTGTAGGACCGT	1	hsa-miR-532-5p	11655	6683	18705	16261	18822	9732	10576	8883	6807
hsa-miR-539-3p	ATCATACAAGGACAATTTCTTT	1	hsa-miR-539-3p	142	102	25	13	23	164	122	125	96
hsa-miR-539-5p	GGAGAAATTATCCTTGGTGTGT	1	hsa-miR-539-5p	38	27	6	3	6	38	41	37	41
hsa-miR-541-3p	TGGTGGGCACAGAATCTGGACT	1	hsa-miR-541-3p	95	84	2	2	3	106	130	98	94
hsa-miR-541-5p	AAAGGATTCTGCTGTCGGTCCCACT	1	hsa-miR-541-5p	13	10	0	0	0	15	16	10	11
hsa-miR-542-3p	TGTGACAGATTGATAACTGAAA	1	hsa-miR-542-3p	89	105	71	123	123	98	94	104	90
hsa-miR-542-5p	TCGGGGATCATCATGTCACGAGA	1	hsa-miR-542-5p	0	0	0	0	0	0	0	0	0
hsa-miR-543	AAACATTCGCGGTGCACTTCTT	1	hsa-miR-543	4736	3656	581	473	523	4837	4656	4437	3764
hsa-miR-544a	ATTCTGCATTTTTAGCAAGTTC	1	hsa-miR-544a	0	0	0	0	0	0	0	0	0
hsa-miR-544b	ACCTGAGGTTGTGCATTTCTAA	1	hsa-miR-544b	0	0	0	0	0	0	0	0	0
hsa-miR-545-3p	TCAGCAAACATTTATTGTGTGC	1	hsa-miR-545-3p	0	0	0	0	0	0	0	0	0
hsa-miR-545-5p	TCAGTAAATGTTTATTAGATGA	1	hsa-miR-545-5p	0	0	0	0	0	0	0	0	0
hsa-miR-548a-3p	CAAAACTGGCAATTACTTTTGC	3	hsa-miR-548a-3p	0	0	0	0	0	0	0	0	0
hsa-miR-548a-5p	AAAAGTAATTGCGAGTTTTACC	1	hsa-miR-548a-5p	0	0	0	0	0	0	0	0	0
hsa-miR-548aa	AAAAACCACAATTACTTTTGCACCA	2	hsa-miR-548aa,hsa-miR-548t-3p	0	0	0	0	0	0	0	0	0
hsa-miR-548ab	AAAAGTAATTGTGGATTTTGCT	1	hsa-miR-548ab	0	0	0	0	0	1	0	0	0
hsa-miR-548ac	CAAAAACCGGCAATTACTTTTG	1	hsa-miR-548ac	0	0	0	0	0	0	0	0	0
hsa-miR-548ad	GAAAACGACAATGACTTTTGCA	1	hsa-miR-548ad	0	0	0	0	0	0	0	0	0
hsa-miR-548ae	CAAAAACTGCAATTACTTTCA	2	hsa-miR-548ae	0	0	0	0	0	0	0	0	0
hsa-miR-548ag	AAAGGTAATTGTGGTTTCTGC	2	hsa-miR-548ag	0	0	0	0	0	0	0	0	0
hsa-miR-548ah-3p	CAAAAACTGCAGTTACTTTTGC	1	hsa-miR-548ah-3p	5	6	2	3	3	3	6	4	7
hsa-miR-548ah-5p	AAAAGTGATTGCAGTGTTTG	1	hsa-miR-548ah-5p	0	0	0	0	0	0	0	0	0
hsa-miR-548ai	AAAGGTAATTGCAGTTTTTCCC	1	hsa-miR-548ai,hsa-miR-570-5p	0	0	0	0	0	0	0	0	0
hsa-miR-548aj-3p	TAAAAACTGCAATTACTTTTA	2	hsa-miR-548aj-3p	0	0	0	0	0	0	0	0	0
hsa-miR-548aj-5p	TGCAAAAGTAATTGCAGTTTTTG	1	hsa-miR-548aj-5p,hsa-miR-548g-5p,hsa-miR-548x-5p	0	0	0	0	0	0	0	0	0
hsa-miR-548ak	AAAAGTAACTGCGGTTTTTGA	1	hsa-miR-548ak	0	0	0	0	0	0	0	0	0
hsa-miR-548al	AACGGCAATGACTTTTGTACCA	1	hsa-miR-548al	0	0	0	0	0	0	0	0	0
hsa-miR-548am-3p	CAAAAACTGCAGTTACTTTTGT	1	hsa-miR-548am-3p	1	1	0	0	0	0	0	1	1
hsa-miR-548am-5p	AAAAGTAATTGCGGTTTTTGCC	1	hsa-miR-548am-5p,hsa-miR-548c-5p,hsa-miR-548o-5p	0	0	0	0	0	0	0	0	0
hsa-miR-548an	AAAAGGCATTGTGGTTTTTG	1	hsa-miR-548an	0	0	0	0	0	0	0	0	0
hsa-miR-548ao-3p	AAAGACCGTGACTACTTTTGCA	1	hsa-miR-548ao-3p	0	0	0	0	1	0	0	0	0
hsa-miR-548ao-5p	AGAAGTAACTACGGTTTTTGCA	1	hsa-miR-548ao-5p	0	0	0	0	0	0	0	0	0
hsa-miR-548ap-3p	AAAAACCACAATTACTTTT	1	hsa-miR-548ap-3p	0	0	0	0	0	0	0	0	0
hsa-miR-548ap-5p	AAAAGTAATTGCGGTCTTT	1	hsa-miR-548ap-5p	0	0	0	0	0	0	0	0	0
hsa-miR-548aq-3p	CAAAAACTGCAATTACTTTTGC	1	hsa-miR-548aq-3p	0	1	0	0	0	0	1	0	1
hsa-miR-548aq-5p	GAAAGTAATTGCTGTTTTTGCC	1	hsa-miR-548aq-5p	0	0	0	0	0	0	0	0	0
hsa-miR-548ar-3p	TAAAACTGCAGTTATTTTTGC	1	hsa-miR-548ar-3p	0	0	0	0	0	0	0	0	0
hsa-miR-548ar-5p	AAAAGTAATTGCAGTTTTTGC	1	hsa-miR-548ar-5p	0	0	0	0	0	0	0	0	0
hsa-miR-548as-3p	TAAAACCCACAATTATGTTTGT	1	hsa-miR-548as-3p	0	0	0	0	0	0	0	0	0
hsa-miR-548as-5p	AAAAGTAATTGCGGGTTTTGCC	1	hsa-miR-548as-5p	0	0	0	0	0	0	0	0	0
hsa-miR-548at-3p	CAAAACCGCAGTAACTTTTGT	1	hsa-miR-548at-3p	0	0	0	0	0	0	0	0	0
hsa-miR-548at-5p	AAAAGTTATTGCGGTTTTGGCT	1	hsa-miR-548at-5p	0	0	0	0	0	0	0	0	0
hsa-miR-548au-3p	TGGCAGTTACTTTTGCACCAG	1	hsa-miR-548au-3p	0	0	0	0	0	0	0	0	0
hsa-miR-548au-5p	AAAAGTAATTGCGGTTTTTGC	1	hsa-miR-548au-5p	0	0	0	0	0	0	0	0	0
hsa-miR-548av-3p	AAAACTGCAGTTACTTTTGC	1	hsa-miR-548av-3p	0	0	0	0	0	0	0	0	0
hsa-miR-548av-5p	AAAAGTACTTGCGGATTT	1	hsa-miR-548av-5p	0	0	0	0	0	0	0	0	0
hsa-miR-548aw	GTGCAAAAGTCATCACGGTT	1	hsa-miR-548aw	0	0	0	0	0	0	0	0	0
hsa-miR-548ax	AGAAGTAATTGCGGTTTTGCCA	1	hsa-miR-548ax	0	0	0	0	0	0	0	0	0
hsa-miR-548ay-3p	CAAAACCGCGATTACTCTTGCA	1	hsa-miR-548ay-3p	0	0	0	0	0	0	0	1	0
hsa-miR-548ay-5p	AAAAGTAATTGTGGTTTTTGC	1	hsa-miR-548ay-5p	0	0	0	0	0	0	0	0	0
hsa-miR-548az-3p	AAAAACTGCAATCACTTTTGC	1	hsa-miR-548az-3p	0	0	0	0	0	0	0	0	0
hsa-miR-548az-5p	CAAAAGTGATTGTGGTTTTTGC	1	hsa-miR-548az-5p	0	0	0	0	0	0	0	0	0
hsa-miR-548b-3p	CAAGAACCTCAGTTGCTTTTGT	1	hsa-miR-548b-3p	0	0	0	0	0	0	0	0	0
hsa-miR-548b-5p	AAAAGTAATTGTGGTTTTGGCC	1	hsa-miR-548b-5p	2	3	0	0	0	3	1	2	1
hsa-miR-548ba	AAAGGTAACTGTGATTTTTGCT	1	hsa-miR-548ba	0	0	0	0	0	0	0	0	0
hsa-miR-548c-3p	CAAAAATCTCAATTACTTTTGC	1	hsa-miR-548c-3p	0	0	0	0	0	0	0	0	0
hsa-miR-548c-5p	AAAAGTAATTGCGGTTTTTGCC	1	hsa-miR-548am-5p,hsa-miR-548c-5p,hsa-miR-548o-5p	0	0	0	0	0	0	0	0	0
hsa-miR-548d-3p	CAAAAACCACAGTTTCTTTTGC	2	hsa-miR-548d-3p	0	0	0	0	0	0	0	0	0
hsa-miR-548d-5p	AAAAGTAATTGTGGTTTTTGCC	2	hsa-miR-548d-5p	0	0	0	0	0	0	0	1	1
hsa-miR-548e-3p	AAAAACTGAGACTACTTTTGCA	1	hsa-miR-548e-3p	39	26	21	21	19	27	28	35	35
hsa-miR-548e-5p	CAAAAGCAATCGCGGTTTTTGC	1	hsa-miR-548e-5p	0	0	0	0	0	0	0	0	0
hsa-miR-548f-3p	AAAAACTGTAATTACTTTT	5	hsa-miR-548f-3p	1	1	0	1	1	1	2	1	1
hsa-miR-548f-5p	TGCAAAAGTAATCACAGTTTTT	1	hsa-miR-548f-5p	0	0	0	0	0	0	0	0	0
hsa-miR-548g-3p	AAAACTGTAATTACTTTTGTAC	1	hsa-miR-548g-3p	0	0	0	0	0	0	0	0	0
hsa-miR-548g-5p	TGCAAAAGTAATTGCAGTTTTTG	1	hsa-miR-548aj-5p,hsa-miR-548g-5p,hsa-miR-548x-5p	0	0	0	0	0	0	0	0	0
hsa-miR-548h-3p	CAAAAACCGCAATTACTTTTGCA	1	hsa-miR-548h-3p,hsa-miR-548z	0	0	0	0	0	0	0	0	0
hsa-miR-548h-5p	AAAAGTAATCGCGGTTTTTGTC	5	hsa-miR-548h-5p	9	20	0	0	0	6	6	17	21
hsa-miR-548i	AAAAGTAATTGCGGATTTTGCC	4	hsa-miR-548i	1	0	0	0	0	1	1	1	0
hsa-miR-548j-3p	CAAAAACTGCATTACTTTTGC	1	hsa-miR-548j-3p	1	1	0	0	0	1	1	2	1
hsa-miR-548j-5p	AAAAGTAATTGCGGTCTTTGGT	1	hsa-miR-548j-5p	10	8	4	4	3	7	9	11	10
hsa-miR-548k	AAAAGTACTTGCGGATTTTGCT	1	hsa-miR-548k	34	26	23	23	20	32	28	40	30
hsa-miR-548l	AAAAGTATTTGCGGGTTTTGTC	1	hsa-miR-548l	1	1	0	0	1	1	1	2	1
hsa-miR-548m	CAAAGGTATTTGTGGTTTTTG	1	hsa-miR-548m	0	0	0	0	0	0	0	0	0
hsa-miR-548n	CAAAAGTAATTGTGGATTTTGT	1	hsa-miR-548n	4	2	1	2	2	2	3	4	2
hsa-miR-548o-3p	CCAAAACTGCAGTTACTTTTGC	2	hsa-miR-548o-3p	86	72	35	31	35	63	100	101	114
hsa-miR-548o-5p	AAAAGTAATTGCGGTTTTTGCC	1	hsa-miR-548am-5p,hsa-miR-548c-5p,hsa-miR-548o-5p	0	0	0	0	0	0	0	0	0
hsa-miR-548p	TAGCAAAAACTGCAGTTACTTT	1	hsa-miR-548p	0	0	0	0	0	0	0	0	0
hsa-miR-548q	GCTGGTGCAAAAGTAATGGCGG	1	hsa-miR-548q	0	0	0	0	0	0	0	0	0
hsa-miR-548s	ATGGCCAAAACTGCAGTTATTTT	1	hsa-miR-548s	1	0	0	0	0	1	0	0	0
hsa-miR-548t-3p	AAAAACCACAATTACTTTTGCACCA	1	hsa-miR-548aa,hsa-miR-548t-3p	0	0	0	0	0	0	0	0	0
hsa-miR-548t-5p	CAAAAGTGATCGTGGTTTTTG	1	hsa-miR-548t-5p	0	1	0	0	0	0	0	0	0
hsa-miR-548u	CAAAGACTGCAATTACTTTTGCG	1	hsa-miR-548u	12	8	6	4	5	5	9	10	15
hsa-miR-548v	AGCTACAGTTACTTTTGCACCA	1	hsa-miR-548v	0	0	0	0	0	0	0	0	0
hsa-miR-548w	AAAAGTAACTGCGGTTTTTGCCT	1	hsa-miR-548w	0	0	0	0	0	0	0	0	0
hsa-miR-548x-3p	TAAAAACTGCAATTACTTTC	2	hsa-miR-548x-3p	0	0	0	0	0	0	0	0	0
hsa-miR-548x-5p	TGCAAAAGTAATTGCAGTTTTTG	1	hsa-miR-548aj-5p,hsa-miR-548g-5p,hsa-miR-548x-5p	0	0	0	0	0	0	0	0	0
hsa-miR-548y	AAAAGTAATCACTGTTTTTGCC	1	hsa-miR-548y	0	0	0	0	0	0	0	0	0
hsa-miR-548z	CAAAAACCGCAATTACTTTTGCA	1	hsa-miR-548h-3p,hsa-miR-548z	0	0	0	0	0	0	0	0	0
hsa-miR-549a	TGACAACTATGGATGAGCTCT	1	hsa-miR-549a	0	0	0	0	0	0	0	0	0
hsa-miR-550a-3-5p	AGTGCCTGAGGGAGTAAGAG	1	hsa-miR-550a-3-5p	5	7	7	5	7	4	6	5	5
hsa-miR-550a-3p	TGTCTTACTCCCTCAGGCACAT	3	hsa-miR-550a-3p	0	0	0	0	0	0	0	0	0
hsa-miR-550a-5p	AGTGCCTGAGGGAGTAAGAGCCC	2	hsa-miR-550a-5p	37	37	53	48	53	32	51	38	47
hsa-miR-550b-2-5p	ATGTGCCTGAGGGAGTAAGACA	2	hsa-miR-550b-2-5p	0	0	0	0	0	0	0	0	0
hsa-miR-550b-3p	TCTTACTCCCTCAGGCACTG	2	hsa-miR-550b-3p	0	0	0	0	0	0	0	0	0
hsa-miR-551a	GCGACCCACTCTTGGTTTCCA	1	hsa-miR-551a	0	0	0	0	0	0	0	0	0
hsa-miR-551b-3p	GCGACCCATACTTGGTTTCAG	1	hsa-miR-551b-3p	0	0	0	0	0	0	0	0	0
hsa-miR-551b-5p	GAAATCAAGCGTGGGTGAGACC	1	hsa-miR-551b-5p	0	0	0	0	0	0	0	0	0
hsa-miR-552-3p	AACAGGTGACTGGTTAGACAA	1	hsa-miR-552-3p	0	0	0	0	0	0	0	0	0
hsa-miR-552-5p	GTTTAACCTTTTGCCTGTTGG	1	hsa-miR-552-5p	0	0	0	0	0	0	0	0	0
hsa-miR-553	AAAACGGTGAGATTTTGTTTT	1	hsa-miR-553	0	0	0	0	0	0	0	0	0
hsa-miR-554	GCTAGTCCTGACTCAGCCAGT	1	hsa-miR-554	0	0	0	0	0	0	0	0	0
hsa-miR-555	AGGGTAAGCTGAACCTCTGAT	1	hsa-miR-555	0	0	0	0	0	0	0	0	0
hsa-miR-556-3p	ATATTACCATTAGCTCATCTTT	1	hsa-miR-556-3p	1	1	0	0	0	0	0	0	0
hsa-miR-556-5p	GATGAGCTCATTGTAATATGAG	1	hsa-miR-556-5p	1	1	0	0	0	1	2	2	1
hsa-miR-557	GTTTGCACGGGTGGGCCTTGTCT	1	hsa-miR-557	0	0	0	0	0	0	0	0	0
hsa-miR-558	TGAGCTGCTGTACCAAAAT	1	hsa-miR-558	0	0	0	0	0	0	0	0	0
hsa-miR-559	TAAAGTAAATATGCACCAAAA	1	hsa-miR-559	0	0	0	0	0	0	0	0	0
hsa-miR-561-3p	CAAAGTTTAAGATCCTTGAAGT	1	hsa-miR-561-3p	0	0	0	0	0	0	0	0	0
hsa-miR-561-5p	ATCAAGGATCTTAAACTTTGCC	1	hsa-miR-561-5p	6	7	1	1	0	5	5	7	7
hsa-miR-562	AAAGTAGCTGTACCATTTGC	1	hsa-miR-562	0	0	0	0	0	0	0	0	0
hsa-miR-563	AGGTTGACATACGTTTCCC	1	hsa-miR-563	0	0	0	0	0	0	0	0	0
hsa-miR-564	AGGCACGGTGTCAGCAGGC	1	hsa-miR-564	0	0	0	0	0	0	0	0	0
hsa-miR-566	GGGCGCCTGTGATCCCAAC	1	hsa-miR-566	0	0	0	0	0	0	0	0	0
hsa-miR-567	AGTATGTTCTTCCAGGACAGAAC	1	hsa-miR-567	0	0	0	0	0	0	0	0	0
hsa-miR-568	ATGTATAAATGTATACACAC	1	hsa-miR-568	0	0	0	0	0	0	0	0	0
hsa-miR-569	AGTTAATGAATCCTGGAAAGT	1	hsa-miR-569	0	0	0	0	0	0	0	0	0
hsa-miR-570-3p	CGAAAACAGCAATTACCTTTGC	1	hsa-miR-570-3p	0	0	0	0	0	0	0	0	0
hsa-miR-570-5p	AAAGGTAATTGCAGTTTTTCCC	1	hsa-miR-548ai,hsa-miR-570-5p	0	0	0	0	0	0	0	0	0
hsa-miR-571	TGAGTTGGCCATCTGAGTGAG	1	hsa-miR-571	0	0	0	0	0	0	0	0	0
hsa-miR-572	GTCCGCTCGGCGGTGGCCCA	1	hsa-miR-572	0	0	0	0	0	0	0	0	0
hsa-miR-573	CTGAAGTGATGTGTAACTGATCAG	1	hsa-miR-573	0	0	1	0	0	1	1	0	1
hsa-miR-574-3p	CACGCTCATGCACACACCCACA	1	hsa-miR-574-3p	261	289	194	195	227	206	171	242	197
hsa-miR-574-5p	TGAGTGTGTGTGTGTGAGTGTGT	1	hsa-miR-574-5p	190	181	160	153	155	143	155	160	179
hsa-miR-575	GAGCCAGTTGGACAGGAGC	1	hsa-miR-575	0	0	0	0	0	0	0	0	0
hsa-miR-576-3p	AAGATGTGGAAAAATTGGAATC	1	hsa-miR-576-3p	37	35	22	21	29	28	37	39	51
hsa-miR-576-5p	ATTCTAATTTCTCCACGTCTTT	1	hsa-miR-576-5p	18	20	16	11	9	10	16	16	16
hsa-miR-577	TAGATAAAATATTGGTACCTG	1	hsa-miR-577	128	102	43	62	49	113	79	119	61
hsa-miR-578	CTTCTTGTGCTCTAGGATTGT	1	hsa-miR-578	0	0	0	0	0	0	0	0	0
hsa-miR-579-3p	TTCATTTGGTATAAACCGCGATT	1	hsa-miR-579-3p	0	0	0	0	0	0	0	0	0
hsa-miR-579-5p	TCGCGGTTTGTGCCAGATGACG	1	hsa-miR-579-5p	4	2	2	2	1	2	3	2	3
hsa-miR-580-3p	TTGAGAATGATGAATCATTAGG	1	hsa-miR-580-3p	4	4	5	4	2	4	2	5	2
hsa-miR-580-5p	TAATGATTCATCAGACTCAGAT	1	hsa-miR-580-5p	0	0	0	0	0	0	0	0	0
hsa-miR-581	TCTTGTGTTCTCTAGATCAGT	1	hsa-miR-581	3	2	1	0	1	3	3	4	4
hsa-miR-582-3p	TAACTGGTTGAACAACTGAACC	1	hsa-miR-582-3p	143	92	43	35	40	80	140	134	146
hsa-miR-582-5p	TTACAGTTGTTCAACCAGTTACT	1	hsa-miR-582-5p	1	1	0	1	0	1	0	0	0
hsa-miR-583	CAAAGAGGAAGGTCCCATTAC	1	hsa-miR-583	0	0	0	0	0	0	0	0	0
hsa-miR-584-3p	TCAGTTCCAGGCCAACCAGGCT	1	hsa-miR-584-3p	0	0	0	0	0	0	0	0	1
hsa-miR-584-5p	TTATGGTTTGCCTGGGACTGAG	1	hsa-miR-584-5p	1381	1042	604	531	655	979	1211	1416	1322
hsa-miR-585-3p	TGGGCGTATCTGTATGCTA	1	hsa-miR-585-3p	0	0	0	0	0	0	0	0	0
hsa-miR-585-5p	CTAGCACACAGATACGCCCAGA	1	hsa-miR-585-5p	0	0	0	0	0	0	0	0	0
hsa-miR-586	TATGCATTGTATTTTTAGGTCC	1	hsa-miR-586	0	0	0	0	0	0	0	0	0
hsa-miR-587	TTTCCATAGGTGATGAGTCAC	1	hsa-miR-587	0	0	0	0	0	0	0	0	0
hsa-miR-588	TTGGCCACAATGGGTTAGAAC	1	hsa-miR-588	0	0	0	0	0	0	0	0	0
hsa-miR-589-3p	TCAGAACAAATGCCGGTTCCCAGA	1	hsa-miR-589-3p	0	0	0	0	0	0	0	0	0
hsa-miR-589-5p	TGAGAACCACGTCTGCTCTGAG	1	hsa-miR-589-5p	268	212	202	176	180	165	242	305	319
hsa-miR-590-3p	TAATTTTATGTATAAGCTAGT	1	hsa-miR-590-3p	15	14	4	7	4	18	11	16	9
hsa-miR-590-5p	GAGCTTATTCATAAAAGTGCAG	1	hsa-miR-590-5p	0	0	0	0	0	0	0	0	0
hsa-miR-591	AGACCATGGGTTCTCATTGT	1	hsa-miR-591	0	0	0	0	0	0	0	0	0
hsa-miR-592	TTGTGTCAATATGCGATGATGT	1	hsa-miR-592	2	1	2	3	3	1	0	2	1
hsa-miR-593-3p	TGTCTCTGCTGGGGTTTCT	1	hsa-miR-593-3p	0	0	0	0	0	0	0	0	0
hsa-miR-593-5p	AGGCACCAGCCAGGCATTGCTCAGC	1	hsa-miR-593-5p	0	0	0	0	0	0	0	0	0
hsa-miR-595	GAAGTGTGCCGTGGTGTGTCT	1	hsa-miR-595	0	0	0	0	0	0	0	0	0
hsa-miR-596	AAGCCTGCCCGGCTCCTCGGG	1	hsa-miR-596	0	0	0	0	0	0	0	0	0
hsa-miR-597-3p	TGGTTCTCTTGTGGCTCAAGCGT	1	hsa-miR-597-3p	5	5	4	3	4	5	5	4	6
hsa-miR-597-5p	TGTGTCACTCGATGACCACTGT	1	hsa-miR-597-5p	0	0	0	0	0	0	0	0	0
hsa-miR-598-3p	TACGTCATCGTTGTCATCGTCA	1	hsa-miR-598-3p	0	0	0	0	0	0	0	0	0
hsa-miR-598-5p	GCGGTGATCCCGATGGTGTGAGC	1	hsa-miR-598-5p	0	0	0	0	0	0	0	0	0
hsa-miR-599	GTTGTGTCAGTTTATCAAAC	1	hsa-miR-599	0	0	0	0	0	0	0	0	0
hsa-miR-600	ACTTACAGACAAGAGCCTTGCTC	1	hsa-miR-600	0	0	0	0	0	0	0	0	0
hsa-miR-601	TGGTCTAGGATTGTTGGAGGAG	1	hsa-miR-601	0	0	0	0	0	0	0	0	0
hsa-miR-602	GACACGGGCGACAGCTGCGGCCC	1	hsa-miR-602	0	0	0	0	0	0	0	0	0
hsa-miR-603	CACACACTGCAATTACTTTTGC	1	hsa-miR-603	0	0	0	0	0	0	0	0	0
hsa-miR-604	AGGCTGCGGAATTCAGGAC	1	hsa-miR-604	0	0	0	0	0	0	0	0	0
hsa-miR-605-3p	AGAAGGCACTATGAGATTTAGA	1	hsa-miR-605-3p	2	1	0	0	0	1	1	3	3
hsa-miR-605-5p	TAAATCCCATGGTGCCTTCTCCT	1	hsa-miR-605-5p	0	0	0	0	0	0	0	0	1
hsa-miR-606	AAACTACTGAAAATCAAAGAT	1	hsa-miR-606	0	0	0	0	0	0	0	0	0
hsa-miR-607	GTTCAAATCCAGATCTATAAC	1	hsa-miR-607	0	0	0	0	0	0	0	0	0
hsa-miR-608	AGGGGTGGTGTTGGGACAGCTCCGT	1	hsa-miR-608	0	0	0	0	0	0	0	0	0
hsa-miR-609	AGGGTGTTTCTCTCATCTCT	1	hsa-miR-609	0	0	0	0	0	0	0	0	0
hsa-miR-610	TGAGCTAAATGTGTGCTGGGA	1	hsa-miR-610	0	0	0	0	0	0	0	0	0
hsa-miR-611	GCGAGGACCCCTCGGGGTCTGAC	1	hsa-miR-611	0	0	0	0	0	0	0	0	0
hsa-miR-612	GCTGGGCAGGGCTTCTGAGCTCCTT	1	hsa-miR-612	0	0	0	0	0	0	0	0	0
hsa-miR-613	AGGAATGTTCCTTCTTTGCC	1	hsa-miR-613	0	0	0	0	0	0	0	0	0
hsa-miR-614	GAACGCCTGTTCTTGCCAGGTGG	1	hsa-miR-614	0	0	0	0	0	0	0	0	0
hsa-miR-615-3p	TCCGAGCCTGGGTCTCCCTCTT	1	hsa-miR-615-3p	768	804	160	198	145	679	854	866	931
hsa-miR-615-5p	GGGGGTCCCCGGTGCTCGGATC	1	hsa-miR-615-5p	0	0	0	0	0	0	0	0	0
hsa-miR-616-3p	AGTCATTGGAGGGTTTGAGCAG	1	hsa-miR-616-3p	7	7	6	5	7	5	5	5	7
hsa-miR-616-5p	ACTCAAAACCCTTCAGTGACTT	1	hsa-miR-616-5p	2	1	2	2	2	1	2	1	2
hsa-miR-617	AGACTTCCCATTTGAAGGTGGC	1	hsa-miR-617	0	0	0	0	0	0	0	0	0
hsa-miR-618	AAACTCTACTTGTCCTTCTGAGT	1	hsa-miR-618	159	167	32	43	37	126	132	176	174
hsa-miR-619-3p	GACCTGGACATGTTTGTGCCCAGT	1	hsa-miR-619-3p	0	0	0	0	0	0	0	0	0
hsa-miR-619-5p	GCTGGGATTACAGGCATGAGCC	1	hsa-miR-619-5p	1	1	0	0	0	1	2	1	1
hsa-miR-620	ATGGAGATAGATATAGAAAT	1	hsa-miR-620	0	0	0	0	0	0	0	0	0
hsa-miR-621	GGCTAGCAACAGCGCTTACCT	1	hsa-miR-621	0	0	0	0	0	0	0	0	0
hsa-miR-622	ACAGTCTGCTGAGGTTGGAGC	1	hsa-miR-622	0	0	0	0	0	0	0	0	0
hsa-miR-623	ATCCCTTGCAGGGGCTGTTGGGT	1	hsa-miR-623	0	0	0	0	0	0	0	0	0
hsa-miR-624-3p	CACAAGGTATTGGTATTACCT	1	hsa-miR-624-3p	0	0	0	0	0	0	0	0	0
hsa-miR-624-5p	TAGTACCAGTACCTTGTGTTCA	1	hsa-miR-624-5p	0	1	0	0	0	0	0	0	0
hsa-miR-625-3p	GACTATAGAACTTTCCCCCTCA	1	hsa-miR-625-3p	70	58	77	86	89	52	57	65	66
hsa-miR-625-5p	AGGGGGAAAGTTCTATAGTCC	1	hsa-miR-625-5p	0	1	1	0	0	1	0	0	0
hsa-miR-626	AGCTGTCTGAAAATGTCTT	1	hsa-miR-626	0	0	0	0	0	0	0	0	0
hsa-miR-627-3p	TCTTTTCTTTGAGACTCACT	1	hsa-miR-627-3p	0	0	0	0	0	0	0	0	0
hsa-miR-627-5p	GTGAGTCTCTAAGAAAAGAGGA	1	hsa-miR-627-5p	0	0	0	0	0	0	0	0	0
hsa-miR-628-3p	TCTAGTAAGAGTGGCAGTCGA	1	hsa-miR-628-3p	7	12	5	3	5	7	9	6	7
hsa-miR-628-5p	ATGCTGACATATTTACTAGAGG	1	hsa-miR-628-5p	9	7	4	5	3	7	8	8	6
hsa-miR-629-3p	GTTCTCCCAACGTAAGCCCAGC	1	hsa-miR-629-3p	5	4	0	1	0	3	2	5	3
hsa-miR-629-5p	TGGGTTTACGTTGGGAGAACT	1	hsa-miR-629-5p	810	971	170	198	196	651	685	1062	1006
hsa-miR-630	AGTATTCTGTACCAGGGAAGGT	1	hsa-miR-630	0	0	0	0	0	0	0	0	0
hsa-miR-631	AGACCTGGCCCAGACCTCAGC	1	hsa-miR-631	0	0	0	0	0	0	0	0	0
hsa-miR-632	GTGTCTGCTTCCTGTGGGA	1	hsa-miR-632	0	0	0	0	0	0	0	0	0
hsa-miR-633	CTAATAGTATCTACCACAATAAA	1	hsa-miR-633	0	0	0	0	0	0	0	0	0
hsa-miR-634	AACCAGCACCCCAACTTTGGAC	1	hsa-miR-634	0	0	0	0	0	0	0	0	0
hsa-miR-635	ACTTGGGCACTGAAACAATGTCC	1	hsa-miR-635	0	0	0	0	0	0	0	0	0
hsa-miR-636	TGTGCTTGCTCGTCCCGCCCGCA	1	hsa-miR-636	0	0	0	0	0	0	0	0	0
hsa-miR-637	ACTGGGGGCTTTCGGGCTCTGCGT	1	hsa-miR-637	0	0	0	0	0	0	0	0	0
hsa-miR-638	AGGGATCGCGGGCGGGTGGCGGCCT	1	hsa-miR-638	0	0	0	0	0	0	0	0	0
hsa-miR-639	ATCGCTGCGGTTGCGAGCGCTGT	1	hsa-miR-639	0	0	0	0	0	0	0	0	0
hsa-miR-640	ATGATCCAGGAACCTGCCTCT	1	hsa-miR-640	0	0	0	0	0	0	0	0	0
hsa-miR-641	AAAGACATAGGATAGAGTCACCTC	1	hsa-miR-641	34	33	7	11	11	36	29	38	31
hsa-miR-642a-3p	AGACACATTTGGAGAGGGAACC	1	hsa-miR-642a-3p	7	5	3	4	4	4	5	8	8
hsa-miR-642a-5p	GTCCCTCTCCAAATGTGTCTTG	1	hsa-miR-642a-5p	3	2	0	1	1	2	2	2	1
hsa-miR-642b-3p	AGACACATTTGGAGAGGGACCC	1	hsa-miR-642b-3p	0	0	0	0	0	0	0	0	0
hsa-miR-642b-5p	GGTTCCCTCTCCAAATGTGTCT	1	hsa-miR-642b-5p	0	0	0	0	0	0	0	0	0
hsa-miR-643	ACTTGTATGCTAGCTCAGGTAG	1	hsa-miR-643	1	0	0	1	0	1	0	1	0
hsa-miR-644a	AGTGTGGCTTTCTTAGAGC	1	hsa-miR-644a	0	0	0	0	0	0	0	0	0
hsa-miR-645	TCTAGGCTGGTACTGCTGA	1	hsa-miR-645	0	0	0	0	0	0	0	0	0
hsa-miR-646	AAGCAGCTGCCTCTGAGGC	1	hsa-miR-646	0	0	0	0	0	0	0	0	0
hsa-miR-647	GTGGCTGCACTCACTTCCTTC	1	hsa-miR-647	0	0	0	0	0	0	0	0	0
hsa-miR-648	AAGTGTGCAGGGCACTGGT	1	hsa-miR-648	0	0	0	0	0	0	0	0	0
hsa-miR-649	AAACCTGTGTTGTTCAAGAGTC	1	hsa-miR-649	0	0	0	0	0	0	0	0	0
hsa-miR-650	AGGAGGCAGCGCTCTCAGGAC	1	hsa-miR-650	0	0	0	0	0	0	0	0	0
hsa-miR-651-3p	AAAGGAAAGTGTATCCTAAAAG	1	hsa-miR-651-3p	0	0	0	0	0	0	0	0	0
hsa-miR-651-5p	TTTAGGATAAGCTTGACTTTTG	1	hsa-miR-651-5p	0	0	0	0	0	0	0	0	0
hsa-miR-652-3p	AATGGCGCCACTAGGGTTGTG	1	hsa-miR-652-3p	77	63	27	26	26	68	48	60	39
hsa-miR-652-5p	CAACCCTAGGAGAGGGTGCCATTCA	1	hsa-miR-652-5p	3	2	0	1	1	2	0	3	2
hsa-miR-653-3p	TTCACTGGAGTTTGTTTCAATA	1	hsa-miR-653-3p	0	0	0	0	0	1	1	1	1
hsa-miR-653-5p	GTGTTGAAACAATCTCTACTG	1	hsa-miR-653-5p	0	0	0	0	0	0	0	0	0
hsa-miR-654-3p	TATGTCTGCTGACCATCACCTT	1	hsa-miR-654-3p	2784	2358	688	425	572	2811	2431	2376	1889
hsa-miR-654-5p	TGGTGGGCCGCAGAACATGTGC	1	hsa-miR-654-5p	910	920	221	130	181	874	1221	941	976
hsa-miR-655-3p	ATAATACATGGTTAACCTCTTT	1	hsa-miR-655-3p	20	16	5	3	4	25	17	21	11
hsa-miR-655-5p	AGAGGTTATCCGTGTTATGTTC	1	hsa-miR-655-5p	1	0	0	0	0	1	0	0	0
hsa-miR-656-3p	AATATTATACAGTCAACCTCT	1	hsa-miR-656-3p	64	47	20	10	12	78	47	55	38
hsa-miR-656-5p	AGGTTGCCTGTGAGGTGTTCA	1	hsa-miR-656-5p	0	0	0	0	0	0	0	0	0
hsa-miR-657	GGCAGGTTCTCACCCTCTCTAGG	1	hsa-miR-657	0	0	0	0	0	0	0	0	0
hsa-miR-658	GGCGGAGGGAAGTAGGTCCGTTGGT	1	hsa-miR-658	0	0	0	0	0	0	0	0	0
hsa-miR-659-3p	CTTGGTTCAGGGAGGGTCCCCA	1	hsa-miR-659-3p	0	0	0	0	0	0	0	0	0
hsa-miR-659-5p	AGGACCTTCCCTGAACCAAGGA	1	hsa-miR-659-5p	2	2	1	0	2	2	2	3	4
hsa-miR-660-3p	ACCTCCTGTGTGCATGGATTA	1	hsa-miR-660-3p	2	1	4	2	3	2	1	1	0
hsa-miR-660-5p	TACCCATTGCATATCGGAGTTG	1	hsa-miR-660-5p	286	155	466	461	476	262	184	188	95
hsa-miR-661	TGCCTGGGTCTCTGGCCTGCGCGT	1	hsa-miR-661	0	0	0	0	0	0	0	0	0
hsa-miR-662	TCCCACGTTGTGGCCCAGCAG	1	hsa-miR-662	0	0	0	0	0	0	0	0	0
hsa-miR-663a	AGGCGGGGCGCCGCGGGACCGC	1	hsa-miR-663a	0	0	0	0	0	0	0	0	0
hsa-miR-663b	GGTGGCCCGGCCGTGCCTGAGG	1	hsa-miR-663b	0	0	0	0	0	0	0	0	0
hsa-miR-664a-3p	TATTCATTTATCCCCAGCCTACA	1	hsa-miR-664a-3p	6	8	5	2	2	3	4	5	5
hsa-miR-664a-5p	ACTGGCTAGGGAAAATGATTGGAT	1	hsa-miR-664a-5p	10	13	6	4	3	9	11	10	14
hsa-miR-664b-3p	TTCATTTGCCTCCCAGCCTACA	1	hsa-miR-664b-3p	0	0	0	0	0	0	0	0	0
hsa-miR-664b-5p	TGGGCTAAGGGAGATGATTGGGTA	1	hsa-miR-664b-5p	0	0	0	0	0	0	0	0	0
hsa-miR-665	ACCAGGAGGCTGAGGCCCCT	1	hsa-miR-665	31	30	20	6	11	30	39	29	35
hsa-miR-668-3p	TGTCACTCGGCTCGGCCCACTAC	1	hsa-miR-668-3p	18	20	0	0	1	26	21	22	14
hsa-miR-668-5p	TGCGCCTCGGGTGAGCATG	1	hsa-miR-668-5p	0	0	0	0	0	0	0	0	0
hsa-miR-670-3p	TTTCCTCATATTCATTCAGGA	1	hsa-miR-670-3p	0	0	0	0	0	0	0	0	0
hsa-miR-670-5p	GTCCCTGAGTGTATGTGGTG	1	hsa-miR-670-5p	0	0	0	0	0	0	0	0	0
hsa-miR-671-3p	TCCGGTTCTCAGGGCTCCACC	1	hsa-miR-671-3p	160	153	216	180	210	131	186	164	212
hsa-miR-671-5p	AGGAAGCCCTGGAGGGGCTGGAG	1	hsa-miR-671-5p	46	40	56	35	42	42	39	45	38
hsa-miR-675-3p	CTGTATGCCCTCACCGCTCA	1	hsa-miR-675-3p	0	0	0	0	0	0	0	0	0
hsa-miR-675-5p	TGGTGCGGAGAGGGCCCACAGTG	1	hsa-miR-675-5p	0	0	0	0	0	0	0	0	0
hsa-miR-676-3p	CTGTCCTAAGGTTGTTGAGTT	1	hsa-miR-676-3p	1	0	8	7	12	1	2	0	1
hsa-miR-676-5p	TCTTCAACCTCAGGACTTGCA	1	hsa-miR-676-5p	0	0	0	0	0	0	0	0	0
hsa-miR-708-3p	CAACTAGACTGTGAGCTTCTAG	1	hsa-miR-708-3p	0	0	0	0	0	0	0	0	0
hsa-miR-708-5p	AAGGAGCTTACAATCTAGCTGGG	1	hsa-miR-708-5p	0	0	0	0	0	0	0	0	0
hsa-miR-711	GGGACCCAGGGAGAGACGTAAG	1	hsa-miR-711	0	0	0	0	0	0	0	0	0
hsa-miR-718	CTTCCGCCCCGCCGGGCGTCG	1	hsa-miR-718	0	0	0	0	0	0	0	0	0
hsa-miR-744-3p	CTGTTGCCACTAACCTCAACCT	1	hsa-miR-744-3p	2	2	1	3	4	1	2	2	3
hsa-miR-744-5p	TGCGGGGCTAGGGCTAACAGCA	1	hsa-miR-744-5p	1201	1114	858	939	893	861	1095	1122	1149
hsa-miR-758-3p	TTTGTGACCTGGTCCACTAACC	1	hsa-miR-758-3p	534	443	86	47	72	493	485	508	396
hsa-miR-758-5p	GATGGTTGACCAGAGAGCACAC	1	hsa-miR-758-5p	1	1	0	0	0	1	1	1	0
hsa-miR-759	GCAGAGTGCAAACAATTTTGAC	1	hsa-miR-759	0	0	0	0	0	0	0	0	0
hsa-miR-760	CGGCTCTGGGTCTGTGGGGA	1	hsa-miR-760	72	53	77	94	77	65	75	57	49
hsa-miR-761	GCAGCAGGGTGAAACTGACACA	1	hsa-miR-761	0	0	0	0	0	0	0	0	0
hsa-miR-762	GGGGCTGGGGCCGGGGCCGAGC	1	hsa-miR-762	0	0	0	0	0	0	0	0	0
hsa-miR-764	GCAGGTGCTCACTTGTCCTCCT	1	hsa-miR-764	0	0	0	0	0	0	0	0	0
hsa-miR-765	TGGAGGAGAAGGAAGGTGATG	1	hsa-miR-765	0	0	0	0	0	0	0	0	0
hsa-miR-766-3p	ACTCCAGCCCCACAGCCTCAGC	1	hsa-miR-766-3p	8	9	3	5	3	5	5	8	4
hsa-miR-766-5p	AGGAGGAATTGGTGCTGGTCTT	1	hsa-miR-766-5p	3	6	1	1	2	2	4	5	3
hsa-miR-767-3p	TCTGCTCATACCCCATGGTTTCT	1	hsa-miR-767-3p	0	0	0	0	0	0	0	0	0
hsa-miR-767-5p	TGCACCATGGTTGTCTGAGCATG	1	hsa-miR-767-5p	6	28	0	0	0	2	2	18	18
hsa-miR-769-3p	CTGGGATCTCCGGGGTCTTGGTT	1	hsa-miR-769-3p	2	2	1	0	0	2	1	2	1
hsa-miR-769-5p	TGAGACCTCTGGGTTCTGAGCT	1	hsa-miR-769-5p	157	112	148	145	141	126	118	135	117
hsa-miR-770-5p	TCCAGTACCACGTGTCAGGGCCA	1	hsa-miR-770-5p	0	0	0	0	0	0	0	0	0
hsa-miR-802	CAGTAACAAAGATTCATCCTTGT	1	hsa-miR-802	0	0	0	0	0	0	0	0	0
hsa-miR-873-3p	GGAGACTGATGAGTTCCCGGGA	1	hsa-miR-873-3p	30	26	0	0	0	30	25	30	14
hsa-miR-873-5p	GCAGGAACTTGTGAGTCTCCT	1	hsa-miR-873-5p	7	8	0	0	0	8	8	9	8
hsa-miR-874-3p	CTGCCCTGGCCCGAGGGACCGA	1	hsa-miR-874-3p	0	0	0	0	0	0	0	0	0
hsa-miR-874-5p	CGGCCCCACGCACCAGGGTAAGA	1	hsa-miR-874-5p	0	0	0	0	0	0	0	0	0
hsa-miR-875-3p	CCTGGAAACACTGAGGTTGTG	1	hsa-miR-875-3p	0	0	0	0	0	0	0	0	0
hsa-miR-875-5p	TATACCTCAGTTTTATCAGGTG	1	hsa-miR-875-5p	0	0	0	0	0	0	0	0	0
hsa-miR-876-3p	TGGTGGTTTACAAAGTAATTCA	1	hsa-miR-876-3p	0	0	0	0	0	1	0	0	0
hsa-miR-876-5p	TGGATTTCTTTGTGAATCACCA	1	hsa-miR-876-5p	0	0	0	0	0	0	0	0	0
hsa-miR-877-3p	TCCTCTTCTCCCTCCTCCCAG	1	hsa-miR-877-3p	15	11	2	3	3	14	9	13	10
hsa-miR-877-5p	GTAGAGGAGATGGCGCAGGG	1	hsa-miR-877-5p	36	33	7	6	4	30	36	31	24
hsa-miR-885-3p	AGGCAGCGGGGTGTAGTGGATA	1	hsa-miR-885-3p	0	0	0	0	0	0	0	0	0
hsa-miR-885-5p	TCCATTACACTACCCTGCCTCT	1	hsa-miR-885-5p	0	0	0	0	0	0	0	0	0
hsa-miR-887-3p	GTGAACGGGCGCCATCCCGAGG	1	hsa-miR-887-3p	0	1	0	0	0	0	0	0	0
hsa-miR-887-5p	CTTGGGAGCCCTGTTAGACTC	1	hsa-miR-887-5p	4	4	3	1	2	5	4	5	3
hsa-miR-888-3p	GACTGACACCTCTTTGGGTGAA	1	hsa-miR-888-3p	0	0	0	0	0	0	0	0	0
hsa-miR-888-5p	TACTCAAAAAGCTGTCAGTCA	1	hsa-miR-888-5p	0	0	0	0	0	0	0	0	0
hsa-miR-889-3p	TTAATATCGGACAACCATTGT	1	hsa-miR-889-3p	1757	1271	256	149	204	1570	1754	1683	1441
hsa-miR-889-5p	AATGGCTGTCCGTAGTATGGTC	1	hsa-miR-889-5p	4	4	0	0	0	5	3	5	3
hsa-miR-890	TACTTGGAAAGGCATCAGTTG	1	hsa-miR-890	0	0	0	0	0	0	0	0	0
hsa-miR-891a-3p	AGTGGCACATGTTTGTTGTGAG	1	hsa-miR-891a-3p	0	0	0	0	0	0	0	0	0
hsa-miR-891a-5p	TGCAACGAACCTGAGCCACTGA	1	hsa-miR-891a-5p	0	0	0	0	1	0	0	0	0
hsa-miR-891b	TGCAACTTACCTGAGTCATTGA	1	hsa-miR-891b	0	0	0	0	0	0	0	0	0
hsa-miR-892a	CACTGTGTCCTTTCTGCGTAG	1	hsa-miR-892a	0	0	1	0	0	0	0	0	1
hsa-miR-892b	CACTGGCTCCTTTCTGGGTAGA	1	hsa-miR-892b	0	0	0	0	0	0	0	0	0
hsa-miR-892c-3p	CACTGTTTCCTTTCTGAGTGGA	1	hsa-miR-892c-3p	0	0	0	0	0	0	0	0	0
hsa-miR-892c-5p	TATTCAGAAAGGTGCCAGTCA	1	hsa-miR-892c-5p	0	0	0	0	0	0	0	0	0
hsa-miR-920	GGGGAGCTGTGGAAGCAGTA	1	hsa-miR-920	0	0	0	0	0	0	0	0	0
hsa-miR-921	CTAGTGAGGGACAGAACCAGGATTC	1	hsa-miR-921	0	0	0	0	0	0	0	0	0
hsa-miR-922	GCAGCAGAGAATAGGACTACGTC	1	hsa-miR-922	0	0	0	0	0	0	0	0	0
hsa-miR-924	AGAGTCTTGTGATGTCTTGC	1	hsa-miR-924	0	0	0	0	0	0	0	0	0
hsa-miR-933	TGTGCGCAGGGAGACCTCTCCC	1	hsa-miR-933	0	0	0	0	0	0	0	0	1
hsa-miR-934	TGTCTACTACTGGAGACACTGG	1	hsa-miR-934	0	0	0	0	0	0	0	0	0
hsa-miR-935	CCAGTTACCGCTTCCGCTACCGC	1	hsa-miR-935	0	0	0	0	0	0	0	0	0
hsa-miR-936	ACAGTAGAGGGAGGAATCGCAG	1	hsa-miR-936	0	0	0	0	0	0	0	0	0
hsa-miR-937-3p	ATCCGCGCTCTGACTCTCTGCC	1	hsa-miR-937-3p	40	43	8	7	5	43	57	37	47
hsa-miR-937-5p	GTGAGTCAGGGTGGGGCTGG	1	hsa-miR-937-5p	0	0	0	0	0	0	0	0	0
hsa-miR-938	TGCCCTTAAAGGTGAACCCAGT	1	hsa-miR-938	0	0	0	0	0	0	0	0	0
hsa-miR-939-3p	CCCTGGGCCTCTGCTCCCCAG	1	hsa-miR-939-3p	0	0	0	0	0	0	0	0	0
hsa-miR-939-5p	TGGGGAGCTGAGGCTCTGGGGGTG	1	hsa-miR-939-5p	0	0	0	0	0	0	0	0	1
hsa-miR-940	AAGGCAGGGCCCCCGCTCCCC	1	hsa-miR-940	0	0	0	1	0	0	0	0	0
hsa-miR-941	CACCCGGCTGTGTGCACATGTGC	4	hsa-miR-941	1657	1396	689	649	782	1394	1776	1720	1818
hsa-miR-942-3p	CACATGGCCGAAACAGAGAAGT	1	hsa-miR-942-3p	6	3	3	4	5	4	5	3	4
hsa-miR-942-5p	TCTTCTCTGTTTTGGCCATGTG	1	hsa-miR-942-5p	64	43	39	39	31	44	42	40	37
hsa-miR-943	CTGACTGTTGCCGTCCTCCAG	1	hsa-miR-943	2	1	0	1	1	1	1	0	1
hsa-miR-944	AAATTATTGTACATCGGATGAG	1	hsa-miR-944	3	2	0	1	1	1	2	2	0
hsa-miR-1178-3p	TTGCTCACTGTTCTTCCCTAG	1	hsa-miR-1178-3p	0	0	0	0	0	0	0	0	0
hsa-miR-1178-5p	CAGGGTCAGCTGAGCATG	1	hsa-miR-1178-5p	0	0	0	0	0	0	0	0	0
hsa-miR-1179	AAGCATTCTTTCATTGGTTGG	1	hsa-miR-1179	0	0	0	0	0	0	0	0	0
hsa-miR-1180-3p	TTTCCGGCTCGCGTGGGTGTGT	1	hsa-miR-1180-3p	619	621	48	34	37	576	557	638	586
hsa-miR-1180-5p	GGACCCACCCGGCCGGGAATA	1	hsa-miR-1180-5p	0	0	0	0	0	0	0	0	0
hsa-miR-1181	CCGTCGCCGCCACCCGAGCCG	1	hsa-miR-1181	0	0	0	0	0	0	0	0	0
hsa-miR-1182	GAGGGTCTTGGGAGGGATGTGAC	1	hsa-miR-1182	0	0	0	0	0	0	0	0	0
hsa-miR-1183	CACTGTAGGTGATGGTGAGAGTGGGCA	1	hsa-miR-1183	0	0	0	0	0	0	0	0	0
hsa-miR-1184	CCTGCAGCGACTTGATGGCTTCC	3	hsa-miR-1184	0	0	0	0	0	0	0	0	0
hsa-miR-1185-1-3p	ATATACAGGGGGAGACTCTTAT	1	hsa-miR-1185-1-3p	356	283	38	33	34	376	340	344	274
hsa-miR-1185-2-3p	ATATACAGGGGGAGACTCTCAT	1	hsa-miR-1185-2-3p	121	95	15	16	14	124	109	123	82
hsa-miR-1185-5p	AGAGGATACCCTTTGTATGTT	2	hsa-miR-1185-5p	1	1	0	0	0	1	0	1	1
hsa-miR-1193	GGGATGGTAGACCGGTGACGTGC	1	hsa-miR-1193	2	2	0	0	0	2	2	2	3
hsa-miR-1197	TAGGACACATGGTCTACTTCT	1	hsa-miR-1197	61	58	2	1	3	77	74	63	46
hsa-miR-1199-3p	TGCGGCCGGTGCTCAACCTGC	1	hsa-miR-1199-3p	0	0	0	0	0	0	0	0	0
hsa-miR-1199-5p	CCTGAGCCCGGGCCGCGCAG	1	hsa-miR-1199-5p	0	0	0	0	0	0	0	0	0
hsa-miR-1200	CTCCTGAGCCATTCTGAGCCTC	1	hsa-miR-1200	0	0	0	0	0	0	0	0	0
hsa-miR-1202	GTGCCAGCTGCAGTGGGGGAG	1	hsa-miR-1202	0	0	0	0	0	0	0	0	0
hsa-miR-1203	CCCGGAGCCAGGATGCAGCTC	1	hsa-miR-1203	0	0	0	0	0	0	0	0	0
hsa-miR-1204	TCGTGGCCTGGTCTCCATTAT	1	hsa-miR-1204	0	0	0	0	0	0	0	0	0
hsa-miR-1205	TCTGCAGGGTTTGCTTTGAG	1	hsa-miR-1205	0	0	0	0	0	0	0	0	0
hsa-miR-1206	TGTTCATGTAGATGTTTAAGC	1	hsa-miR-1206	0	0	0	0	0	0	0	0	0
hsa-miR-1207-3p	TCAGCTGGCCCTCATTTC	1	hsa-miR-1207-3p	0	0	0	0	0	0	0	0	0
hsa-miR-1207-5p	TGGCAGGGAGGCTGGGAGGGG	1	hsa-miR-1207-5p	0	0	0	0	0	0	0	0	0
hsa-miR-1208	TCACTGTTCAGACAGGCGGA	1	hsa-miR-1208	0	0	0	0	0	0	0	0	0
hsa-miR-1224-3p	CCCCACCTCCTCTCTCCTCAG	1	hsa-miR-1224-3p	0	0	0	0	0	1	0	0	0
hsa-miR-1224-5p	GTGAGGACTCGGGAGGTGG	1	hsa-miR-1224-5p	0	0	0	0	0	0	0	0	0
hsa-miR-1225-3p	TGAGCCCCTGTGCCGCCCCCAG	1	hsa-miR-1225-3p	0	0	0	0	0	0	0	0	0
hsa-miR-1225-5p	GTGGGTACGGCCCAGTGGGGGG	1	hsa-miR-1225-5p	0	0	0	0	0	0	0	0	0
hsa-miR-1226-3p	TCACCAGCCCTGTGTTCCCTAG	1	hsa-miR-1226-3p	46	38	6	9	8	51	39	49	30
hsa-miR-1226-5p	GTGAGGGCATGCAGGCCTGGATGGGG	1	hsa-miR-1226-5p	2	1	0	0	0	2	1	2	1
hsa-miR-1227-3p	CGTGCCACCCTTTTCCCCAG	1	hsa-miR-1227-3p	2	2	2	1	0	2	1	2	1
hsa-miR-1227-5p	GTGGGGCCAGGCGGTGG	1	hsa-miR-1227-5p	0	0	0	0	0	0	0	0	0
hsa-miR-1228-3p	TCACACCTGCCTCGCCCCCC	1	hsa-miR-1228-3p	3	5	3	1	1	2	3	4	3
hsa-miR-1228-5p	GTGGGCGGGGGCAGGTGTGTG	1	hsa-miR-1228-5p	1	2	1	1	1	1	1	2	1
hsa-miR-1229-3p	CTCTCACCACTGCCCTCCCACAG	1	hsa-miR-1229-3p	3	3	0	0	0	2	3	3	1
hsa-miR-1229-5p	GTGGGTAGGGTTTGGGGGAGAGCG	1	hsa-miR-1229-5p	0	0	0	0	0	0	0	0	0
hsa-miR-1231	GTGTCTGGGCGGACAGCTGC	1	hsa-miR-1231	0	0	0	0	0	0	0	0	0
hsa-miR-1233-3p	TGAGCCCTGTCCTCCCGCAG	2	hsa-miR-1233-3p	0	0	0	0	0	0	0	0	0
hsa-miR-1233-5p	AGTGGGAGGCCAGGGCACGGCA	2	hsa-miR-1233-5p	0	0	0	0	0	0	0	0	0
hsa-miR-1234-3p	TCGGCCTGACCACCCACCCCAC	1	hsa-miR-1234-3p	0	0	0	0	0	0	0	0	0
hsa-miR-1236-3p	CCTCTTCCCCTTGTCTCTCCAG	1	hsa-miR-1236-3p	1	0	0	0	0	1	1	1	0
hsa-miR-1236-5p	TGAGTGACAGGGGAAATGGGGA	1	hsa-miR-1236-5p	0	0	0	0	0	0	0	0	0
hsa-miR-1237-3p	TCCTTCTGCTCCGTCCCCCAG	1	hsa-miR-1237-3p	1	2	3	2	2	2	3	1	0
hsa-miR-1237-5p	CGGGGGCGGGGCCGAAGCGCG	1	hsa-miR-1237-5p	0	0	0	0	0	0	0	0	0
hsa-miR-1238-3p	CTTCCTCGTCTGTCTGCCCC	1	hsa-miR-1238-3p	0	0	0	0	0	0	0	0	0
hsa-miR-1238-5p	GTGAGTGGGAGCCCCAGTGTGTG	1	hsa-miR-1238-5p	0	0	0	0	0	0	0	0	0
hsa-miR-1243	AACTGGATCAATTATAGGAGTG	1	hsa-miR-1243	3	3	1	0	0	3	1	2	1
hsa-miR-1244	AAGTAGTTGGTTTGTATGAGATGGTT	3	hsa-miR-1244	0	0	0	0	0	0	0	0	0
hsa-miR-1245a	AAGTGATCTAAAGGCCTACAT	1	hsa-miR-1245a	0	1	0	0	0	1	0	0	1
hsa-miR-1245b-3p	TCAGATGATCTAAAGGCCTATA	1	hsa-miR-1245b-3p	0	1	0	0	0	1	0	0	1
hsa-miR-1245b-5p	TAGGCCTTTAGATCACTTAAA	1	hsa-miR-1245b-5p	0	0	0	0	0	0	0	0	0
hsa-miR-1246	AATGGATTTTTGGAGCAGG	1	hsa-miR-1246	20	31	20	29	58	27	19	12	14
hsa-miR-1247-3p	CCCCGGGAACGTCGAGACTGGAGC	1	hsa-miR-1247-3p	0	0	0	0	0	0	0	0	0
hsa-miR-1247-5p	ACCCGTCCCGTTCGTCCCCGGA	1	hsa-miR-1247-5p	0	0	0	0	0	0	0	0	0
hsa-miR-1248	ACCTTCTTGTATAAGCACTGTGCTAAA	1	hsa-miR-1248	4	3	4	3	4	4	2	1	1
hsa-miR-1249	ACGCCCTTCCCCCCCTTCTTCA	1	hsa-miR-1249	6	9	9	7	5	5	8	6	6
hsa-miR-1250-3p	ACATTTTCCAGCCCATTCA	1	hsa-miR-1250-3p	0	0	0	0	0	0	0	0	0
hsa-miR-1250-5p	ACGGTGCTGGATGTGGCCTTT	1	hsa-miR-1250-5p	56	40	16	24	22	62	34	57	19
hsa-miR-1251-3p	CGCTTTGCTCAGCCAGTGTAG	1	hsa-miR-1251-3p	0	0	0	0	0	0	0	0	0
hsa-miR-1251-5p	ACTCTAGCTGCCAAAGGCGCT	1	hsa-miR-1251-5p	0	0	0	0	0	0	0	0	0
hsa-miR-1252-3p	CAAATGAGCTTAATTTCCTTTT	1	hsa-miR-1252-3p	0	0	0	0	0	0	0	0	0
hsa-miR-1252-5p	AGAAGGAAATTGAATTCATTTA	1	hsa-miR-1252-5p	7	4	1	4	2	5	5	6	7
hsa-miR-1253	AGAGAAGAAGATCAGCCTGCA	1	hsa-miR-1253	0	0	0	0	0	0	0	0	0
hsa-miR-1254	AGCCTGGAAGCTGGAGCCTGCAGT	2	hsa-miR-1254	23	22	12	24	18	18	16	19	17
hsa-miR-1255a	AGGATGAGCAAAGAAAGTAGATT	1	hsa-miR-1255a	45	35	26	32	29	30	46	44	48
hsa-miR-1255b-2-3p	AACCACTTTCTTTGCTCATCCA	1	hsa-miR-1255b-2-3p	0	0	0	0	0	0	0	0	0
hsa-miR-1255b-5p	CGGATGAGCAAAGAAAGTGGTT	2	hsa-miR-1255b-5p	1	0	0	0	1	1	1	1	0
hsa-miR-1256	AGGCATTGACTTCTCACTAGCT	1	hsa-miR-1256	0	0	0	0	0	0	0	0	0
hsa-miR-1257	AGTGAATGATGGGTTCTGACC	1	hsa-miR-1257	0	0	0	0	0	0	0	0	0
hsa-miR-1258	AGTTAGGATTAGGTCGTGGAA	1	hsa-miR-1258	0	0	0	0	0	0	0	0	1
hsa-miR-1260a	ATCCCACCTCTGCCACCA	1	hsa-miR-1260a	18	19	15	16	21	19	15	19	12
hsa-miR-1260b	ATCCCACCACTGCCACCAT	1	hsa-miR-1260b	24	30	17	18	24	27	19	24	19
hsa-miR-1261	ATGGATAAGGCTTTGGCTT	1	hsa-miR-1261	0	0	0	0	0	0	0	0	0
hsa-miR-1262	ATGGGTGAATTTGTAGAAGGAT	1	hsa-miR-1262	33	35	8	12	10	25	35	45	59
hsa-miR-1263	ATGGTACCCTGGCATACTGAGT	1	hsa-miR-1263	0	0	0	0	0	0	0	0	0
hsa-miR-1264	CAAGTCTTATTTGAGCACCTGTT	1	hsa-miR-1264	0	0	0	0	0	0	0	0	0
hsa-miR-1265	CAGGATGTGGTCAAGTGTTGTT	1	hsa-miR-1265	0	0	0	0	0	0	0	0	0
hsa-miR-1266-3p	CCCTGTTCTATGCCCTGAGGGA	1	hsa-miR-1266-3p	0	0	0	0	0	0	0	0	0
hsa-miR-1266-5p	CCTCAGGGCTGTAGAACAGGGCT	1	hsa-miR-1266-5p	2	1	4	3	2	1	1	3	1
hsa-miR-1267	CCTGTTGAAGTGTAATCCCCA	1	hsa-miR-1267	0	0	0	0	0	0	0	0	0
hsa-miR-1268a	CGGGCGTGGTGGTGGGGG	1	hsa-miR-1268a	21	26	62	41	36	18	29	15	23
hsa-miR-1268b	CGGGCGTGGTGGTGGGGGTG	1	hsa-miR-1268b	21	30	60	40	38	19	29	14	18
hsa-miR-1269a	CTGGACTGAGCCGTGCTACTGG	1	hsa-miR-1269a	487	495	0	0	0	483	572	401	443
hsa-miR-1269b	CTGGACTGAGCCATGCTACTGG	1	hsa-miR-1269b	47	38	0	0	0	40	46	35	43
hsa-miR-1270	CTGGAGATATGGAAGAGCTGTGT	2	hsa-miR-1270	0	0	0	0	0	0	0	0	0
hsa-miR-1271-3p	AGTGCCTGCTATGTGCCAGGCA	1	hsa-miR-1271-3p	0	0	0	0	0	0	0	0	0
hsa-miR-1271-5p	CTTGGCACCTAGCAAGCACTCA	1	hsa-miR-1271-5p	39	28	24	29	22	32	30	36	30
hsa-miR-1272	GATGATGATGGCAGCAAATTCTGAAA	1	hsa-miR-1272	0	0	0	0	0	0	0	0	0
hsa-miR-1273a	GGGCGACAAAGCAAGACTCTTTCTT	1	hsa-miR-1273a	0	0	0	0	0	0	0	0	0
hsa-miR-1273c	GGCGACAAAACGAGACCCTGTC	1	hsa-miR-1273c	1	2	0	0	0	1	1	2	0
hsa-miR-1273d	GAACCCATGAGGTTGAGGCTGCAGT	1	hsa-miR-1273d	6	3	1	2	2	4	9	4	6
hsa-miR-1273e	TTGCTTGAACCCAGGAAGTGGA	1	hsa-miR-1273e	0	0	0	0	0	0	0	0	0
hsa-miR-1273f	GGAGATGGAGGTTGCAGTG	1	hsa-miR-1273f	0	0	0	0	0	0	0	0	0
hsa-miR-1273g-3p	ACCACTGCACTCCAGCCTGAG	1	hsa-miR-1273g-3p	0	0	1	0	1	0	0	0	0
hsa-miR-1273g-5p	GGTGGTTGAGGCTGCAGTAAGT	1	hsa-miR-1273g-5p	0	0	0	0	0	0	0	0	0
hsa-miR-1273h-3p	CTGCAGACTCGACCTCCCAGGC	1	hsa-miR-1273h-3p	0	0	0	0	0	0	0	0	0
hsa-miR-1273h-5p	CTGGGAGGTCAAGGCTGCAGT	1	hsa-miR-1273h-5p	0	0	0	0	0	0	0	0	0
hsa-miR-1275	GTGGGGGAGAGGCTGTC	1	hsa-miR-1275	0	0	0	0	0	0	0	0	0
hsa-miR-1276	TAAAGAGCCCTGTGGAGACA	1	hsa-miR-1276	10	8	3	3	2	11	11	11	8
hsa-miR-1277-3p	TACGTAGATATATATGTATTTT	1	hsa-miR-1277-3p	0	0	0	0	0	0	0	0	0
hsa-miR-1277-5p	AAATATATATATATATGTACGTAT	1	hsa-miR-1277-5p	1	2	1	0	0	1	0	2	1
hsa-miR-1278	TAGTACTGTGCATATCATCTAT	1	hsa-miR-1278	20	22	9	13	9	17	16	20	25
hsa-miR-1279	TCATATTGCTTCTTTCT	1	hsa-miR-1279	0	0	0	0	0	0	0	0	0
hsa-miR-1281	TCGCCTCCTCCTCTCCC	1	hsa-miR-1281	0	0	0	0	0	0	0	0	0
hsa-miR-1282	TCGTTTGCCTTTTTCTGCTT	1	hsa-miR-1282	0	0	0	0	0	0	0	0	0
hsa-miR-1283	TCTACAAAGGAAAGCGCTTTCT	2	hsa-miR-1283	0	0	0	0	0	0	0	0	0
hsa-miR-1284	TCTATACAGACCCTGGCTTTTC	1	hsa-miR-1284	1	3	2	4	1	1	1	2	3
hsa-miR-1285-3p	TCTGGGCAACAAAGTGAGACCT	2	hsa-miR-1285-3p	24	19	6	5	6	19	25	22	20
hsa-miR-1285-5p	GATCTCACTTTGTTGCCCAGG	1	hsa-miR-1285-5p	0	0	0	0	0	0	0	0	0
hsa-miR-1286	TGCAGGACCAAGATGAGCCCT	1	hsa-miR-1286	0	0	0	0	0	0	0	0	0
hsa-miR-1287-3p	CTCTAGCCACAGATGCAGTGAT	1	hsa-miR-1287-3p	0	0	0	0	0	0	0	0	0
hsa-miR-1287-5p	TGCTGGATCAGTGGTTCGAGTC	1	hsa-miR-1287-5p	13	13	8	10	9	10	12	16	15
hsa-miR-1288-3p	TGGACTGCCCTGATCTGGAGA	1	hsa-miR-1288-3p	3	1	0	0	0	3	4	3	4
hsa-miR-1288-5p	GCAGATCAGGACTGTAACTCACC	1	hsa-miR-1288-5p	0	0	0	0	0	0	0	0	0
hsa-miR-1289	TGGAGTCCAGGAATCTGCATTTT	2	hsa-miR-1289	0	0	0	0	0	0	0	1	0
hsa-miR-1290	TGGATTTTTGGATCAGGGA	1	hsa-miR-1290	0	0	0	0	0	0	0	0	0
hsa-miR-1291	TGGCCCTGACTGAAGACCAGCAGT	1	hsa-miR-1291	9	7	4	4	6	15	7	9	6
hsa-miR-1292-3p	TCGCGCCCCGGCTCCCGTTC	1	hsa-miR-1292-3p	0	0	0	0	0	0	0	0	0
hsa-miR-1292-5p	TGGGAACGGGTTCCGGCAGACGCTG	1	hsa-miR-1292-5p	32	27	27	25	26	26	30	26	27
hsa-miR-1293	TGGGTGGTCTGGAGATTTGTGC	1	hsa-miR-1293	0	1	0	0	0	0	1	0	3
hsa-miR-1294	TGTGAGGTTGGCATTGTTGTCT	1	hsa-miR-1294	3	4	1	1	1	3	3	4	4
hsa-miR-1295a	TTAGGCCGCAGATCTGGGTGA	1	hsa-miR-1295a	0	0	0	0	0	0	0	0	0
hsa-miR-1295b-3p	AATAGGCCACGGATCTGGGCAA	1	hsa-miR-1295b-3p	0	0	0	0	0	0	0	0	0
hsa-miR-1295b-5p	CACCCAGATCTGCGGCCTAAT	1	hsa-miR-1295b-5p	0	0	0	0	0	0	0	0	0
hsa-miR-1296-3p	GAGTGGGGCTTCGACCCTAACC	1	hsa-miR-1296-3p	0	0	0	0	0	0	0	0	0
hsa-miR-1296-5p	TTAGGGCCCTGGCTCCATCTCC	1	hsa-miR-1296-5p	8	6	3	4	3	8	4	5	6
hsa-miR-1297	TTCAAGTAATTCAGGTG	1	hsa-miR-1297	0	0	0	0	0	0	0	0	0
hsa-miR-1298-3p	CATCTGGGCAACTGACTGAAC	1	hsa-miR-1298-3p	0	0	0	0	0	0	0	0	0
hsa-miR-1298-5p	TTCATTCGGCTGTCCAGATGTA	1	hsa-miR-1298-5p	0	0	0	0	0	0	0	0	0
hsa-miR-1299	TTCTGGAATTCTGTGTGAGGGA	1	hsa-miR-1299	18	25	12	8	9	8	14	19	28
hsa-miR-1301-3p	TTGCAGCTGCCTGGGAGTGACTTC	1	hsa-miR-1301-3p	1270	1122	316	399	363	1310	1205	1210	807
hsa-miR-1301-5p	CGCTCTAGGCACCGCAGCA	1	hsa-miR-1301-5p	0	0	0	0	0	0	0	0	0
hsa-miR-1302	TTGGGACATACTTATGCTAAA	11	hsa-miR-1302	0	0	0	0	0	0	0	0	0
hsa-miR-1303	TTTAGAGACGGGGTCTTGCTCT	1	hsa-miR-1303	22	23	13	14	10	22	26	17	27
hsa-miR-1304-3p	TCTCACTGTAGCCTCGAACCCC	1	hsa-miR-1304-3p	72	39	27	36	30	46	72	80	97
hsa-miR-1304-5p	TTTGAGGCTACAGTGAGATGTG	1	hsa-miR-1304-5p	2	2	1	1	0	1	3	2	3
hsa-miR-1305	TTTTCAACTCTAATGGGAGAGA	1	hsa-miR-1305	0	1	0	0	0	0	0	0	0
hsa-miR-1306-3p	ACGTTGGCTCTGGTGGTG	1	hsa-miR-1306-3p	4	3	4	3	3	4	5	2	6
hsa-miR-1306-5p	CCACCTCCCCTGCAAACGTCCA	1	hsa-miR-1306-5p	23	23	22	21	17	23	23	24	16
hsa-miR-1307-3p	ACTCGGCGTGGCGTCGGTCGTG	1	hsa-miR-1307-3p	2706	2397	1620	1185	1315	2097	2566	2363	2530
hsa-miR-1307-5p	TCGACCGGACCTCGACCGGCT	1	hsa-miR-1307-5p	35	43	21	13	18	35	35	35	32
hsa-miR-1321	CAGGGAGGTGAATGTGAT	1	hsa-miR-1321	0	0	0	0	0	0	0	0	0
hsa-miR-1322	GATGATGCTGCTGATGCTG	1	hsa-miR-1322	0	0	0	0	0	0	0	0	0
hsa-miR-1323	TCAAAACTGAGGGGCATTTTCT	1	hsa-miR-1323	0	0	0	0	0	0	0	0	0
hsa-miR-1324	CCAGACAGAATTCTATGCACTTTC	1	hsa-miR-1324	0	0	0	0	0	0	0	0	0
hsa-miR-1343-3p	CTCCTGGGGCCCGCACTCTCGC	1	hsa-miR-1343-3p	42	43	20	22	17	29	41	43	44
hsa-miR-1343-5p	TGGGGAGCGGCCCCCGGGTGGG	1	hsa-miR-1343-5p	0	0	0	0	0	0	0	0	0
hsa-miR-1468-3p	AGCAAAATAAGCAAATGGAAAA	1	hsa-miR-1468-3p	0	0	0	0	0	0	0	0	0
hsa-miR-1468-5p	CTCCGTTTGCCTGTTTCGCTG	1	hsa-miR-1468-5p	22	16	2	3	3	16	20	18	14
hsa-miR-1469	CTCGGCGCGGGGCGCGGGCTCC	1	hsa-miR-1469	0	0	0	0	0	0	0	0	0
hsa-miR-1470	GCCCTCCGCCCGTGCACCCCG	1	hsa-miR-1470	0	0	0	0	0	0	0	0	0
hsa-miR-1471	GCCCGCGTGTGGAGCCAGGTGT	1	hsa-miR-1471	0	0	0	0	0	0	0	0	0
hsa-miR-1537-3p	AAAACCGTCTAGTTACAGTTGT	1	hsa-miR-1537-3p	0	0	0	0	0	0	0	0	0
hsa-miR-1537-5p	AGCTGTAATTAGTCAGTTTTCT	1	hsa-miR-1537-5p	0	0	0	0	0	0	0	0	0
hsa-miR-1538	CGGCCCGGGCTGCTGCTGTTCCT	1	hsa-miR-1538	1	0	2	2	2	1	1	0	1
hsa-miR-1539	TCCTGCGCGTCCCAGATGCCC	1	hsa-miR-1539	0	0	0	0	0	0	0	0	0
hsa-miR-1587	TTGGGCTGGGCTGGGTTGGG	1	hsa-miR-1587	0	0	0	0	0	0	0	0	0
hsa-miR-1825	TCCAGTGCCCTCCTCTCC	1	hsa-miR-1825	0	0	0	0	0	0	0	0	0
hsa-miR-1827	TGAGGCAGTAGATTGAAT	1	hsa-miR-1827	0	0	0	0	0	0	0	0	0
hsa-miR-1908-3p	CCGGCCGCCGGCTCCGCCCCG	1	hsa-miR-1908-3p	3	3	2	2	2	4	4	3	2
hsa-miR-1908-5p	CGGCGGGGACGGCGATTGGTC	1	hsa-miR-1908-5p	43	38	29	37	31	39	42	43	35
hsa-miR-1909-3p	CGCAGGGGCCGGGTGCTCACCG	1	hsa-miR-1909-3p	0	0	0	0	0	0	0	0	0
hsa-miR-1909-5p	TGAGTGCCGGTGCCTGCCCTG	1	hsa-miR-1909-5p	1	0	0	0	0	1	1	1	0
hsa-miR-1910-3p	GAGGCAGAAGCAGGATGACA	1	hsa-miR-1910-3p	0	0	0	0	0	0	0	0	0
hsa-miR-1910-5p	CCAGTCCTGTGCCTGCCGCCT	1	hsa-miR-1910-5p	17	19	1	1	0	16	17	15	16
hsa-miR-1911-3p	CACCAGGCATTGTGGTCTCC	1	hsa-miR-1911-3p	0	0	0	0	0	0	0	0	0
hsa-miR-1911-5p	TGAGTACCGCCATGTCTGTTGGG	1	hsa-miR-1911-5p	0	0	0	0	0	0	0	0	0
hsa-miR-1912	TACCCAGAGCATGCAGTGTGAA	1	hsa-miR-1912	0	0	0	0	0	0	0	0	0
hsa-miR-1913	TCTGCCCCCTCCGCTGCTGCCA	1	hsa-miR-1913	0	0	0	0	0	0	0	0	0
hsa-miR-1914-3p	GGAGGGGTCCCGCACTGGGAGG	1	hsa-miR-1914-3p	1	0	0	0	0	1	0	0	0
hsa-miR-1914-5p	CCCTGTGCCCGGCCCACTTCTG	1	hsa-miR-1914-5p	34	24	7	9	6	33	44	24	25
hsa-miR-1915-3p	CCCCAGGGCGACGCGGCGGG	1	hsa-miR-1915-3p	0	0	0	0	0	0	0	0	0
hsa-miR-1915-5p	ACCTTGCCTTGCTGCCCGGGCC	1	hsa-miR-1915-5p	0	0	0	0	0	0	0	0	0
hsa-miR-1972	TCAGGCCAGGCACAGTGGCTCA	2	hsa-miR-1972	0	0	0	0	0	0	0	0	0
hsa-miR-1973	ACCGTGCAAAGGTAGCATA	1	hsa-miR-1973	0	0	0	0	0	0	0	0	0
hsa-miR-1976	CCTCCTGCCCTCCTTGCTGT	1	hsa-miR-1976	1	1	0	0	0	2	2	0	3
hsa-miR-2052	TGTTTTGATAACAGTAATGT	1	hsa-miR-2052	0	0	0	0	0	0	0	0	0
hsa-miR-2053	GTGTTAATTAAACCTCTATTTAC	1	hsa-miR-2053	0	0	0	0	0	0	0	0	0
hsa-miR-2054	CTGTAATATAAATTTAATTTATT	1	hsa-miR-2054	0	0	0	0	0	0	0	0	0
hsa-miR-2110	TTGGGGAAACGGCCGCTGAGTG	1	hsa-miR-2110	28	33	48	38	44	24	33	23	30
hsa-miR-2113	ATTTGTGCTTGGCTCTGTCAC	1	hsa-miR-2113	0	0	0	0	0	0	0	0	0
hsa-miR-2114-3p	CGAGCCTCAAGCAAGGGACTT	1	hsa-miR-2114-3p	0	0	0	0	0	0	0	0	0
hsa-miR-2114-5p	TAGTCCCTTCCTTGAAGCGGTC	1	hsa-miR-2114-5p	0	0	0	0	0	0	0	0	0
hsa-miR-2115-3p	CATCAGAATTCATGGAGGCTAG	1	hsa-miR-2115-3p	0	0	0	0	0	0	0	0	0
hsa-miR-2115-5p	AGCTTCCATGACTCCTGATGGA	1	hsa-miR-2115-5p	0	0	0	0	0	0	0	0	0
hsa-miR-2116-3p	CCTCCCATGCCAAGAACTCCC	1	hsa-miR-2116-3p	4	3	0	3	2	4	3	6	3
hsa-miR-2116-5p	GGTTCTTAGCATAGGAGGTCT	1	hsa-miR-2116-5p	0	0	0	0	0	0	0	0	0
hsa-miR-2117	TGTTCTCTTTGCCAAGGACAG	1	hsa-miR-2117	0	0	0	0	0	0	0	0	0
hsa-miR-2276-3p	TCTGCAAGTGTCAGAGGCGAGG	1	hsa-miR-2276-3p	3	4	1	0	0	2	2	4	2
hsa-miR-2276-5p	GCCCTCTGTCACCTTGCAGACG	1	hsa-miR-2276-5p	0	0	0	0	0	0	0	0	0
hsa-miR-2277-3p	TGACAGCGCCCTGCCTGGCTC	1	hsa-miR-2277-3p	0	0	0	0	0	0	0	0	0
hsa-miR-2277-5p	AGCGCGGGCTGAGCGCTGCCAGTC	1	hsa-miR-2277-5p	22	14	8	14	9	14	13	26	14
hsa-miR-2278	GAGAGCAGTGTGTGTTGCCTGG	1	hsa-miR-2278	2	1	0	0	0	1	1	1	1
hsa-miR-2355-3p	ATTGTCCTTGCTGTTTGGAGAT	1	hsa-miR-2355-3p	2	3	2	2	1	2	2	3	2
hsa-miR-2355-5p	ATCCCCAGATACAATGGACAA	1	hsa-miR-2355-5p	0	0	0	0	0	0	0	0	0
hsa-miR-2392	TAGGATGGGGGTGAGAGGTG	1	hsa-miR-2392	0	0	0	0	0	0	0	0	0
hsa-miR-2467-3p	AGCAGAGGCAGAGAGGCTCAGG	1	hsa-miR-2467-3p	0	0	0	0	0	0	0	0	0
hsa-miR-2467-5p	TGAGGCTCTGTTAGCCTTGGCTC	1	hsa-miR-2467-5p	0	0	0	0	0	0	0	0	0
hsa-miR-2681-3p	TATCATGGAGTTGGTAAAGCAC	1	hsa-miR-2681-3p	0	0	0	0	0	0	0	0	0
hsa-miR-2681-5p	GTTTTACCACCTCCAGGAGACT	1	hsa-miR-2681-5p	0	0	0	0	0	0	0	0	0
hsa-miR-2682-3p	CGCCTCTTCAGCGCTGTCTTCC	1	hsa-miR-2682-3p	0	0	0	0	0	0	0	0	0
hsa-miR-2682-5p	CAGGCAGTGACTGTTCAGACGTC	1	hsa-miR-2682-5p	6	5	0	0	0	2	6	4	13
hsa-miR-2861	GGGGCCTGGCGGTGGGCGG	1	hsa-miR-2861	0	0	0	0	0	0	0	0	0
hsa-miR-2909	GTTAGGGCCAACATCTCTTGG	1	hsa-miR-2909	0	0	0	0	0	0	0	0	0
hsa-miR-3064-3p	TTGCCACACTGCAACACCTTACA	1	hsa-miR-3064-3p	0	0	0	0	0	0	0	0	0
hsa-miR-3064-5p	TCTGGCTGTTGTGGTGTGCAA	1	hsa-miR-3064-5p	3	2	1	0	1	3	2	3	2
hsa-miR-3065-3p	TCAGCACCAGGATATTGTTGGAG	1	hsa-miR-3065-3p	1	1	0	0	0	2	1	1	0
hsa-miR-3065-5p	TCAACAAAATCACTGATGCTGGA	1	hsa-miR-3065-5p	10	9	2	3	1	12	7	8	5
hsa-miR-3074-3p	GATATCAGCTCAGTAGGCACCG	1	hsa-miR-3074-3p	0	0	0	0	0	0	0	0	0
hsa-miR-3074-5p	GTTCCTGCTGAACTGAGCCAG	1	hsa-miR-3074-5p	5	3	3	5	5	2	2	3	2
hsa-miR-3115	ATATGGGTTTACTAGTTGGT	1	hsa-miR-3115	2	1	0	0	0	1	1	0	1
hsa-miR-3116	TGCCTGGAACATAGTAGGGACT	2	hsa-miR-3116	0	0	0	0	0	0	0	0	0
hsa-miR-3117-3p	ATAGGACTCATATAGTGCCAG	1	hsa-miR-3117-3p	3	3	0	0	0	1	1	3	4
hsa-miR-3117-5p	AGACACTATACGAGTCATAT	1	hsa-miR-3117-5p	0	0	0	0	0	0	0	0	0
hsa-miR-3118	TGTGACTGCATTATGAAAATTCT	6	hsa-miR-3118	0	0	0	0	0	0	0	0	0
hsa-miR-3119	TGGCTTTTAACTTTGATGGC	2	hsa-miR-3119	0	0	0	0	0	0	0	0	0
hsa-miR-3120-3p	CACAGCAAGTGTAGACAGGCA	1	hsa-miR-3120-3p	4	3	0	0	0	3	3	4	1
hsa-miR-3120-5p	CCTGTCTGTGCCTGCTGTACA	1	hsa-miR-3120-5p	1	0	0	0	0	0	0	1	0
hsa-miR-3121-3p	TAAATAGAGTAGGCAAAGGACA	1	hsa-miR-3121-3p	1	0	0	0	0	0	1	0	1
hsa-miR-3121-5p	TCCTTTGCCTATTCTATTTAAG	1	hsa-miR-3121-5p	0	0	0	0	0	0	0	0	0
hsa-miR-3122	GTTGGGACAAGAGGACGGTCTT	1	hsa-miR-3122	0	0	0	0	0	0	0	0	0
hsa-miR-3123	CAGAGAATTGTTTAATC	1	hsa-miR-3123	0	0	0	0	0	0	0	0	0
hsa-miR-3124-3p	ACTTTCCTCACTCCCGTGAAGT	1	hsa-miR-3124-3p	0	0	0	0	0	0	0	0	0
hsa-miR-3124-5p	TTCGCGGGCGAAGGCAAAGTC	1	hsa-miR-3124-5p	1	0	1	1	1	0	0	0	1
hsa-miR-3125	TAGAGGAAGCTGTGGAGAGA	1	hsa-miR-3125	1	0	0	0	0	0	0	1	0
hsa-miR-3126-3p	CATCTGGCATCCGTCACACAGA	1	hsa-miR-3126-3p	0	0	0	0	0	0	0	0	0
hsa-miR-3126-5p	TGAGGGACAGATGCCAGAAGCA	1	hsa-miR-3126-5p	2	2	1	2	2	1	3	1	3
hsa-miR-3127-3p	TCCCCTTCTGCAGGCCTGCTGG	1	hsa-miR-3127-3p	4	3	3	1	1	3	4	3	3
hsa-miR-3127-5p	ATCAGGGCTTGTGGAATGGGAAG	1	hsa-miR-3127-5p	2	2	0	1	1	1	3	4	2
hsa-miR-3128	TCTGGCAAGTAAAAAACTCTCAT	1	hsa-miR-3128	2	1	0	0	0	0	1	1	1
hsa-miR-3129-3p	AAACTAATCTCTACACTGCTGC	1	hsa-miR-3129-3p	23	34	3	3	3	18	23	24	33
hsa-miR-3129-5p	GCAGTAGTGTAGAGATTGGTTT	1	hsa-miR-3129-5p	26	38	2	3	2	21	29	34	51
hsa-miR-3130-3p	GCTGCACCGGAGACTGGGTAA	2	hsa-miR-3130-3p	5	4	2	1	3	3	3	5	3
hsa-miR-3130-5p	TACCCAGTCTCCGGTGCAGCC	2	hsa-miR-3130-5p	0	0	0	0	0	0	0	0	0
hsa-miR-3131	TCGAGGACTGGTGGAAGGGCCTT	1	hsa-miR-3131	4	2	2	2	1	4	2	3	1
hsa-miR-3132	TGGGTAGAGAAGGAGCTCAGAGGA	1	hsa-miR-3132	0	0	0	0	0	0	0	0	0
hsa-miR-3133	TAAAGAACTCTTAAAACCCAAT	1	hsa-miR-3133	1	0	0	2	0	1	1	1	0
hsa-miR-3134	TGATGGATAAAAGACTACATATT	1	hsa-miR-3134	0	0	0	0	0	0	0	1	1
hsa-miR-3135a	TGCCTAGGCTGAGACTGCAGTG	1	hsa-miR-3135a	0	0	0	0	0	0	0	0	0
hsa-miR-3135b	GGCTGGAGCGAGTGCAGTGGTG	1	hsa-miR-3135b	0	0	0	0	0	0	0	0	0
hsa-miR-3136-3p	TGGCCCAACCTATTCAGTTAGT	1	hsa-miR-3136-3p	0	0	0	0	0	0	0	0	0
hsa-miR-3136-5p	CTGACTGAATAGGTAGGGTCATT	1	hsa-miR-3136-5p	0	0	0	0	0	0	0	0	0
hsa-miR-3137	TCTGTAGCCTGGGAGCAATGGGGT	1	hsa-miR-3137	0	0	0	0	0	0	0	0	0
hsa-miR-3138	TGTGGACAGTGAGGTAGAGGGAGT	1	hsa-miR-3138	1	0	1	0	0	0	1	0	1
hsa-miR-3139	TAGGAGCTCAACAGATGCCTGTT	1	hsa-miR-3139	0	1	0	0	0	0	0	0	0
hsa-miR-3140-3p	AGCTTTTGGGAATTCAGGTAGT	1	hsa-miR-3140-3p	1	1	0	1	0	1	2	2	1
hsa-miR-3140-5p	ACCTGAATTACCAAAAGCTTT	1	hsa-miR-3140-5p	0	0	0	0	0	0	0	0	0
hsa-miR-3141	GAGGGCGGGTGGAGGAGGA	1	hsa-miR-3141	0	0	0	0	0	0	0	0	0
hsa-miR-3142	AAGGCCTTTCTGAACCTTCAGA	1	hsa-miR-3142	0	0	0	0	0	0	0	0	0
hsa-miR-3143	ATAACATTGTAAAGCGCTTCTTTCG	1	hsa-miR-3143	0	0	0	0	0	0	0	0	0
hsa-miR-3144-3p	ATATACCTGTTCGGTCTCTTTA	1	hsa-miR-3144-3p	14	12	4	2	3	8	10	11	11
hsa-miR-3144-5p	AGGGGACCAAAGAGATATATAG	1	hsa-miR-3144-5p	4	7	5	2	3	6	7	8	8
hsa-miR-3145-3p	AGATATTTTGAGTGTTTGGAATTG	1	hsa-miR-3145-3p	2	1	0	0	0	1	0	1	0
hsa-miR-3145-5p	AACTCCAAACACTCAAAACTCA	1	hsa-miR-3145-5p	0	0	0	0	0	0	0	0	0
hsa-miR-3146	CATGCTAGGATAGAAAGAATGG	1	hsa-miR-3146	1	1	0	0	1	1	2	1	1
hsa-miR-3147	GGTTGGGCAGTGAGGAGGGTGTGA	1	hsa-miR-3147	0	0	0	0	0	0	0	0	0
hsa-miR-3148	TGGAAAAAACTGGTGTGTGCTT	1	hsa-miR-3148	0	0	6	10	9	0	0	0	0
hsa-miR-3149	TTTGTATGGATATGTGTGTGTAT	1	hsa-miR-3149	2	1	0	1	0	1	3	1	1
hsa-miR-3150a-3p	CTGGGGAGATCCTCGAGGTTGG	1	hsa-miR-3150a-3p	0	0	0	0	0	0	0	0	0
hsa-miR-3150a-5p	CAACCTCGACGATCTCCTCAGC	1	hsa-miR-3150a-5p	7	4	1	1	1	4	6	6	7
hsa-miR-3150b-3p	TGAGGAGATCGTCGAGGTTGG	1	hsa-miR-3150b-3p	0	0	0	0	0	0	0	0	0
hsa-miR-3150b-5p	CAACCTCGAGGATCTCCCCAGC	1	hsa-miR-3150b-5p	0	0	0	0	0	0	0	0	0
hsa-miR-3151-3p	CCTGATCCCACAGCCCACCT	1	hsa-miR-3151-3p	0	0	0	0	0	0	0	0	0
hsa-miR-3151-5p	GGTGGGGCAATGGGATCAGGT	1	hsa-miR-3151-5p	0	0	0	0	0	0	0	0	0
hsa-miR-3152-3p	TGTGTTAGAATAGGGGCAATAA	1	hsa-miR-3152-3p	0	0	0	0	0	0	0	0	0
hsa-miR-3152-5p	ATTGCCTCTGTTCTAACACAAG	1	hsa-miR-3152-5p	2	1	2	1	2	0	2	0	2
hsa-miR-3153	GGGGAAAGCGAGTAGGGACATTT	1	hsa-miR-3153	0	0	0	0	0	0	0	0	0
hsa-miR-3154	CAGAAGGGGAGTTGGGAGCAGA	1	hsa-miR-3154	0	1	0	0	0	1	0	0	0
hsa-miR-3155a	CCAGGCTCTGCAGTGGGAACT	1	hsa-miR-3155a	0	0	0	0	0	0	0	0	0
hsa-miR-3155b	CCAGGCTCTGCAGTGGGA	1	hsa-miR-3155b	0	0	0	0	0	0	0	0	0
hsa-miR-3156-3p	CTCCCACTTCCAGATCTTTCT	2	hsa-miR-3156-3p	0	0	0	0	0	0	0	0	0
hsa-miR-3156-5p	AAAGATCTGGAAGTGGGAGACA	3	hsa-miR-3156-5p	0	0	0	0	0	0	0	0	0
hsa-miR-3157-3p	CTGCCCTAGTCTAGCTGAAGCT	1	hsa-miR-3157-3p	1	1	0	0	0	1	0	0	0
hsa-miR-3157-5p	TTCAGCCAGGCTAGTGCAGTCT	1	hsa-miR-3157-5p	0	1	0	0	0	1	0	0	1
hsa-miR-3158-3p	AAGGGCTTCCTCTCTGCAGGAC	2	hsa-miR-3158-3p	77	58	31	26	27	52	75	82	95
hsa-miR-3158-5p	CCTGCAGAGAGGAAGCCCTTC	2	hsa-miR-3158-5p	0	0	0	0	0	0	0	0	0
hsa-miR-3159	TAGGATTACAAGTGTCGGCCAC	1	hsa-miR-3159	0	0	0	0	0	0	0	0	0
hsa-miR-3160-3p	AGAGCTGAGACTAGAAAGCCCA	2	hsa-miR-3160-3p	0	0	0	0	0	0	0	0	0
hsa-miR-3160-5p	GGCTTTCTAGTCTCAGCTCTCC	2	hsa-miR-3160-5p	0	0	0	0	0	0	0	0	0
hsa-miR-3161	CTGATAAGAACAGAGGCCCAGAT	1	hsa-miR-3161	0	1	0	0	0	0	1	1	1
hsa-miR-3162-3p	TCCCTACCCCTCCACTCCCCA	1	hsa-miR-3162-3p	0	0	0	0	0	0	0	0	0
hsa-miR-3162-5p	TTAGGGAGTAGAAGGGTGGGGAG	1	hsa-miR-3162-5p	0	0	0	0	0	0	0	0	0
hsa-miR-3163	TATAAAATGAGGGCAGTAAGAC	1	hsa-miR-3163	1	3	0	1	2	2	3	2	2
hsa-miR-3164	TGTGACTTTAAGGGAAATGGCG	1	hsa-miR-3164	3	1	2	2	3	2	5	3	3
hsa-miR-3165	AGGTGGATGCAATGTGACCTCA	1	hsa-miR-3165	0	0	0	0	0	0	0	0	0
hsa-miR-3166	CGCAGACAATGCCTACTGGCCTA	1	hsa-miR-3166	0	0	0	0	0	0	0	0	0
hsa-miR-3167	AGGATTTCAGAAATACTGGTGT	1	hsa-miR-3167	0	0	0	0	0	0	0	0	0
hsa-miR-3168	GAGTTCTACAGTCAGAC	1	hsa-miR-3168	0	0	0	0	0	0	0	0	0
hsa-miR-3169	TAGGACTGTGCTTGGCACATAG	1	hsa-miR-3169	0	0	0	0	0	0	0	0	0
hsa-miR-3170	CTGGGGTTCTGAGACAGACAGT	1	hsa-miR-3170	1	0	0	0	0	0	0	2	1
hsa-miR-3171	AGATGTATGGAATCTGTATATATC	1	hsa-miR-3171	0	0	0	0	0	0	0	0	0
hsa-miR-3173-3p	AAAGGAGGAAATAGGCAGGCCA	1	hsa-miR-3173-3p	0	0	0	0	0	0	0	0	0
hsa-miR-3173-5p	TGCCCTGCCTGTTTTCTCCTTT	1	hsa-miR-3173-5p	31	24	16	20	15	33	28	29	24
hsa-miR-3174	TAGTGAGTTAGAGATGCAGAGCC	1	hsa-miR-3174	6	4	3	1	1	4	4	5	5
hsa-miR-3175	CGGGGAGAGAACGCAGTGACGT	1	hsa-miR-3175	0	0	0	0	0	0	0	0	0
hsa-miR-3176	ACTGGCCTGGGACTACCGG	1	hsa-miR-3176	8	5	5	4	3	6	10	9	5
hsa-miR-3177-3p	TGCACGGCACTGGGGACACGT	1	hsa-miR-3177-3p	45	40	19	20	18	40	58	45	62
hsa-miR-3177-5p	TGTGTACACACGTGCCAGGCGCT	1	hsa-miR-3177-5p	0	0	0	0	0	0	0	0	0
hsa-miR-3178	GGGGCGCGGCCGGATCG	1	hsa-miR-3178	0	0	0	0	0	0	0	0	0
hsa-miR-3179	AGAAGGGGTGAAATTTAAACGT	3	hsa-miR-3179	3	2	1	0	2	2	2	2	4
hsa-miR-3180	TGGGGCGGAGCTTCCGGAG	2	hsa-miR-3180	0	0	0	0	0	0	0	0	0
hsa-miR-3180-3p	TGGGGCGGAGCTTCCGGAGGCC	3	hsa-miR-3180-3p	2	1	2	1	1	2	1	1	1
hsa-miR-3180-5p	CTTCCAGACGCTCCGCCCCACGTCG	3	hsa-miR-3180-5p	0	0	0	0	1	0	0	0	0
hsa-miR-3181	ATCGGGCCCTCGGCGCCGG	1	hsa-miR-3181	0	0	0	0	0	0	0	0	0
hsa-miR-3182	GCTTCTGTAGTGTAGTC	1	hsa-miR-3182	1	1	1	1	2	0	1	1	1
hsa-miR-3183	GCCTCTCTCGGAGTCGCTCGGA	1	hsa-miR-3183	0	0	0	0	0	0	0	0	0
hsa-miR-3184-3p	AAAGTCTCGCTCTCTGCCCCTCA	1	hsa-miR-3184-3p	0	0	0	0	0	0	1	0	0
hsa-miR-3184-5p	TGAGGGGCCTCAGACCGAGCTTTT	1	hsa-miR-3184-5p	1	2	0	0	0	1	1	1	1
hsa-miR-3185	AGAAGAAGGCGGTCGGTCTGCGG	1	hsa-miR-3185	0	0	0	0	0	0	0	0	0
hsa-miR-3186-3p	TCACGCGGAGAGATGGCTTTG	1	hsa-miR-3186-3p	0	0	0	0	0	0	0	0	0
hsa-miR-3186-5p	CAGGCGTCTGTCTACGTGGCTT	1	hsa-miR-3186-5p	0	0	0	0	0	0	0	0	0
hsa-miR-3187-3p	TTGGCCATGGGGCTGCGCGG	1	hsa-miR-3187-3p	12	10	4	4	4	13	12	9	6
hsa-miR-3187-5p	CCTGGGCAGCGTGTGGCTGAAGG	1	hsa-miR-3187-5p	0	0	0	0	0	1	1	1	0
hsa-miR-3188	AGAGGCTTTGTGCGGATACGGGG	1	hsa-miR-3188	5	4	1	1	0	5	5	6	2
hsa-miR-3189-3p	CCCTTGGGTCTGATGGGGTAG	1	hsa-miR-3189-3p	0	0	0	0	0	0	0	0	0
hsa-miR-3189-5p	TGCCCCATCTGTGCCCTGGGTAGGA	1	hsa-miR-3189-5p	0	0	0	0	0	0	0	0	0
hsa-miR-3190-3p	TGTGGAAGGTAGACGGCCAGAGA	1	hsa-miR-3190-3p	1	0	0	0	1	1	0	2	1
hsa-miR-3190-5p	TCTGGCCAGCTACGTCCCCA	1	hsa-miR-3190-5p	0	0	0	0	0	0	0	0	0
hsa-miR-3191-3p	TGGGGACGTAGCTGGCCAGACAG	1	hsa-miR-3191-3p	0	0	0	0	0	0	0	0	0
hsa-miR-3191-5p	CTCTCTGGCCGTCTACCTTCCA	1	hsa-miR-3191-5p	0	0	0	0	0	0	0	0	0
hsa-miR-3192-3p	CTCTGATCGCCCTCTCAGCTC	1	hsa-miR-3192-3p	0	0	0	0	0	0	0	0	0
hsa-miR-3192-5p	TCTGGGAGGTTGTAGCAGTGGAA	1	hsa-miR-3192-5p	0	1	1	2	1	1	1	1	1
hsa-miR-3193	TCCTGCGTAGGATCTGAGGAGT	1	hsa-miR-3193	0	0	0	0	0	0	1	1	1
hsa-miR-3194-3p	AGCTCTGCTGCTCACTGGCAGT	1	hsa-miR-3194-3p	0	0	0	0	0	0	0	0	0
hsa-miR-3194-5p	GGCCAGCCACCAGGAGGGCTG	1	hsa-miR-3194-5p	0	0	0	0	0	0	0	0	0
hsa-miR-3195	CGCGCCGGGCCCGGGTT	1	hsa-miR-3195	0	0	0	0	0	0	0	0	0
hsa-miR-3196	CGGGGCGGCAGGGGCCTC	1	hsa-miR-3196	0	0	0	0	0	0	0	0	0
hsa-miR-3197	GGAGGCGCAGGCTCGGAAAGGCG	1	hsa-miR-3197	0	0	0	0	0	0	0	0	0
hsa-miR-3198	GTGGAGTCCTGGGGAATGGAGA	2	hsa-miR-3198	0	0	0	0	0	0	0	0	0
hsa-miR-3199	AGGGACTGCCTTAGGAGAAAGTT	2	hsa-miR-3199	0	0	0	0	0	0	0	0	0
hsa-miR-3200-3p	CACCTTGCGCTACTCAGGTCTG	1	hsa-miR-3200-3p	0	0	0	0	0	0	0	0	0
hsa-miR-3200-5p	AATCTGAGAAGGCGCACAAGGT	1	hsa-miR-3200-5p	0	0	0	0	0	0	0	0	0
hsa-miR-3201	GGGATATGAAGAAAAAT	1	hsa-miR-3201	0	0	0	0	0	0	0	0	0
hsa-miR-3202	TGGAAGGGAGAAGAGCTTTAAT	2	hsa-miR-3202	0	0	0	0	0	0	0	0	0
hsa-miR-3529-3p	AACAACAAAATCACTAGTCTTCCA	1	hsa-miR-3529-3p	0	0	0	0	0	0	0	0	0
hsa-miR-3529-5p	AGGTAGACTGGGATTTGTTGTT	1	hsa-miR-3529-5p	0	0	0	0	0	0	0	0	0
hsa-miR-3591-3p	AAACACCATTGTCACACTCCAC	1	hsa-miR-3591-3p	0	0	0	0	0	0	0	0	0
hsa-miR-3591-5p	TTTAGTGTGATAATGGCGTTTGA	1	hsa-miR-3591-5p	0	0	0	0	1	0	1	0	0
hsa-miR-3605-3p	CCTCCGTGTTACCTGTCCTCTAG	1	hsa-miR-3605-3p	18	19	11	9	13	19	28	21	28
hsa-miR-3605-5p	TGAGGATGGATAGCAAGGAAGCC	1	hsa-miR-3605-5p	0	0	0	0	0	0	0	1	1
hsa-miR-3606-3p	AAAATTTCTTTCACTACTTAG	1	hsa-miR-3606-3p	0	0	0	0	0	0	0	0	0
hsa-miR-3606-5p	TTAGTGAAGGCTATTTTAATT	1	hsa-miR-3606-5p	0	0	0	0	0	0	0	0	0
hsa-miR-3607-3p	ACTGTAAACGCTTTCTGATG	1	hsa-miR-3607-3p	5	4	9	6	6	5	3	2	3
hsa-miR-3607-5p	GCATGTGATGAAGCAAATCAGT	1	hsa-miR-3607-5p	0	0	0	0	0	0	0	0	0
hsa-miR-3609	CAAAGTGATGAGTAATACTGGCTG	1	hsa-miR-3609	2	2	1	2	1	3	1	0	0
hsa-miR-3610	GAATCGGAAAGGAGGCGCCG	1	hsa-miR-3610	0	0	0	0	0	0	0	0	0
hsa-miR-3611	TTGTGAAGAAAGAAATTCTTA	1	hsa-miR-3611	0	0	0	0	0	0	0	0	0
hsa-miR-3612	AGGAGGCATCTTGAGAAATGGA	1	hsa-miR-3612	0	0	0	0	0	0	0	0	0
hsa-miR-3613-3p	ACAAAAAAAAAAGCCCAACCCTTC	1	hsa-miR-3613-3p	1	1	1	0	0	0	1	0	0
hsa-miR-3613-5p	TGTTGTACTTTTTTTTTTGTTC	1	hsa-miR-3613-5p	112	100	48	53	56	89	96	97	87
hsa-miR-3614-3p	TAGCCTTCAGATCTTGGTGTTTT	1	hsa-miR-3614-3p	0	0	0	0	0	0	0	0	0
hsa-miR-3614-5p	CCACTTGGATCTGAAGGCTGCCC	1	hsa-miR-3614-5p	0	0	0	0	0	0	0	0	0
hsa-miR-3615	TCTCTCGGCTCCTCGCGGCTC	1	hsa-miR-3615	301	243	340	396	403	232	276	252	275
hsa-miR-3616-3p	CGAGGGCATTTCATGATGCAGGC	1	hsa-miR-3616-3p	0	0	0	0	0	0	0	0	0
hsa-miR-3616-5p	ATGAAGTGCACTCATGATATGT	1	hsa-miR-3616-5p	2	5	0	0	0	3	3	3	3
hsa-miR-3617-3p	CATCAGCACCCTATGTCCTTTCT	1	hsa-miR-3617-3p	0	0	0	0	0	0	0	0	0
hsa-miR-3617-5p	AAAGACATAGTTGCAAGATGGG	1	hsa-miR-3617-5p	0	0	0	0	0	0	0	0	0
hsa-miR-3618	TGTCTACATTAATGAAAAGAGC	1	hsa-miR-3618	0	0	0	0	0	0	0	0	0
hsa-miR-3619-3p	GGGACCATCCTGCCTGCTGTGG	1	hsa-miR-3619-3p	0	0	0	0	0	0	0	0	0
hsa-miR-3619-5p	TCAGCAGGCAGGCTGGTGCAGC	1	hsa-miR-3619-5p	0	0	0	0	0	0	0	0	0
hsa-miR-3620-3p	TCACCCTGCATCCCGCACCCAG	1	hsa-miR-3620-3p	1	0	0	0	0	1	0	2	0
hsa-miR-3620-5p	GTGGGCTGGGCTGGGCTGGGCC	1	hsa-miR-3620-5p	0	0	1	0	0	0	1	1	1
hsa-miR-3621	CGCGGGTCGGGGTCTGCAGG	1	hsa-miR-3621	0	0	0	0	0	0	0	0	0
hsa-miR-3622a-3p	TCACCTGACCTCCCATGCCTGT	1	hsa-miR-3622a-3p	0	0	0	0	0	0	0	0	0
hsa-miR-3622a-5p	CAGGCACGGGAGCTCAGGTGAG	1	hsa-miR-3622a-5p	0	0	0	0	0	0	0	0	0
hsa-miR-3622b-3p	TCACCTGAGCTCCCGTGCCTG	1	hsa-miR-3622b-3p	0	0	0	0	0	0	0	0	0
hsa-miR-3622b-5p	AGGCATGGGAGGTCAGGTGA	1	hsa-miR-3622b-5p	0	0	0	0	0	0	0	0	0
hsa-miR-3646	AAAATGAAATGAGCCCAGCCCA	1	hsa-miR-3646	0	0	0	0	0	0	0	0	0
hsa-miR-3648	AGCCGCGGGGATCGCCGAGGG	1	hsa-miR-3648	0	0	0	0	0	0	0	0	0
hsa-miR-3649	AGGGACCTGAGTGTCTAAG	1	hsa-miR-3649	0	0	0	0	0	0	0	0	0
hsa-miR-3650	AGGTGTGTCTGTAGAGTCC	1	hsa-miR-3650	0	0	0	0	0	0	0	0	0
hsa-miR-3651	CATAGCCCGGTCGCTGGTACATGA	1	hsa-miR-3651	2	2	1	1	1	3	2	1	1
hsa-miR-3652	CGGCTGGAGGTGTGAGGA	1	hsa-miR-3652	0	0	0	0	0	0	0	0	0
hsa-miR-3653	CTAAGAAGTTGACTGAAG	1	hsa-miR-3653	0	0	0	0	0	0	0	0	0
hsa-miR-3654	GACTGGACAAGCTGAGGAA	1	hsa-miR-3654	0	0	0	0	0	0	0	0	0
hsa-miR-3655	GCTTGTCGCTGCGGTGTTGCT	1	hsa-miR-3655	0	0	0	0	0	0	0	0	0
hsa-miR-3656	GGCGGGTGCGGGGGTGG	1	hsa-miR-3656	0	0	0	0	0	0	0	0	0
hsa-miR-3657	TGTGTCCCATTATTGGTGATT	1	hsa-miR-3657	0	0	0	0	0	0	0	0	0
hsa-miR-3658	TTTAAGAAAACACCATGGAGAT	1	hsa-miR-3658	0	0	0	0	0	0	0	0	0
hsa-miR-3659	TGAGTGTTGTCTACGAGGGCA	1	hsa-miR-3659	0	0	0	0	0	0	0	0	0
hsa-miR-3660	ACTGACAGGAGAGCATTTTGA	1	hsa-miR-3660	0	0	0	0	0	0	0	0	0
hsa-miR-3661	TGACCTGGGACTCGGACAGCTG	1	hsa-miR-3661	6	6	11	7	5	5	10	4	7
hsa-miR-3662	GAAAATGATGAGTAGTGACTGATG	1	hsa-miR-3662	0	1	3	1	2	0	2	0	2
hsa-miR-3663-3p	TGAGCACCACACAGGCCGGGCGC	1	hsa-miR-3663-3p	0	0	0	0	0	0	0	0	0
hsa-miR-3663-5p	GCTGGTCTGCGTGGTGCTCGG	1	hsa-miR-3663-5p	0	0	0	0	0	0	0	0	0
hsa-miR-3664-3p	TCTCAGGAGTAAAGACAGAGTT	1	hsa-miR-3664-3p	0	0	0	0	0	0	0	0	0
hsa-miR-3664-5p	AACTCTGTCTTCACTCATGAGT	1	hsa-miR-3664-5p	0	0	0	0	0	0	0	0	0
hsa-miR-3665	AGCAGGTGCGGGGCGGCG	1	hsa-miR-3665	0	0	0	0	0	0	0	0	0
hsa-miR-3666	CAGTGCAAGTGTAGATGCCGA	1	hsa-miR-3666	0	0	0	0	0	0	0	0	0
hsa-miR-3667-3p	ACCTTCCTCTCCATGGGTCTTT	1	hsa-miR-3667-3p	0	0	0	0	0	0	0	0	0
hsa-miR-3667-5p	AAAGACCCATTGAGGAGAAGGT	1	hsa-miR-3667-5p	0	0	0	0	0	0	0	0	0
hsa-miR-3668	AATGTAGAGATTGATCAAAAT	1	hsa-miR-3668	0	0	0	0	0	0	0	0	0
hsa-miR-3669	ACGGAATATGTATACGGAATATA	1	hsa-miR-3669	0	0	0	0	0	0	0	0	0
hsa-miR-3670	AGAGCTCACAGCTGTCCTTCTCTA	2	hsa-miR-3670	0	0	0	0	0	0	0	0	0
hsa-miR-3671	ATCAAATAAGGACTAGTCTGCA	1	hsa-miR-3671	0	0	0	0	0	0	0	0	0
hsa-miR-3672	ATGAGACTCATGTAAAACATCTT	1	hsa-miR-3672	0	0	0	0	0	0	0	0	0
hsa-miR-3673	ATGGAATGTATATACGGAATA	1	hsa-miR-3673	0	0	0	0	0	0	0	0	0
hsa-miR-3674	ATTGTAGAACCTAAGATTGGCC	1	hsa-miR-3674	0	0	0	0	0	0	0	0	0
hsa-miR-3675-3p	CATCTCTAAGGAACTCCCCCAA	1	hsa-miR-3675-3p	0	0	0	0	0	0	0	0	0
hsa-miR-3675-5p	TATGGGGCTTCTGTAGAGATTTC	1	hsa-miR-3675-5p	0	0	0	0	0	0	0	0	0
hsa-miR-3677-3p	CTCGTGGGCTCTGGCCACGGCC	1	hsa-miR-3677-3p	0	0	0	0	1	1	1	0	1
hsa-miR-3677-5p	CAGTGGCCAGAGCCCTGCAGTG	1	hsa-miR-3677-5p	0	0	0	0	0	0	0	0	0
hsa-miR-3678-3p	CTGCAGAGTTTGTACGGACCGG	1	hsa-miR-3678-3p	0	0	0	0	0	0	0	0	0
hsa-miR-3678-5p	TCCGTACAAACTCTGCTGTG	1	hsa-miR-3678-5p	0	0	0	0	0	0	0	0	0
hsa-miR-3679-3p	CTTCCCCCCAGTAATCTTCATC	1	hsa-miR-3679-3p	1	0	0	0	0	0	0	1	0
hsa-miR-3679-5p	TGAGGATATGGCAGGGAAGGGGA	1	hsa-miR-3679-5p	10	6	1	1	1	7	9	7	5
hsa-miR-3680-3p	TTTTGCATGACCCTGGGAGTAGG	2	hsa-miR-3680-3p	0	0	0	0	0	0	0	0	0
hsa-miR-3680-5p	GACTCACTCACAGGATTGTGCA	2	hsa-miR-3680-5p	0	0	0	0	0	0	0	0	0
hsa-miR-3681-3p	ACACAGTGCTTCATCCACTACT	1	hsa-miR-3681-3p	0	0	0	0	0	0	0	0	0
hsa-miR-3681-5p	TAGTGGATGATGCACTCTGTGC	1	hsa-miR-3681-5p	11	2	13	4	8	3	7	4	5
hsa-miR-3682-3p	TGATGATACAGGTGGAGGTAG	1	hsa-miR-3682-3p	0	0	1	0	0	1	0	0	1
hsa-miR-3682-5p	CTACTTCTACCTGTGTTATCAT	1	hsa-miR-3682-5p	0	0	0	0	0	0	0	0	0
hsa-miR-3683	TGCGACATTGGAAGTAGTATCA	1	hsa-miR-3683	0	0	0	0	0	0	0	0	0
hsa-miR-3684	TTAGACCTAGTACACGTCCTT	1	hsa-miR-3684	0	0	0	0	0	0	0	0	0
hsa-miR-3685	TTTCCTACCCTACCTGAAGACT	1	hsa-miR-3685	0	0	0	0	0	0	0	0	0
hsa-miR-3686	ATCTGTAAGAGAAAGTAAATGA	1	hsa-miR-3686	0	0	0	0	0	0	0	0	0
hsa-miR-3687	CCCGGACAGGCGTTCGTGCGACGT	1	hsa-miR-3687	0	0	0	0	0	0	0	0	0
hsa-miR-3688-3p	TATGGAAAGACTTTGCCACTCT	2	hsa-miR-3688-3p	0	1	0	0	0	1	1	1	0
hsa-miR-3688-5p	AGTGGCAAAGTCTTTCCATAT	2	hsa-miR-3688-5p	0	0	0	0	0	0	0	0	0
hsa-miR-3689a-3p	CTGGGAGGTGTGATATCGTGGT	1	hsa-miR-3689a-3p	0	0	0	0	0	0	0	0	0
hsa-miR-3689a-5p	TGTGATATCATGGTTCCTGGGA	1	hsa-miR-3689a-5p,hsa-miR-3689b-5p,hsa-miR-3689e	0	0	0	0	0	0	0	0	0
hsa-miR-3689b-3p	CTGGGAGGTGTGATATTGTGGT	1	hsa-miR-3689b-3p,hsa-miR-3689c	0	0	0	0	0	0	0	0	0
hsa-miR-3689b-5p	TGTGATATCATGGTTCCTGGGA	1	hsa-miR-3689a-5p,hsa-miR-3689b-5p,hsa-miR-3689e	0	0	0	0	0	0	0	0	0
hsa-miR-3689c	CTGGGAGGTGTGATATTGTGGT	1	hsa-miR-3689b-3p,hsa-miR-3689c	0	0	0	0	0	0	0	0	0
hsa-miR-3689d	GGGAGGTGTGATCTCACACTCG	2	hsa-miR-3689d	0	0	0	0	0	0	0	0	0
hsa-miR-3689e	TGTGATATCATGGTTCCTGGGA	1	hsa-miR-3689a-5p,hsa-miR-3689b-5p,hsa-miR-3689e	0	0	0	0	0	0	0	0	0
hsa-miR-3689f	TGTGATATCGTGCTTCCTGGGA	1	hsa-miR-3689f	0	0	0	0	0	0	0	0	0
hsa-miR-3690	ACCTGGACCCAGCGTAGACAAAG	2	hsa-miR-3690	0	0	5	5	6	0	1	1	0
hsa-miR-3691-3p	ACCAAGTCTGCGTCATCCTCTC	1	hsa-miR-3691-3p	1	1	0	0	0	1	0	1	0
hsa-miR-3691-5p	AGTGGATGATGGAGACTCGGTAC	1	hsa-miR-3691-5p	6	8	0	2	1	5	9	10	8
hsa-miR-3692-3p	GTTCCACACTGACACTGCAGAAGT	1	hsa-miR-3692-3p	0	0	0	0	0	0	0	0	0
hsa-miR-3692-5p	CCTGCTGGTCAGGAGTGGATACTG	1	hsa-miR-3692-5p	0	0	0	0	0	0	0	0	0
hsa-miR-3713	GGTATCCGTTTGGGGATGGT	1	hsa-miR-3713	0	0	0	0	0	0	0	0	0
hsa-miR-3714	GAAGGCAGCAGTGCTCCCCTGT	1	hsa-miR-3714	0	0	0	0	0	0	0	0	0
hsa-miR-3907	AGGTGCTCCAGGCTGGCTCACA	1	hsa-miR-3907	0	0	0	0	0	0	0	0	0
hsa-miR-3908	GAGCAATGTAGGTAGACTGTTT	1	hsa-miR-3908	0	0	0	0	0	0	0	0	0
hsa-miR-3909	TGTCCTCTAGGGCCTGCAGTCT	1	hsa-miR-3909	26	25	20	18	14	22	28	33	28
hsa-miR-3910	AAAGGCATAAAACCAAGACA	2	hsa-miR-3910	0	0	0	0	0	0	0	0	0
hsa-miR-3911	TGTGTGGATCCTGGAGGAGGCA	1	hsa-miR-3911	0	0	0	0	0	0	0	0	0
hsa-miR-3912-3p	TAACGCATAATATGGACATGT	1	hsa-miR-3912-3p	1	0	0	0	1	0	0	1	0
hsa-miR-3912-5p	ATGTCCATATTATGGGTTAGT	1	hsa-miR-3912-5p	0	0	0	0	0	0	0	0	0
hsa-miR-3913-3p	AGACATCAAGATCAGTCCCAAA	2	hsa-miR-3913-3p	0	0	0	0	0	0	0	0	0
hsa-miR-3913-5p	TTTGGGACTGATCTTGATGTCT	2	hsa-miR-3913-5p	3	4	1	2	1	2	3	4	5
hsa-miR-3914	AAGGAACCAGAAAATGAGAAGT	2	hsa-miR-3914	0	0	0	0	0	0	0	0	0
hsa-miR-3915	TTGAGGAAAAGATGGTCTTATT	1	hsa-miR-3915	0	0	0	0	0	0	0	0	0
hsa-miR-3916	AAGAGGAAGAAATGGCTGGTTCTCAG	1	hsa-miR-3916	1	0	3	2	1	1	0	0	0
hsa-miR-3917	GCTCGGACTGAGCAGGTGGG	1	hsa-miR-3917	0	0	0	0	0	1	0	0	0
hsa-miR-3918	ACAGGGCCGCAGATGGAGACT	1	hsa-miR-3918	0	0	0	0	0	0	0	0	0
hsa-miR-3919	GCAGAGAACAAAGGACTCAGT	1	hsa-miR-3919	0	0	0	0	0	0	0	0	0
hsa-miR-3920	ACTGATTATCTTAACTCTCTGA	1	hsa-miR-3920	0	0	0	0	0	0	0	0	0
hsa-miR-3921	TCTCTGAGTACCATATGCCTTGT	1	hsa-miR-3921	0	0	0	0	0	0	0	0	0
hsa-miR-3922-3p	TCTGGCCTTGACTTGACTCTTT	1	hsa-miR-3922-3p	0	0	0	0	0	0	0	0	0
hsa-miR-3922-5p	TCAAGGCCAGAGGTCCCACAGCA	1	hsa-miR-3922-5p	0	0	0	0	0	0	0	0	0
hsa-miR-3923	AACTAGTAATGTTGGATTAGGG	1	hsa-miR-3923	0	0	0	0	0	0	0	0	0
hsa-miR-3924	ATATGTATATGTGACTGCTACT	1	hsa-miR-3924	0	0	0	0	0	0	0	0	0
hsa-miR-3925-3p	ACTCCAGTTTTAGTTCTCTTG	1	hsa-miR-3925-3p	0	0	0	0	0	0	0	0	0
hsa-miR-3925-5p	AAGAGAACTGAAAGTGGAGCCT	1	hsa-miR-3925-5p	0	0	0	0	0	0	0	0	0
hsa-miR-3926	TGGCCAAAAAGCAGGCAGAGA	2	hsa-miR-3926	0	0	0	0	0	0	0	0	0
hsa-miR-3927-3p	CAGGTAGATATTTGATAGGCAT	1	hsa-miR-3927-3p	0	0	0	0	0	0	0	0	0
hsa-miR-3927-5p	GCCTATCACATATCTGCCTGT	1	hsa-miR-3927-5p	0	0	0	0	0	0	0	0	0
hsa-miR-3928-3p	GGAGGAACCTTGGAGCTTCGGC	1	hsa-miR-3928-3p	6	4	22	26	21	4	6	4	5
hsa-miR-3928-5p	TGAAGCTCTAAGGTTCCGCCTGC	1	hsa-miR-3928-5p	0	0	0	0	0	0	0	0	0
hsa-miR-3929	GAGGCTGATGTGAGTAGACCACT	1	hsa-miR-3929	2	1	0	0	0	4	3	1	1
hsa-miR-3934-3p	TGCTCAGGTTGCACAGCTGGGA	1	hsa-miR-3934-3p	0	0	0	0	0	0	0	0	0
hsa-miR-3934-5p	TCAGGTGTGGAAACTGAGGCAG	1	hsa-miR-3934-5p	5	5	1	1	0	4	6	5	7
hsa-miR-3935	TGTAGATACGAGCACCAGCCAC	1	hsa-miR-3935	0	0	0	0	0	0	0	0	0
hsa-miR-3936	TAAGGGGTGTATGGCAGATGCA	1	hsa-miR-3936	0	0	0	0	0	0	0	0	0
hsa-miR-3937	ACAGGCGGCTGTAGCAATGGGGG	1	hsa-miR-3937	0	0	0	0	0	0	0	0	0
hsa-miR-3938	AATTCCCTTGTAGATAACCCGG	1	hsa-miR-3938	3	2	0	0	0	3	2	2	1
hsa-miR-3939	TACGCGCAGACCACAGGATGTC	1	hsa-miR-3939	1	1	0	0	0	1	1	1	0
hsa-miR-3940-3p	CAGCCCGGATCCCAGCCCACTT	1	hsa-miR-3940-3p	2	2	1	0	1	2	1	2	2
hsa-miR-3940-5p	GTGGGTTGGGGCGGGCTCTG	1	hsa-miR-3940-5p	1	1	1	0	0	1	1	1	1
hsa-miR-3941	TTACACACAACTGAGGATCATA	1	hsa-miR-3941	0	0	0	0	0	0	0	0	0
hsa-miR-3942-3p	TTTCAGATAACAGTATTACAT	1	hsa-miR-3942-3p	0	0	0	0	0	0	0	0	0
hsa-miR-3942-5p	AAGCAATACTGTTACCTGAAAT	1	hsa-miR-3942-5p	0	0	0	0	0	0	0	0	0
hsa-miR-3943	TAGCCCCCAGGCTTCACTTGGCG	1	hsa-miR-3943	0	0	0	0	0	0	0	0	0
hsa-miR-3944-3p	TTCGGGCTGGCCTGCTGCTCCGG	1	hsa-miR-3944-3p	0	0	0	0	1	0	0	0	0
hsa-miR-3944-5p	TGTGCAGCAGGCCAACCGAGA	1	hsa-miR-3944-5p	0	0	0	0	0	0	0	0	0
hsa-miR-3945	AGGGCATAGGAGAGGGTTGATAT	1	hsa-miR-3945	0	0	0	0	0	0	0	0	0
hsa-miR-3960	GGCGGCGGCGGAGGCGGGGG	1	hsa-miR-3960	0	0	0	0	0	0	0	0	0
hsa-miR-3972	CTGCCAGCCCCGTTCCAGGGCA	1	hsa-miR-3972	0	0	0	0	0	0	0	0	0
hsa-miR-3973	ACAAAGTACAGCATTAGCCTTAG	1	hsa-miR-3973	0	0	0	0	0	0	0	0	0
hsa-miR-3974	AAAGGTCATTGTAAGGTTAATGC	1	hsa-miR-3974	0	0	0	0	0	0	0	0	0
hsa-miR-3975	TGAGGCTAATGCACTACTTCAC	1	hsa-miR-3975	0	0	0	0	0	0	0	0	0
hsa-miR-3976	TATAGAGAGCAGGAAGATTAATGT	1	hsa-miR-3976	0	0	0	0	0	0	0	0	0
hsa-miR-3977	GTGCTTCATCGTAATTAACCTTA	1	hsa-miR-3977	0	0	0	0	0	0	0	0	0
hsa-miR-3978	GTGGAAAGCATGCATCCAGGGTGT	1	hsa-miR-3978	0	0	0	0	0	0	0	0	0
hsa-miR-4251	CCTGAGAAAAGGGCCAA	1	hsa-miR-4251	0	0	0	0	0	0	0	0	0
hsa-miR-4252	GGCCACTGAGTCAGCACCA	1	hsa-miR-4252	0	0	0	0	0	0	0	0	0
hsa-miR-4253	AGGGCATGTCCAGGGGGT	1	hsa-miR-4253	0	0	0	0	0	0	0	0	0
hsa-miR-4254	GCCTGGAGCTACTCCACCATCTC	1	hsa-miR-4254	0	0	0	0	0	0	0	0	0
hsa-miR-4255	CAGTGTTCAGAGATGGA	1	hsa-miR-4255	0	0	0	0	0	0	0	0	0
hsa-miR-4256	ATCTGACCTGATGAAGGT	1	hsa-miR-4256	0	0	0	0	0	0	0	0	0
hsa-miR-4257	CCAGAGGTGGGGACTGAG	1	hsa-miR-4257	0	0	0	0	0	0	0	0	0
hsa-miR-4258	CCCCGCCACCGCCTTGG	1	hsa-miR-4258	0	0	0	0	0	0	0	0	0
hsa-miR-4259	CAGTTGGGTCTAGGGGTCAGGA	1	hsa-miR-4259	0	0	0	0	0	0	0	0	0
hsa-miR-4260	CTTGGGGCATGGAGTCCCA	1	hsa-miR-4260	0	0	0	0	0	0	0	0	0
hsa-miR-4261	AGGAAACAGGGACCCA	1	hsa-miR-4261	0	0	0	0	0	0	0	0	0
hsa-miR-4262	GACATTCAGACTACCTG	1	hsa-miR-4262	0	0	0	0	0	0	0	0	0
hsa-miR-4263	ATTCTAAGTGCCTTGGCC	1	hsa-miR-4263	0	0	0	0	0	0	0	0	0
hsa-miR-4264	ACTCAGTCATGGTCATT	1	hsa-miR-4264	0	0	0	0	0	0	0	0	0
hsa-miR-4265	CTGTGGGCTCAGCTCTGGG	1	hsa-miR-4265	0	0	0	0	0	0	0	0	0
hsa-miR-4266	CTAGGAGGCCTTGGCC	1	hsa-miR-4266	0	0	0	0	0	0	0	0	0
hsa-miR-4267	TCCAGCTCGGTGGCAC	1	hsa-miR-4267	0	0	0	0	0	0	0	0	0
hsa-miR-4268	GGCTCCTCCTCTCAGGATGTG	1	hsa-miR-4268	0	0	0	0	0	0	0	0	0
hsa-miR-4269	GCAGGCACAGACAGCCCTGGC	1	hsa-miR-4269	0	0	0	0	0	0	0	0	0
hsa-miR-4270	TCAGGGAGTCAGGGGAGGGC	1	hsa-miR-4270	0	0	0	0	0	0	0	0	0
hsa-miR-4271	GGGGGAAGAAAAGGTGGGG	1	hsa-miR-4271	0	0	0	0	0	0	0	0	0
hsa-miR-4272	CATTCAACTAGTGATTGT	1	hsa-miR-4272	0	0	0	0	0	0	0	0	0
hsa-miR-4273	GTGTTCTCTGATGGACAG	1	hsa-miR-4273	0	0	0	0	0	0	0	0	0
hsa-miR-4274	CAGCAGTCCCTCCCCCTG	1	hsa-miR-4274	0	0	0	0	0	0	0	0	0
hsa-miR-4275	CCAATTACCACTTCTTT	1	hsa-miR-4275	0	0	0	0	0	0	0	0	0
hsa-miR-4276	CTCAGTGACTCATGTGC	1	hsa-miR-4276	0	0	0	0	0	0	0	0	0
hsa-miR-4277	GCAGTTCTGAGCACAGTACAC	1	hsa-miR-4277	0	0	0	0	0	0	0	0	0
hsa-miR-4278	CTAGGGGGTTTGCCCTTG	1	hsa-miR-4278	0	0	0	0	0	0	0	0	0
hsa-miR-4279	CTCTCCTCCCGGCTTC	1	hsa-miR-4279	0	0	0	0	0	0	0	0	0
hsa-miR-4280	GAGTGTAGTTCTGAGCAGAGC	1	hsa-miR-4280	0	0	0	0	0	0	0	0	0
hsa-miR-4281	GGGTCCCGGGGAGGGGGG	1	hsa-miR-4281	0	0	0	0	0	0	0	0	0
hsa-miR-4282	TAAAATTTGCATCCAGGA	1	hsa-miR-4282	0	0	0	0	0	0	0	0	0
hsa-miR-4283	TGGGGCTCAGCGAGTTT	2	hsa-miR-4283	0	0	0	0	0	0	0	0	0
hsa-miR-4284	GGGCTCACATCACCCCAT	1	hsa-miR-4284	0	0	0	0	0	0	0	0	0
hsa-miR-4285	GCGGCGAGTCCGACTCAT	1	hsa-miR-4285	0	0	0	0	0	0	0	0	0
hsa-miR-4286	ACCCCACTCCTGGTACC	1	hsa-miR-4286	2	1	2	1	2	1	1	1	0
hsa-miR-4287	TCTCCCTTGAGGGCACTTT	1	hsa-miR-4287	0	0	0	0	0	0	0	0	0
hsa-miR-4288	TTGTCTGCTGAGTTTCC	1	hsa-miR-4288	0	0	0	0	0	0	0	0	0
hsa-miR-4289	GCATTGTGCAGGGCTATCA	1	hsa-miR-4289	0	0	0	0	0	0	0	0	0
hsa-miR-4290	TGCCCTCCTTTCTTCCCTC	1	hsa-miR-4290	0	0	0	0	0	0	0	0	0
hsa-miR-4291	TTCAGCAGGAACAGCT	1	hsa-miR-4291	0	0	0	0	0	0	0	0	0
hsa-miR-4292	CCCCTGGGCCGGCCTTGG	1	hsa-miR-4292	0	0	0	0	0	0	0	0	0
hsa-miR-4293	CAGCCTGACAGGAACAG	1	hsa-miR-4293	0	0	0	0	0	0	0	0	0
hsa-miR-4294	GGGAGTCTACAGCAGGG	1	hsa-miR-4294	0	0	0	0	0	0	0	0	0
hsa-miR-4295	CAGTGCAATGTTTTCCTT	1	hsa-miR-4295	0	0	0	0	0	0	0	0	0
hsa-miR-4296	ATGTGGGCTCAGGCTCA	1	hsa-miR-4296	0	0	0	0	0	0	0	0	0
hsa-miR-4297	TGCCTTCCTGTCTGTG	1	hsa-miR-4297	0	0	0	0	0	0	0	0	0
hsa-miR-4298	CTGGGACAGGAGGAGGAGGCAG	1	hsa-miR-4298	0	0	0	0	0	0	0	0	0
hsa-miR-4299	GCTGGTGACATGAGAGGC	1	hsa-miR-4299	0	0	0	0	0	0	0	0	0
hsa-miR-4300	TGGGAGCTGGACTACTTC	1	hsa-miR-4300	0	0	0	0	0	0	0	0	0
hsa-miR-4301	TCCCACTACTTCACTTGTGA	1	hsa-miR-4301	0	0	0	0	0	0	0	0	0
hsa-miR-4302	CCAGTGTGGCTCAGCGAG	1	hsa-miR-4302	0	0	0	0	0	0	0	0	0
hsa-miR-4303	TTCTGAGCTGAGGACAG	1	hsa-miR-4303	0	0	0	0	0	0	0	0	0
hsa-miR-4304	CCGGCATGTCCAGGGCA	1	hsa-miR-4304	0	0	0	0	0	0	0	0	0
hsa-miR-4305	CCTAGACACCTCCAGTTC	1	hsa-miR-4305	0	0	0	0	0	0	0	0	0
hsa-miR-4306	TGGAGAGAAAGGCAGTA	1	hsa-miR-4306	0	0	0	0	0	0	0	0	0
hsa-miR-4307	AATGTTTTTTCCTGTTTCC	1	hsa-miR-4307	0	0	0	0	0	0	0	0	0
hsa-miR-4308	TCCCTGGAGTTTCTTCTT	1	hsa-miR-4308	0	0	0	0	0	0	0	0	0
hsa-miR-4309	CTGGAGTCTAGGATTCCA	1	hsa-miR-4309	0	0	0	0	0	0	0	0	0
hsa-miR-4310	GCAGCATTCATGTCCC	1	hsa-miR-4310	0	0	0	0	0	0	0	0	0
hsa-miR-4311	GAAAGAGAGCTGAGTGTG	1	hsa-miR-4311	0	0	0	0	0	0	0	0	0
hsa-miR-4312	GGCCTTGTTCCTGTCCCCA	1	hsa-miR-4312	0	0	0	0	0	0	0	0	0
hsa-miR-4313	AGCCCCCTGGCCCCAAACCC	1	hsa-miR-4313	0	0	0	0	0	0	0	0	0
hsa-miR-4314	CTCTGGGAAATGGGACAG	1	hsa-miR-4314	0	0	0	0	0	0	0	0	0
hsa-miR-4315	CCGCTTTCTGAGCTGGAC	2	hsa-miR-4315	0	0	0	0	0	0	0	0	0
hsa-miR-4316	GGTGAGGCTAGCTGGTG	1	hsa-miR-4316	0	0	0	0	0	0	0	0	0
hsa-miR-4317	ACATTGCCAGGGAGTTT	1	hsa-miR-4317	0	0	0	0	0	0	0	0	0
hsa-miR-4318	CACTGTGGGTACATGCT	1	hsa-miR-4318	0	0	0	0	0	0	0	0	0
hsa-miR-4319	TCCCTGAGCAAAGCCAC	1	hsa-miR-4319	0	0	0	0	0	0	0	0	0
hsa-miR-4320	GGGATTCTGTAGCTTCCT	1	hsa-miR-4320	0	0	0	0	0	0	0	0	0
hsa-miR-4321	TTAGCGGTGGACCGCCCTGCG	1	hsa-miR-4321	0	0	0	0	0	0	0	0	0
hsa-miR-4322	CTGTGGGCTCAGCGCGTGGGG	1	hsa-miR-4322	0	0	0	0	0	0	0	0	0
hsa-miR-4323	CAGCCCCACAGCCTCAGA	1	hsa-miR-4323	0	0	0	0	0	0	0	0	0
hsa-miR-4324	CCCTGAGACCCTAACCTTAA	1	hsa-miR-4324	0	0	0	0	0	0	0	0	0
hsa-miR-4325	TTGCACTTGTCTCAGTGA	1	hsa-miR-4325	0	0	0	0	0	0	0	0	0
hsa-miR-4326	TGTTCCTCTGTCTCCCAGAC	1	hsa-miR-4326	14	12	6	5	6	12	16	13	15
hsa-miR-4327	GGCTTGCATGGGGGACTGG	1	hsa-miR-4327	0	0	0	0	0	0	0	0	0
hsa-miR-4328	CCAGTTTTCCCAGGATT	1	hsa-miR-4328	0	0	0	0	0	0	0	0	0
hsa-miR-4329	CCTGAGACCCTAGTTCCAC	1	hsa-miR-4329	0	0	0	0	0	0	0	0	0
hsa-miR-4330	CCTCAGATCAGAGCCTTGC	1	hsa-miR-4330	0	0	0	0	0	0	0	0	0
hsa-miR-4417	GGTGGGCTTCCCGGAGGG	1	hsa-miR-4417	0	0	0	0	0	0	0	0	0
hsa-miR-4418	CACTGCAGGACTCAGCAG	1	hsa-miR-4418	0	0	0	0	0	0	0	0	0
hsa-miR-4419a	TGAGGGAGGAGACTGCA	1	hsa-miR-4419a	0	0	0	0	0	0	0	0	0
hsa-miR-4419b	GAGGCTGAAGGAAGATGG	1	hsa-miR-4419b	0	0	0	0	0	0	0	0	0
hsa-miR-4420	GTCACTGATGTCTGTAGCTGAG	1	hsa-miR-4420	0	0	0	0	0	0	0	0	0
hsa-miR-4421	ACCTGTCTGTGGAAAGGAGCTA	1	hsa-miR-4421	2	1	0	0	0	2	4	2	2
hsa-miR-4422	AAAAGCATCAGGAAGTACCCA	1	hsa-miR-4422	0	0	0	0	0	0	0	0	0
hsa-miR-4423-3p	ATAGGCACCAAAAAGCAACAA	1	hsa-miR-4423-3p	0	0	0	0	0	0	0	0	0
hsa-miR-4423-5p	AGTTGCCTTTTTGTTCCCATGC	1	hsa-miR-4423-5p	0	0	0	0	0	0	0	0	0
hsa-miR-4424	AGAGTTAACTCAAAATGGACTA	1	hsa-miR-4424	0	0	0	0	0	0	0	0	0
hsa-miR-4425	TGTTGGGATTCAGCAGGACCAT	1	hsa-miR-4425	0	0	0	0	0	0	0	0	0
hsa-miR-4426	GAAGATGGACGTACTTT	1	hsa-miR-4426	0	0	0	0	0	0	0	0	0
hsa-miR-4427	TCTGAATAGAGTCTGAAGAGT	1	hsa-miR-4427	0	0	0	0	0	0	0	0	0
hsa-miR-4428	CAAGGAGACGGGAACATGGAGC	1	hsa-miR-4428	0	0	0	0	0	0	0	0	0
hsa-miR-4429	AAAAGCTGGGCTGAGAGGCG	1	hsa-miR-4429	2	1	1	2	1	1	2	1	1
hsa-miR-4430	AGGCTGGAGTGAGCGGAG	1	hsa-miR-4430	0	0	0	0	0	0	0	0	0
hsa-miR-4431	GCGACTCTGAAAACTAGAAGGT	1	hsa-miR-4431	0	0	0	0	0	0	0	0	0
hsa-miR-4432	AAAGACTCTGCAAGATGCCT	1	hsa-miR-4432	0	0	0	0	0	0	0	0	0
hsa-miR-4433-3p	ACAGGAGTGGGGGTGGGACAT	1	hsa-miR-4433-3p	0	0	0	0	0	0	0	0	0
hsa-miR-4433-5p	CGTCCCACCCCCCACTCCTGT	1	hsa-miR-4433-5p	0	0	0	0	0	0	0	0	0
hsa-miR-4433b-3p	CAGGAGTGGGGGGTGGGACGT	1	hsa-miR-4433b-3p	0	0	0	0	0	0	0	0	0
hsa-miR-4433b-5p	ATGTCCCACCCCCACTCCTGT	1	hsa-miR-4433b-5p	0	0	0	0	0	0	0	0	0
hsa-miR-4434	AGGAGAAGTAAAGTAGAA	1	hsa-miR-4434	0	0	0	0	0	0	0	0	0
hsa-miR-4435	ATGGCCAGAGCTCACACAGAGG	2	hsa-miR-4435	4	3	0	0	1	5	8	6	6
hsa-miR-4436a	GCAGGACAGGCAGAAGTGGAT	1	hsa-miR-4436a	0	0	0	0	0	0	0	0	0
hsa-miR-4436b-3p	CAGGGCAGGAAGAAGTGGACAA	2	hsa-miR-4436b-3p	0	0	0	0	0	0	0	0	0
hsa-miR-4436b-5p	GTCCACTTCTGCCTGCCCTGCC	2	hsa-miR-4436b-5p	0	0	0	0	0	0	0	0	0
hsa-miR-4437	TGGGCTCAGGGTACAAAGGTT	1	hsa-miR-4437	0	0	0	0	0	0	0	0	0
hsa-miR-4438	CACAGGCTTAGAAAAGACAGT	1	hsa-miR-4438	0	0	0	0	0	0	0	0	0
hsa-miR-4439	GTGACTGATACCTTGGAGGCAT	1	hsa-miR-4439	0	0	0	0	0	0	0	0	0
hsa-miR-4440	TGTCGTGGGGCTTGCTGGCTTG	1	hsa-miR-4440	1	0	1	1	1	1	1	0	0
hsa-miR-4441	ACAGGGAGGAGATTGTA	1	hsa-miR-4441	0	0	0	0	0	0	0	0	0
hsa-miR-4442	GCCGGACAAGAGGGAGG	1	hsa-miR-4442	0	0	0	0	0	0	0	0	0
hsa-miR-4443	TTGGAGGCGTGGGTTTT	1	hsa-miR-4443	9	8	5	3	5	5	8	7	7
hsa-miR-4444	CTCGAGTTGGAAGAGGCG	2	hsa-miR-4444	0	0	0	0	0	0	0	0	0
hsa-miR-4445-3p	CACGGCAAAAGAAACAATCCA	1	hsa-miR-4445-3p	0	0	0	0	0	0	0	0	0
hsa-miR-4445-5p	AGATTGTTTCTTTTGCCGTGCA	1	hsa-miR-4445-5p	0	0	0	0	0	0	0	0	0
hsa-miR-4446-3p	CAGGGCTGGCAGTGACATGGGT	1	hsa-miR-4446-3p	0	0	0	0	0	0	0	0	0
hsa-miR-4446-5p	ATTTCCCTGCCATTCCCTTGGC	1	hsa-miR-4446-5p	0	0	0	0	0	0	0	0	0
hsa-miR-4447	GGTGGGGGCTGTTGTTT	1	hsa-miR-4447	0	0	0	0	0	0	0	0	0
hsa-miR-4448	GGCTCCTTGGTCTAGGGGTA	1	hsa-miR-4448	0	0	0	0	0	0	0	0	0
hsa-miR-4449	CGTCCCGGGGCTGCGCGAGGCA	1	hsa-miR-4449	0	0	0	0	0	0	0	0	0
hsa-miR-4450	TGGGGATTTGGAGAAGTGGTGA	1	hsa-miR-4450	0	0	0	0	0	0	0	0	0
hsa-miR-4451	TGGTAGAGCTGAGGACA	1	hsa-miR-4451	0	0	0	0	0	0	0	0	0
hsa-miR-4452	TTGAATTCTTGGCCTTAAGTGAT	1	hsa-miR-4452	0	0	0	0	0	0	0	0	0
hsa-miR-4453	GAGCTTGGTCTGTAGCGGTT	1	hsa-miR-4453	0	0	0	0	0	0	0	0	0
hsa-miR-4454	GGATCCGAGTCACGGCACCA	1	hsa-miR-4454	3	1	0	2	1	1	0	2	0
hsa-miR-4455	AGGGTGTGTGTGTTTTT	1	hsa-miR-4455	0	0	0	0	0	0	0	0	0
hsa-miR-4456	CCTGGTGGCTTCCTTTT	1	hsa-miR-4456	0	0	0	0	0	0	0	0	0
hsa-miR-4457	TCACAAGGTATTGACTGGCGTA	1	hsa-miR-4457	0	0	0	0	0	0	0	0	0
hsa-miR-4458	AGAGGTAGGTGTGGAAGAA	1	hsa-miR-4458	1	1	0	1	1	1	1	0	1
hsa-miR-4459	CCAGGAGGCGGAGGAGGTGGAG	1	hsa-miR-4459	0	0	0	0	0	0	0	0	0
hsa-miR-4460	ATAGTGGTTGTGAATTTACCTT	1	hsa-miR-4460	0	0	0	0	0	0	0	0	0
hsa-miR-4461	GATTGAGACTAGTAGGGCTAGGC	1	hsa-miR-4461	1	0	1	0	0	0	1	0	0
hsa-miR-4462	TGACACGGAGGGTGGCTTGGGAA	1	hsa-miR-4462	0	0	0	0	0	0	0	0	0
hsa-miR-4463	GAGACTGGGGTGGGGCC	1	hsa-miR-4463	0	0	0	0	0	0	0	0	0
hsa-miR-4464	AAGGTTTGGATAGATGCAATA	1	hsa-miR-4464	0	0	0	0	0	0	0	0	0
hsa-miR-4465	CTCAAGTAGTCTGACCAGGGGA	1	hsa-miR-4465	0	0	0	0	0	0	0	0	0
hsa-miR-4466	GGGTGCGGGCCGGCGGGG	1	hsa-miR-4466	0	0	0	0	0	0	0	0	0
hsa-miR-4467	TGGCGGCGGTAGTTATGGGCTT	1	hsa-miR-4467	0	0	1	0	0	0	0	0	0
hsa-miR-4468	AGAGCAGAAGGATGAGAT	1	hsa-miR-4468	0	0	0	0	0	0	0	0	0
hsa-miR-4469	GCTCCCTCTAGGGTCGCTCGGA	1	hsa-miR-4469	0	0	0	0	0	0	0	0	0
hsa-miR-4470	TGGCAAACGTGGAAGCCGAGA	1	hsa-miR-4470	1	0	0	0	0	1	1	1	1
hsa-miR-4471	TGGGAACTTAGTAGAGGTTTAA	1	hsa-miR-4471	0	0	0	0	0	0	0	0	0
hsa-miR-4472	GGTGGGGGGTGTTGTTTT	2	hsa-miR-4472	0	0	0	0	0	0	0	0	0
hsa-miR-4473	CTAGTGCTCTCCGTTACAAGTA	1	hsa-miR-4473	15	15	6	7	7	13	13	18	20
hsa-miR-4474-3p	TTGTGGCTGGTCATGAGGCTAA	1	hsa-miR-4474-3p	0	0	0	0	0	0	0	0	1
hsa-miR-4474-5p	TTAGTCTCATGATCAGACACA	1	hsa-miR-4474-5p	0	0	0	0	0	0	0	0	0
hsa-miR-4475	CAAGGGACCAAGCATTCATTAT	1	hsa-miR-4475	0	0	0	0	0	0	0	0	0
hsa-miR-4476	CAGGAAGGATTTAGGGACAGGC	1	hsa-miR-4476	0	0	0	0	0	0	0	0	0
hsa-miR-4477a	CTATTAAGGACATTTGTGATTC	1	hsa-miR-4477a	0	0	0	0	0	0	1	0	0
hsa-miR-4477b	ATTAAGGACATTTGTGATTGAT	1	hsa-miR-4477b	1	0	0	1	1	0	0	0	0
hsa-miR-4478	GAGGCTGAGCTGAGGAG	1	hsa-miR-4478	0	0	0	0	0	0	0	0	0
hsa-miR-4479	CGCGCGGCCGTGCTCGGAGCAG	1	hsa-miR-4479	0	0	0	0	0	0	0	0	0
hsa-miR-4480	AGCCAAGTGGAAGTTACTTTA	1	hsa-miR-4480	0	0	0	0	0	0	0	0	0
hsa-miR-4481	GGAGTGGGCTGGTGGTT	1	hsa-miR-4481	0	0	0	0	0	0	0	0	0
hsa-miR-4482-3p	TTTCTATTTCTCAGTGGGGCTC	1	hsa-miR-4482-3p	0	0	0	0	0	0	0	0	0
hsa-miR-4482-5p	AACCCAGTGGGCTATGGAAATG	1	hsa-miR-4482-5p	0	0	0	0	0	0	0	0	0
hsa-miR-4483	GGGGTGGTCTGTTGTTG	1	hsa-miR-4483	0	0	0	0	0	0	0	0	0
hsa-miR-4484	AAAAGGCGGGAGAAGCCCCA	1	hsa-miR-4484	0	0	0	0	0	0	0	0	0
hsa-miR-4485	TAACGGCCGCGGTACCCTAA	1	hsa-miR-4485	0	0	0	0	0	0	0	0	0
hsa-miR-4486	GCTGGGCGAGGCTGGCA	1	hsa-miR-4486	0	0	0	0	0	0	0	0	0
hsa-miR-4487	AGAGCTGGCTGAAGGGCAG	1	hsa-miR-4487	0	0	0	0	0	0	0	0	0
hsa-miR-4488	AGGGGGCGGGCTCCGGCG	1	hsa-miR-4488	0	0	0	0	0	0	0	0	0
hsa-miR-4489	TGGGGCTAGTGATGCAGGACG	1	hsa-miR-4489	0	0	0	0	0	0	0	0	0
hsa-miR-4490	TCTGGTAAGAGATTTGGGCATA	1	hsa-miR-4490	0	0	0	0	0	0	0	0	0
hsa-miR-4491	AATGTGGACTGGTGTGACCAAA	1	hsa-miR-4491	0	0	0	0	0	0	0	0	0
hsa-miR-4492	GGGGCTGGGCGCGCGCC	1	hsa-miR-4492	0	0	0	0	0	0	0	0	0
hsa-miR-4493	AGAAGGCCTTTCCATCTCTGT	1	hsa-miR-4493	0	0	0	0	0	0	0	0	0
hsa-miR-4494	CCAGACTGTGGCTGACCAGAGG	1	hsa-miR-4494	0	0	0	0	0	0	0	0	0
hsa-miR-4495	AATGTAAACAGGCTTTTTGCT	1	hsa-miR-4495	0	0	0	0	0	0	0	0	0
hsa-miR-4496	GAGGAAACTGAAGCTGAGAGGG	1	hsa-miR-4496	0	0	0	0	0	0	0	0	0
hsa-miR-4497	CTCCGGGACGGCTGGGC	1	hsa-miR-4497	0	0	0	0	0	0	0	0	0
hsa-miR-4498	TGGGCTGGCAGGGCAAGTGCTG	1	hsa-miR-4498	1	0	0	0	0	1	0	1	1
hsa-miR-4499	AAGACTGAGAGGAGGGA	1	hsa-miR-4499	0	0	0	0	0	0	0	0	0
hsa-miR-4500	TGAGGTAGTAGTTTCTT	1	hsa-miR-4500	0	0	0	0	0	0	0	0	0
hsa-miR-4501	TATGTGACCTCGGATGAATCA	1	hsa-miR-4501	0	0	0	0	0	0	0	0	0
hsa-miR-4502	GCTGATGATGATGGTGCTGAAG	1	hsa-miR-4502	0	0	0	0	0	0	0	0	0
hsa-miR-4503	TTTAAGCAGGAAATAGAATTTA	1	hsa-miR-4503	0	0	0	0	0	0	0	0	0
hsa-miR-4504	TGTGACAATAGAGATGAACATG	1	hsa-miR-4504	3	3	0	0	0	2	2	3	3
hsa-miR-4505	AGGCTGGGCTGGGACGGA	1	hsa-miR-4505	0	0	0	0	0	0	0	0	0
hsa-miR-4506	AAATGGGTGGTCTGAGGCAA	1	hsa-miR-4506	0	0	0	0	0	0	0	0	0
hsa-miR-4507	CTGGGTTGGGCTGGGCTGGG	1	hsa-miR-4507	0	0	0	0	0	0	0	0	0
hsa-miR-4508	GCGGGGCTGGGCGCGCG	1	hsa-miR-4508	0	0	0	0	0	0	0	0	0
hsa-miR-4509	ACTAAAGGATATAGAAGGTTTT	3	hsa-miR-4509	0	0	0	0	0	0	0	0	0
hsa-miR-4510	TGAGGGAGTAGGATGTATGGTT	1	hsa-miR-4510	0	0	0	0	0	0	0	0	0
hsa-miR-4511	GAAGAACTGTTGCATTTGCCCT	1	hsa-miR-4511	1	0	0	0	0	0	1	1	1
hsa-miR-4512	CAGGGCCTCACTGTATCGCCCA	1	hsa-miR-4512	0	0	0	0	0	0	0	0	0
hsa-miR-4513	AGACTGACGGCTGGAGGCCCAT	1	hsa-miR-4513	0	0	0	0	0	0	0	0	0
hsa-miR-4514	ACAGGCAGGATTGGGGAA	1	hsa-miR-4514	0	0	0	0	0	0	0	0	0
hsa-miR-4515	AGGACTGGACTCCCGGCAGCCC	1	hsa-miR-4515	0	0	0	0	0	0	0	0	0
hsa-miR-4516	GGGAGAAGGGTCGGGGC	1	hsa-miR-4516	0	0	0	0	0	0	0	0	0
hsa-miR-4517	AAATATGATGAAACTCACAGCTGAG	1	hsa-miR-4517	0	0	0	0	0	0	0	0	0
hsa-miR-4518	GCTCAGGGATGATAACTGTGCTGAGA	1	hsa-miR-4518	0	0	0	0	0	0	0	0	0
hsa-miR-4519	CAGCAGTGCGCAGGGCTG	1	hsa-miR-4519	0	0	0	0	0	0	0	0	0
hsa-miR-4520a-3p	TTGGACAGAAAACACGCAGGAA	1	hsa-miR-4520a-3p	0	0	0	0	0	0	0	0	0
hsa-miR-4520a-5p	CCTGCGTGTTTTCTGTCCAA	1	hsa-miR-4520a-5p,hsa-miR-4520b-5p	0	0	0	0	0	0	0	0	0
hsa-miR-4520b-3p	TTTGGACAGAAAACACGCAGGT	1	hsa-miR-4520b-3p	0	0	0	0	0	0	0	0	0
hsa-miR-4520b-5p	CCTGCGTGTTTTCTGTCCAA	1	hsa-miR-4520a-5p,hsa-miR-4520b-5p	0	0	0	0	0	0	0	0	0
hsa-miR-4521	GCTAAGGAAGTCCTGTGCTCAG	1	hsa-miR-4521	4	4	3	2	2	4	4	1	2
hsa-miR-4522	TGACTCTGCCTGTAGGCCGGT	1	hsa-miR-4522	0	0	0	0	0	0	0	0	0
hsa-miR-4523	GACCGAGAGGGCCTCGGCTGT	1	hsa-miR-4523	0	0	0	0	0	0	0	0	0
hsa-miR-4524a-3p	TGAGACAGGCTTATGCTGCTAT	1	hsa-miR-4524a-3p	0	0	0	0	0	0	0	0	0
hsa-miR-4524a-5p	ATAGCAGCATGAACCTGTCTCA	1	hsa-miR-4524a-5p	0	0	0	0	0	0	0	0	0
hsa-miR-4524b-3p	GAGACAGGTTCATGCTGCTA	1	hsa-miR-4524b-3p	0	0	0	0	0	0	0	0	0
hsa-miR-4524b-5p	ATAGCAGCATAAGCCTGTCTC	1	hsa-miR-4524b-5p	0	0	0	0	0	0	0	0	0
hsa-miR-4525	GGGGGGATGTGCATGCTGGTT	1	hsa-miR-4525	0	0	0	0	0	0	0	0	0
hsa-miR-4526	GCTGACAGCAGGGCTGGCCGCT	1	hsa-miR-4526	0	0	0	0	0	0	0	0	0
hsa-miR-4527	TGGTCTGCAAAGAGATGACTGT	1	hsa-miR-4527	0	0	0	0	0	0	0	0	0
hsa-miR-4528	TCATTATATGTATGATCTGGAC	1	hsa-miR-4528	0	0	0	0	0	0	0	0	0
hsa-miR-4529-3p	ATTGGACTGCTGATGGCCCGT	1	hsa-miR-4529-3p	0	0	0	0	0	0	0	0	0
hsa-miR-4529-5p	AGGCCATCAGCAGTCCAATGAA	1	hsa-miR-4529-5p	0	0	0	0	0	0	0	0	0
hsa-miR-4530	CCCAGCAGGACGGGAGCG	1	hsa-miR-4530	0	0	0	0	0	0	0	0	0
hsa-miR-4531	ATGGAGAAGGCTTCTGA	1	hsa-miR-4531	0	0	0	0	0	0	0	0	0
hsa-miR-4532	CCCCGGGGAGCCCGGCG	1	hsa-miR-4532	0	0	0	0	0	0	0	0	0
hsa-miR-4533	TGGAAGGAGGTTGCCGGACGCT	1	hsa-miR-4533	0	0	0	0	0	0	0	0	0
hsa-miR-4534	GGATGGAGGAGGGGTCT	1	hsa-miR-4534	0	0	0	0	0	0	0	0	0
hsa-miR-4535	GTGGACCTGGCTGGGAC	1	hsa-miR-4535	0	0	0	0	0	0	0	0	0
hsa-miR-4536-3p	TCGTGCATATATCTACCACAT	2	hsa-miR-4536-3p	0	0	0	0	0	0	0	0	0
hsa-miR-4536-5p	TGTGGTAGATATATGCACGAT	2	hsa-miR-4536-5p	0	0	0	0	0	0	0	0	0
hsa-miR-4537	TGAGCCGAGCTGAGCTTAGCTG	1	hsa-miR-4537	0	0	0	0	0	0	0	0	0
hsa-miR-4538	GAGCTTGGATGAGCTGGGCTGA	1	hsa-miR-4538	0	0	0	0	0	0	0	0	0
hsa-miR-4539	GCTGAACTGGGCTGAGCTGGGC	1	hsa-miR-4539	0	0	0	0	0	0	0	0	0
hsa-miR-4540	TTAGTCCTGCCTGTAGGTTTA	1	hsa-miR-4540	0	0	0	0	0	0	0	0	0
hsa-miR-4632-3p	TGCCGCCCTCTCGCTGCTCTAG	1	hsa-miR-4632-3p	0	0	0	0	0	0	0	0	0
hsa-miR-4632-5p	GAGGGCAGCGTGGGTGTGGCGGA	1	hsa-miR-4632-5p	0	0	0	0	0	0	0	0	0
hsa-miR-4633-3p	AGGAGCTAGCCAGGCATATGCA	1	hsa-miR-4633-3p	0	0	0	0	0	0	0	0	0
hsa-miR-4633-5p	ATATGCCTGGCTAGCTCCTC	1	hsa-miR-4633-5p	0	0	0	0	0	0	0	0	0
hsa-miR-4634	CGGCGCGACCGGCCCGGGG	1	hsa-miR-4634	0	0	0	0	0	0	0	0	0
hsa-miR-4635	TCTTGAAGTCAGAACCCGCAA	1	hsa-miR-4635	0	0	0	0	0	0	0	0	0
hsa-miR-4636	AACTCGTGTTCAAAGCCTTTAG	1	hsa-miR-4636	0	0	0	0	0	0	0	0	0
hsa-miR-4637	TACTAACTGCAGATTCAAGTGA	1	hsa-miR-4637	0	0	0	0	0	0	0	0	0
hsa-miR-4638-3p	CCTGGACACCGCTCAGCCGGCCG	1	hsa-miR-4638-3p	0	0	0	0	0	0	0	0	0
hsa-miR-4638-5p	ACTCGGCTGCGGTGGACAAGT	1	hsa-miR-4638-5p	0	0	0	0	0	0	0	0	0
hsa-miR-4639-3p	TCACTCTCACCTTGCTTTGC	1	hsa-miR-4639-3p	0	0	0	0	0	0	0	0	0
hsa-miR-4639-5p	TTGCTAAGTAGGCTGAGATTGA	1	hsa-miR-4639-5p	0	0	0	0	0	0	0	0	0
hsa-miR-4640-3p	CACCCCCTGTTTCCTGGCCCAC	1	hsa-miR-4640-3p	0	0	0	0	0	0	0	0	0
hsa-miR-4640-5p	TGGGCCAGGGAGCAGCTGGTGGG	1	hsa-miR-4640-5p	0	0	0	0	0	0	0	0	0
hsa-miR-4641	TGCCCATGCCATACTTTTGCCTCA	1	hsa-miR-4641	0	0	0	0	0	0	0	0	0
hsa-miR-4642	ATGGCATCGTCCCCTGGTGGCT	1	hsa-miR-4642	0	0	0	0	0	0	0	0	0
hsa-miR-4643	GACACATGACCATAAATGCTAA	1	hsa-miR-4643	0	0	0	0	0	0	0	0	0
hsa-miR-4644	TGGAGAGAGAAAAGAGACAGAAG	1	hsa-miR-4644	0	0	0	0	0	0	0	0	0
hsa-miR-4645-3p	AGACAGTAGTTCTTGCCTGGTT	1	hsa-miR-4645-3p	0	0	0	0	0	0	0	0	0
hsa-miR-4645-5p	ACCAGGCAAGAAATATTGT	1	hsa-miR-4645-5p	0	0	0	0	0	0	0	0	0
hsa-miR-4646-3p	ATTGTCCCTCTCCCTTCCCAG	1	hsa-miR-4646-3p	0	0	0	0	0	0	0	0	0
hsa-miR-4646-5p	ACTGGGAAGAGGAGCTGAGGGA	1	hsa-miR-4646-5p	0	0	0	0	0	0	0	0	0
hsa-miR-4647	GAAGATGGTGCTGTGCTGAGGAA	1	hsa-miR-4647	0	0	0	0	0	0	0	0	0
hsa-miR-4648	TGTGGGACTGCAAATGGGAG	1	hsa-miR-4648	0	0	0	0	0	0	0	0	0
hsa-miR-4649-3p	TCTGAGGCCTGCCTCTCCCCA	1	hsa-miR-4649-3p	0	0	0	0	0	0	0	0	0
hsa-miR-4649-5p	TGGGCGAGGGGTGGGCTCTCAGAG	1	hsa-miR-4649-5p	0	0	0	0	0	0	0	0	0
hsa-miR-4650-3p	AGGTAGAATGAGGCCTGACAT	2	hsa-miR-4650-3p	0	0	0	0	0	0	0	0	0
hsa-miR-4650-5p	TCAGGCCTCTTTCTACCTT	2	hsa-miR-4650-5p	0	0	0	0	0	0	0	0	0
hsa-miR-4651	CGGGGTGGGTGAGGTCGGGC	1	hsa-miR-4651	0	0	0	0	0	0	0	0	0
hsa-miR-4652-3p	GTTCTGTTAACCCATCCCCTCA	1	hsa-miR-4652-3p	0	0	0	0	0	0	0	0	0
hsa-miR-4652-5p	AGGGGACTGGTTAATAGAACTA	1	hsa-miR-4652-5p	10	8	0	0	0	9	10	11	9
hsa-miR-4653-3p	TGGAGTTAAGGGTTGCTTGGAGA	1	hsa-miR-4653-3p	0	0	0	0	0	0	0	0	0
hsa-miR-4653-5p	TCTCTGAGCAAGGCTTAACACC	1	hsa-miR-4653-5p	0	0	0	0	0	0	0	0	0
hsa-miR-4654	TGTGGGATCTGGAGGCATCTGG	1	hsa-miR-4654	0	0	0	0	0	0	0	0	0
hsa-miR-4655-3p	ACCCTCGTCAGGTCCCCGGGG	1	hsa-miR-4655-3p	0	0	0	0	0	0	0	0	0
hsa-miR-4655-5p	CACCGGGGATGGCAGAGGGTCG	1	hsa-miR-4655-5p	0	0	0	0	0	0	0	0	0
hsa-miR-4656	TGGGCTGAGGGCAGGAGGCCTGT	1	hsa-miR-4656	0	0	0	0	0	0	0	0	0
hsa-miR-4657	AATGTGGAAGTGGTCTGAGGCAT	1	hsa-miR-4657	0	0	0	0	0	0	0	0	0
hsa-miR-4658	GTGAGTGTGGATCCTGGAGGAAT	1	hsa-miR-4658	0	0	0	0	0	0	0	0	0
hsa-miR-4659a-3p	TTTCTTCTTAGACATGGCAACG	1	hsa-miR-4659a-3p	11	7	4	5	3	6	7	8	6
hsa-miR-4659a-5p	CTGCCATGTCTAAGAAGAAAAC	1	hsa-miR-4659a-5p	0	0	0	0	0	0	0	0	0
hsa-miR-4659b-3p	TTTCTTCTTAGACATGGCAGCT	1	hsa-miR-4659b-3p	0	0	0	0	0	0	0	0	0
hsa-miR-4659b-5p	TTGCCATGTCTAAGAAGAA	1	hsa-miR-4659b-5p	0	0	0	0	0	0	0	0	0
hsa-miR-4660	TGCAGCTCTGGTGGAAAATGGAG	1	hsa-miR-4660	0	1	0	1	0	0	1	0	1
hsa-miR-4661-3p	CAGGATCCACAGAGCTAGTCCA	1	hsa-miR-4661-3p	0	0	0	0	0	0	0	0	0
hsa-miR-4661-5p	AACTAGCTCTGTGGATCCTGAC	1	hsa-miR-4661-5p	2	1	1	1	1	0	1	1	3
hsa-miR-4662a-3p	AAAGATAGACAATTGGCTAAAT	1	hsa-miR-4662a-3p	0	0	0	0	0	0	0	0	0
hsa-miR-4662a-5p	TTAGCCAATTGTCCATCTTTAG	1	hsa-miR-4662a-5p	0	0	0	0	0	0	0	0	0
hsa-miR-4662b	AAAGATGGACAATTGGCTAAAT	1	hsa-miR-4662b	0	0	0	0	0	0	0	0	0
hsa-miR-4663	AGCTGAGCTCCATGGACGTGCAGT	1	hsa-miR-4663	0	0	0	0	0	0	0	0	0
hsa-miR-4664-3p	CTTCCGGTCTGTGAGCCCCGTC	1	hsa-miR-4664-3p	1	0	0	0	0	1	1	1	1
hsa-miR-4664-5p	TGGGGTGCCCACTCCGCAAGTT	1	hsa-miR-4664-5p	0	0	0	0	0	0	0	0	0
hsa-miR-4665-3p	CTCGGCCGCGGCGCGTAGCCCCCGCC	1	hsa-miR-4665-3p	0	0	0	0	0	0	0	0	0
hsa-miR-4665-5p	CTGGGGGACGCGTGAGCGCGAGC	1	hsa-miR-4665-5p	4	3	1	1	3	3	5	3	4
hsa-miR-4666a-3p	CATACAATCTGACATGTATTT	1	hsa-miR-4666a-3p	0	0	0	0	0	0	0	0	0
hsa-miR-4666a-5p	ATACATGTCAGATTGTATGCC	1	hsa-miR-4666a-5p	0	0	0	0	0	0	0	0	0
hsa-miR-4666b	TTGCATGTCAGATTGTAATTCCC	1	hsa-miR-4666b	0	0	0	0	0	0	0	0	0
hsa-miR-4667-3p	TCCCTCCTTCTGTCCCCACAG	1	hsa-miR-4667-3p	0	0	0	0	0	0	0	0	0
hsa-miR-4667-5p	ACTGGGGAGCAGAAGGAGAACC	1	hsa-miR-4667-5p	0	0	0	0	0	0	0	0	0
hsa-miR-4668-3p	GAAAATCCTTTTTGTTTTTCCAG	1	hsa-miR-4668-3p	0	0	0	0	0	0	0	0	0
hsa-miR-4668-5p	AGGGAAAAAAAAAAGGATTTGTC	1	hsa-miR-4668-5p	0	0	0	0	0	0	0	0	0
hsa-miR-4669	TGTGTCCGGGAAGTGGAGGAGG	1	hsa-miR-4669	0	0	0	0	0	0	0	0	0
hsa-miR-4670-3p	TGAAGTTACATCATGGTCGCTT	1	hsa-miR-4670-3p	0	0	0	0	0	0	0	0	0
hsa-miR-4670-5p	AAGCGACCATGATGTAACTTCA	1	hsa-miR-4670-5p	0	0	0	0	0	0	0	0	0
hsa-miR-4671-3p	TTAGTGCATAGTCTTTGGTCT	1	hsa-miR-4671-3p	0	0	0	0	0	0	0	0	0
hsa-miR-4671-5p	ACCGAAGACTGTGCGCTAATCT	1	hsa-miR-4671-5p	0	0	0	0	0	0	0	0	0
hsa-miR-4672	TTACACAGCTGGACAGAGGCA	1	hsa-miR-4672	0	0	0	0	0	0	0	0	0
hsa-miR-4673	TCCAGGCAGGAGCCGGACTGGA	1	hsa-miR-4673	0	0	0	0	0	0	0	0	0
hsa-miR-4674	CTGGGCTCGGGACGCGCGGCT	1	hsa-miR-4674	0	0	0	0	0	0	0	0	0
hsa-miR-4675	GGGGCTGTGATTGACCAGCAGG	1	hsa-miR-4675	0	0	0	0	0	0	0	0	0
hsa-miR-4676-3p	CACTGTTTCACCACTGGCTCTT	1	hsa-miR-4676-3p	2	1	0	1	0	2	1	3	0
hsa-miR-4676-5p	GAGCCAGTGGTGAGACAGTGA	1	hsa-miR-4676-5p	0	0	0	0	0	0	0	0	0
hsa-miR-4677-3p	TCTGTGAGACCAAAGAACTACT	1	hsa-miR-4677-3p	10	8	5	5	3	5	12	9	14
hsa-miR-4677-5p	TTGTTCTTTGGTCTTTCAGCCA	1	hsa-miR-4677-5p	0	0	0	0	0	0	0	1	1
hsa-miR-4678	AAGGTATTGTTCAGACTTATGA	1	hsa-miR-4678	0	0	0	0	0	0	0	0	0
hsa-miR-4679	TCTGTGATAGAGATTCTTTGCT	2	hsa-miR-4679	0	0	0	0	0	0	0	0	0
hsa-miR-4680-3p	TCTGAATTGTAAGAGTTGTTA	1	hsa-miR-4680-3p	0	0	0	0	0	0	0	0	0
hsa-miR-4680-5p	AGAACTCTTGCAGTCTTAGATGT	1	hsa-miR-4680-5p	0	0	0	0	0	0	0	0	0
hsa-miR-4681	AACGGGAATGCAGGCTGTATCT	1	hsa-miR-4681	0	0	0	0	0	0	0	0	0
hsa-miR-4682	TCTGAGTTCCTGGAGCCTGGTCT	1	hsa-miR-4682	0	0	0	0	0	0	0	0	0
hsa-miR-4683	TGGAGATCCAGTGCTCGCCCGAT	1	hsa-miR-4683	0	0	0	0	0	0	0	0	0
hsa-miR-4684-3p	TGTTGCAAGTCGGTGGAGACGT	1	hsa-miR-4684-3p	9	10	1	1	0	5	11	8	10
hsa-miR-4684-5p	CTCTCTACTGACTTGCAACATA	1	hsa-miR-4684-5p	4	7	0	0	0	4	6	4	5
hsa-miR-4685-3p	TCTCCCTTCCTGCCCTGGCTAG	1	hsa-miR-4685-3p	0	0	0	0	0	0	0	0	0
hsa-miR-4685-5p	CCCAGGGCTTGGAGTGGGGCAAGGTT	1	hsa-miR-4685-5p	0	0	0	0	0	0	0	0	0
hsa-miR-4686	TATCTGCTGGGCTTTCTGGTGTT	1	hsa-miR-4686	0	0	0	0	0	0	0	0	0
hsa-miR-4687-3p	TGGCTGTTGGAGGGGGCAGGC	1	hsa-miR-4687-3p	1	0	1	0	0	1	1	0	0
hsa-miR-4687-5p	CAGCCCTCCTCCCGCACCCAAA	1	hsa-miR-4687-5p	0	0	0	0	0	0	0	0	0
hsa-miR-4688	TAGGGGCAGCAGAGGACCTGGG	1	hsa-miR-4688	0	0	0	0	0	0	0	0	0
hsa-miR-4689	TTGAGGAGACATGGTGGGGGCC	1	hsa-miR-4689	0	0	0	0	0	0	0	0	0
hsa-miR-4690-3p	GCAGCCCAGCTGAGGCCTCTG	1	hsa-miR-4690-3p	0	0	0	0	0	1	1	0	1
hsa-miR-4690-5p	GAGCAGGCGAGGCTGGGCTGAA	1	hsa-miR-4690-5p	0	0	0	0	0	0	1	0	1
hsa-miR-4691-3p	CCAGCCACGGACTGAGAGTGCAT	1	hsa-miR-4691-3p	0	0	0	0	0	1	1	1	0
hsa-miR-4691-5p	GTCCTCCAGGCCATGAGCTGCGG	1	hsa-miR-4691-5p	0	0	0	0	0	0	0	0	0
hsa-miR-4692	TCAGGCAGTGTGGGTATCAGAT	1	hsa-miR-4692	0	0	0	0	0	0	0	0	0
hsa-miR-4693-3p	TGAGAGTGGAATTCACAGTATTT	1	hsa-miR-4693-3p	0	0	0	0	0	0	0	0	0
hsa-miR-4693-5p	ATACTGTGAATTTCACTGTCACA	1	hsa-miR-4693-5p	0	0	0	0	0	0	0	0	0
hsa-miR-4694-3p	CAAATGGACAGGATAACACCT	1	hsa-miR-4694-3p	0	0	0	0	0	0	0	0	0
hsa-miR-4694-5p	AGGTGTTATCCTATCCATTTGC	1	hsa-miR-4694-5p	0	0	0	0	0	0	0	0	0
hsa-miR-4695-3p	TGATCTCACCGCTGCCTCCTTC	1	hsa-miR-4695-3p	0	0	0	0	0	0	0	0	0
hsa-miR-4695-5p	CAGGAGGCAGTGGGCGAGCAGG	1	hsa-miR-4695-5p	0	0	0	0	0	0	0	0	0
hsa-miR-4696	TGCAAGACGGATACTGTCATCT	1	hsa-miR-4696	0	0	0	0	0	0	0	0	0
hsa-miR-4697-3p	TGTCAGTGACTCCTGCCCCTTGGT	1	hsa-miR-4697-3p	0	0	0	0	0	0	0	0	0
hsa-miR-4697-5p	AGGGGGCGCAGTCACTGACGTG	1	hsa-miR-4697-5p	0	0	0	0	0	0	0	0	0
hsa-miR-4698	TCAAAATGTAGAGGAAGACCCCA	1	hsa-miR-4698	0	0	0	0	0	0	0	0	0
hsa-miR-4699-3p	AATTTACTCTGCAATCTTCTCC	1	hsa-miR-4699-3p	2	0	1	0	0	1	1	1	1
hsa-miR-4699-5p	AGAAGATTGCAGAGTAAGTTCC	1	hsa-miR-4699-5p	1	0	0	0	0	0	1	0	0
hsa-miR-4700-3p	CACAGGACTGACTCCTCACCCCAGTG	1	hsa-miR-4700-3p	0	0	0	0	0	0	0	0	0
hsa-miR-4700-5p	TCTGGGGATGAGGACAGTGTGT	1	hsa-miR-4700-5p	0	0	0	0	0	0	0	0	0
hsa-miR-4701-3p	ATGGGTGATGGGTGTGGTGT	1	hsa-miR-4701-3p	0	0	0	0	0	0	0	0	0
hsa-miR-4701-5p	TTGGCCACCACACCTACCCCTT	1	hsa-miR-4701-5p	0	0	0	0	0	0	0	0	0
hsa-miR-4703-3p	TGTAGTTGTATTGTATTGCCAC	1	hsa-miR-4703-3p	0	0	0	0	0	0	0	0	0
hsa-miR-4703-5p	TAGCAATACAGTACAAATATAGT	1	hsa-miR-4703-5p	0	0	0	0	0	0	0	0	0
hsa-miR-4704-3p	TCAGTCACATATCTAGTGTCTA	1	hsa-miR-4704-3p	0	0	0	0	0	0	0	0	0
hsa-miR-4704-5p	GACACTAGGCATGTGAGTGATT	1	hsa-miR-4704-5p	0	0	0	0	0	0	0	0	0
hsa-miR-4705	TCAATCACTTGGTAATTGCTGT	1	hsa-miR-4705	0	0	0	0	0	0	0	0	0
hsa-miR-4706	AGCGGGGAGGAAGTGGGCGCTGCTT	1	hsa-miR-4706	0	0	0	0	0	0	0	0	0
hsa-miR-4707-3p	AGCCCGCCCCAGCCGAGGTTCT	1	hsa-miR-4707-3p	0	0	0	0	0	0	0	0	0
hsa-miR-4707-5p	GCCCCGGCGCGGGCGGGTTCTGG	1	hsa-miR-4707-5p	16	9	13	17	15	13	13	12	7
hsa-miR-4708-3p	AGCAAGGCGGCATCTCTCTGAT	1	hsa-miR-4708-3p	0	0	0	0	0	0	0	0	0
hsa-miR-4708-5p	AGAGATGCCGCCTTGCTCCTT	1	hsa-miR-4708-5p	0	0	0	0	0	0	0	0	0
hsa-miR-4709-3p	TTGAAGAGGAGGTGCTCTGTAGC	1	hsa-miR-4709-3p	0	0	0	0	0	0	0	0	0
hsa-miR-4709-5p	ACAACAGTGACTTGCTCTCCAA	1	hsa-miR-4709-5p	0	1	0	0	0	0	1	0	0
hsa-miR-4710	GGGTGAGGGCAGGTGGTT	1	hsa-miR-4710	0	0	0	0	0	0	0	0	0
hsa-miR-4711-3p	CGTGTCTTCTGGCTTGAT	1	hsa-miR-4711-3p	0	0	0	0	0	0	0	0	0
hsa-miR-4711-5p	TGCATCAGGCCAGAAGACATGAG	1	hsa-miR-4711-5p	0	0	0	0	0	0	0	0	0
hsa-miR-4712-3p	AATGAGAGACCTGTACTGTAT	1	hsa-miR-4712-3p	0	0	0	0	0	0	0	0	0
hsa-miR-4712-5p	TCCAGTACAGGTCTCTCATTTC	1	hsa-miR-4712-5p	0	0	0	0	0	0	0	0	0
hsa-miR-4713-3p	TGGGATCCAGACAGTGGGAGAA	1	hsa-miR-4713-3p	0	0	0	0	0	0	0	0	0
hsa-miR-4713-5p	TTCTCCCACTACCAGGCTCCCA	1	hsa-miR-4713-5p	0	0	0	0	0	0	0	0	0
hsa-miR-4714-3p	CCAACCTAGGTGGTCAGAGTTG	1	hsa-miR-4714-3p	0	0	0	0	0	0	0	0	0
hsa-miR-4714-5p	AACTCTGACCCCTTAGGTTGAT	1	hsa-miR-4714-5p	0	0	0	0	0	0	0	0	0
hsa-miR-4715-3p	GTGCCACCTTAACTGCAGCCAAT	1	hsa-miR-4715-3p	0	0	0	0	0	0	0	0	0
hsa-miR-4715-5p	AAGTTGGCTGCAGTTAAGGTGG	1	hsa-miR-4715-5p	0	0	0	0	0	0	0	0	0
hsa-miR-4716-3p	AAGGGGGAAGGAAACATGGAGA	1	hsa-miR-4716-3p	0	0	0	0	0	0	0	0	0
hsa-miR-4716-5p	TCCATGTTTCCTTCCCCCTTCT	1	hsa-miR-4716-5p	0	0	0	0	0	0	0	0	0
hsa-miR-4717-3p	ACACATGGGTGGCTGTGGCCT	1	hsa-miR-4717-3p	3	3	2	1	3	2	2	3	3
hsa-miR-4717-5p	TAGGCCACAGCCACCCATGTGT	1	hsa-miR-4717-5p	0	0	0	0	0	0	0	0	0
hsa-miR-4718	AGCTGTACCTGAAACCAAGCA	1	hsa-miR-4718	0	0	0	0	0	0	0	0	0
hsa-miR-4719	TCACAAATCTATAATATGCAGG	1	hsa-miR-4719	0	0	0	0	0	0	0	0	0
hsa-miR-4720-3p	TGCTTAAGTTGTACCAAGTAT	1	hsa-miR-4720-3p	0	0	0	0	0	0	0	0	0
hsa-miR-4720-5p	CCTGGCATATTTGGTATAACTT	1	hsa-miR-4720-5p	0	0	0	0	0	0	0	0	0
hsa-miR-4721	TGAGGGCTCCAGGTGACGGTGG	1	hsa-miR-4721	0	0	0	0	0	0	0	0	0
hsa-miR-4722-3p	ACCTGCCAGCACCTCCCTGCAG	1	hsa-miR-4722-3p	0	0	0	0	0	0	0	0	0
hsa-miR-4722-5p	GGCAGGAGGGCTGTGCCAGGTTG	1	hsa-miR-4722-5p	0	0	0	0	0	0	0	0	0
hsa-miR-4723-3p	CCCTCTCTGGCTCCTCCCCAAA	1	hsa-miR-4723-3p	0	0	0	0	0	0	0	0	0
hsa-miR-4723-5p	TGGGGGAGCCATGAGATAAGAGCA	1	hsa-miR-4723-5p	0	0	0	0	0	0	0	0	0
hsa-miR-4724-3p	GTACCTTCTGGTTCAGCTAGT	1	hsa-miR-4724-3p	0	0	0	0	0	0	0	0	0
hsa-miR-4724-5p	AACTGAACCAGGAGTGAGCTTCG	1	hsa-miR-4724-5p	0	0	0	0	0	0	0	0	0
hsa-miR-4725-3p	TGGGGAAGGCGTCAGTGTCGGG	1	hsa-miR-4725-3p	0	0	0	0	0	0	0	0	0
hsa-miR-4725-5p	AGACCCTGCAGCCTTCCCACC	1	hsa-miR-4725-5p	0	0	0	0	0	0	0	0	0
hsa-miR-4726-3p	ACCCAGGTTCCCTCTGGCCGCA	1	hsa-miR-4726-3p	0	0	0	0	0	0	0	0	0
hsa-miR-4726-5p	AGGGCCAGAGGAGCCTGGAGTGG	1	hsa-miR-4726-5p	0	0	0	0	0	0	0	0	0
hsa-miR-4727-3p	ATAGTGGGAAGCTGGCAGATTC	1	hsa-miR-4727-3p	0	0	0	0	0	0	0	0	0
hsa-miR-4727-5p	ATCTGCCAGCTTCCACAGTGG	1	hsa-miR-4727-5p	0	0	0	0	0	0	0	0	0
hsa-miR-4728-3p	CATGCTGACCTCCCTCCTGCCCCAG	1	hsa-miR-4728-3p	0	0	0	0	0	0	0	0	0
hsa-miR-4728-5p	TGGGAGGGGAGAGGCAGCAAGCA	1	hsa-miR-4728-5p	0	0	0	0	0	0	0	0	0
hsa-miR-4729	TCATTTATCTGTTGGGAAGCTA	1	hsa-miR-4729	0	0	0	0	0	0	0	0	0
hsa-miR-4730	CTGGCGGAGCCCATTCCATGCCA	1	hsa-miR-4730	0	0	0	0	0	0	0	0	0
hsa-miR-4731-3p	CACACAAGTGGCCCCCAACACT	1	hsa-miR-4731-3p	0	0	0	0	0	0	0	0	0
hsa-miR-4731-5p	TGCTGGGGGCCACATGAGTGTG	1	hsa-miR-4731-5p	0	0	0	0	0	0	0	0	0
hsa-miR-4732-3p	GCCCTGACCTGTCCTGTTCTG	1	hsa-miR-4732-3p	0	0	0	0	0	0	0	0	0
hsa-miR-4732-5p	TGTAGAGCAGGGAGCAGGAAGCT	1	hsa-miR-4732-5p	0	0	0	0	0	0	0	0	0
hsa-miR-4733-3p	CCACCAGGTCTAGCATTGGGAT	1	hsa-miR-4733-3p	0	0	0	0	0	0	0	0	0
hsa-miR-4733-5p	AATCCCAATGCTAGACCCGGTG	1	hsa-miR-4733-5p	0	0	0	0	0	0	0	0	0
hsa-miR-4734	GCTGCGGGCTGCGGTCAGGGCG	1	hsa-miR-4734	0	0	0	0	0	0	0	0	0
hsa-miR-4735-3p	AAAGGTGCTCAAATTAGACAT	1	hsa-miR-4735-3p	0	0	0	0	0	0	0	0	0
hsa-miR-4735-5p	CCTAATTTGAACACCTTCGGTA	1	hsa-miR-4735-5p	0	0	0	0	0	0	0	0	0
hsa-miR-4736	AGGCAGGTTATCTGGGCTG	1	hsa-miR-4736	0	0	0	0	0	0	0	0	0
hsa-miR-4737	ATGCGAGGATGCTGACAGTG	1	hsa-miR-4737	0	0	0	0	0	0	0	0	0
hsa-miR-4738-3p	TGAAACTGGAGCGCCTGGAGGA	1	hsa-miR-4738-3p	1	0	1	1	2	0	0	1	0
hsa-miR-4738-5p	ACCAGCGCGTTTTCAGTTTCAT	1	hsa-miR-4738-5p	0	0	0	0	0	0	0	0	0
hsa-miR-4739	AAGGGAGGAGGAGCGGAGGGGCCCT	1	hsa-miR-4739	0	0	0	0	0	0	0	0	0
hsa-miR-4740-3p	GCCCGAGAGGATCCGTCCCTGC	1	hsa-miR-4740-3p	0	0	0	0	0	0	0	0	0
hsa-miR-4740-5p	AGGACTGATCCTCTCGGGCAGG	1	hsa-miR-4740-5p	0	0	0	0	0	0	0	0	0
hsa-miR-4741	CGGGCTGTCCGGAGGGGTCGGCT	1	hsa-miR-4741	2	3	6	6	7	4	3	3	4
hsa-miR-4742-3p	TCTGTATTCTCCTTTGCCTGCAG	1	hsa-miR-4742-3p	1	1	0	0	0	2	1	2	0
hsa-miR-4742-5p	TCAGGCAAAGGGATATTTACAGA	1	hsa-miR-4742-5p	3	3	0	1	1	1	4	3	5
hsa-miR-4743-3p	TTTCTGTCTTTTCTGGTCCAG	1	hsa-miR-4743-3p	0	0	0	0	0	0	0	0	0
hsa-miR-4743-5p	TGGCCGGATGGGACAGGAGGCAT	1	hsa-miR-4743-5p	0	1	0	0	0	0	0	0	1
hsa-miR-4744	TCTAAAGACTAGACTTCGCTATG	1	hsa-miR-4744	0	0	0	0	0	0	0	0	0
hsa-miR-4745-3p	TGGCCCGGCGACGTCTCACGGTC	1	hsa-miR-4745-3p	0	0	0	0	0	0	0	0	0
hsa-miR-4745-5p	TGAGTGGGGCTCCCGGGACGGCG	1	hsa-miR-4745-5p	2	1	0	1	0	2	4	1	2
hsa-miR-4746-3p	AGCGGTGCTCCTGCGGGCCGA	1	hsa-miR-4746-3p	0	0	0	0	0	0	0	0	0
hsa-miR-4746-5p	CCGGTCCCAGGAGAACCTGCAGA	1	hsa-miR-4746-5p	25	18	28	25	27	17	25	20	28
hsa-miR-4747-3p	AAGGCCCGGGCTTTCCTCCCAG	1	hsa-miR-4747-3p	1	1	0	0	0	2	1	2	0
hsa-miR-4747-5p	AGGGAAGGAGGCTTGGTCTTAG	1	hsa-miR-4747-5p	0	0	0	0	0	0	0	0	0
hsa-miR-4748	GAGGTTTGGGGAGGATTTGCT	1	hsa-miR-4748	0	0	0	0	0	0	0	0	0
hsa-miR-4749-3p	CGCCCCTCCTGCCCCCACAG	1	hsa-miR-4749-3p	0	0	0	0	0	0	0	0	0
hsa-miR-4749-5p	TGCGGGGACAGGCCAGGGCATC	1	hsa-miR-4749-5p	0	0	0	0	0	0	0	0	0
hsa-miR-4750-3p	CCTGACCCACCCCCTCCCGCAG	1	hsa-miR-4750-3p	0	0	0	0	0	0	0	0	0
hsa-miR-4750-5p	CTCGGGCGGAGGTGGTTGAGTG	1	hsa-miR-4750-5p	0	0	0	0	0	0	0	0	0
hsa-miR-4751	AGAGGACCCGTAGCTGCTAGAAGG	1	hsa-miR-4751	0	0	0	0	0	0	0	0	0
hsa-miR-4752	TTGTGGATCTCAAGGATGTGCT	1	hsa-miR-4752	0	0	0	0	0	0	0	0	0
hsa-miR-4753-3p	TTCTCTTTCTTTAGCCTTGTGT	1	hsa-miR-4753-3p	0	0	0	0	0	0	0	0	0
hsa-miR-4753-5p	CAAGGCCAAAGGAAGAGAACAG	1	hsa-miR-4753-5p	0	0	0	0	0	0	0	0	0
hsa-miR-4754	ATGCGGACCTGGGTTAGCGGAGT	1	hsa-miR-4754	0	0	0	0	0	0	0	0	0
hsa-miR-4755-3p	AGCCAGGCTCTGAAGGGAAAGT	1	hsa-miR-4755-3p	2	4	1	1	1	1	3	3	4
hsa-miR-4755-5p	TTTCCCTTCAGAGCCTGGCTTT	1	hsa-miR-4755-5p	5	4	1	2	2	3	4	4	4
hsa-miR-4756-3p	CCAGAGATGGTTGCCTTCCTAT	1	hsa-miR-4756-3p	0	0	0	0	0	0	0	0	0
hsa-miR-4756-5p	CAGGGAGGCGCTCACTCTCTGCT	1	hsa-miR-4756-5p	0	0	0	0	0	0	0	0	0
hsa-miR-4757-3p	CATGACGTCACAGAGGCTTCGC	1	hsa-miR-4757-3p	0	0	0	0	0	0	0	0	0
hsa-miR-4757-5p	AGGCCTCTGTGACGTCACGGTGT	1	hsa-miR-4757-5p	0	0	0	0	0	0	0	0	0
hsa-miR-4758-3p	TGCCCCACCTGCTGACCACCCTC	1	hsa-miR-4758-3p	0	0	0	0	0	0	0	0	0
hsa-miR-4758-5p	GTGAGTGGGAGCCGGTGGGGCTG	1	hsa-miR-4758-5p	0	0	0	0	0	0	0	0	0
hsa-miR-4759	TAGGACTAGATGTTGGAATTA	1	hsa-miR-4759	0	0	0	1	0	0	0	0	0
hsa-miR-4760-3p	AAATTCATGTTCAATCTAAACC	1	hsa-miR-4760-3p	0	0	0	0	0	0	0	0	0
hsa-miR-4760-5p	TTTAGATTGAACATGAAGTTAG	1	hsa-miR-4760-5p	0	0	0	0	0	0	0	0	0
hsa-miR-4761-3p	GAGGGCATGCGCACTTTGTCC	1	hsa-miR-4761-3p	0	0	0	0	0	0	0	0	0
hsa-miR-4761-5p	ACAAGGTGTGCATGCCTGACC	1	hsa-miR-4761-5p	0	0	0	0	0	0	0	0	0
hsa-miR-4762-3p	CTTCTGATCAAGATTTGTGGTG	1	hsa-miR-4762-3p	0	0	0	0	0	0	0	1	0
hsa-miR-4762-5p	CCAAATCTTGATCAGAAGCCT	1	hsa-miR-4762-5p	0	0	0	0	0	0	0	0	0
hsa-miR-4763-3p	AGGCAGGGGCTGGTGCTGGGCGGG	1	hsa-miR-4763-3p	0	0	0	0	0	0	0	0	0
hsa-miR-4763-5p	CGCCTGCCCAGCCCTCCTGCT	1	hsa-miR-4763-5p	0	0	0	0	0	0	0	0	0
hsa-miR-4764-3p	TTAACTCCTTTCACACCCATGG	1	hsa-miR-4764-3p	0	0	0	0	0	0	0	0	0
hsa-miR-4764-5p	TGGATGTGGAAGGAGTTATCT	1	hsa-miR-4764-5p	0	0	0	0	0	0	1	0	0
hsa-miR-4765	TGAGTGATTGATAGCTATGTTC	1	hsa-miR-4765	0	0	0	0	0	0	0	0	0
hsa-miR-4766-3p	ATAGCAATTGCTCTTTTGGAA	1	hsa-miR-4766-3p	0	0	0	0	0	0	0	0	0
hsa-miR-4766-5p	TCTGAAAGAGCAGTTGGTGTT	1	hsa-miR-4766-5p	0	0	0	0	0	0	0	0	0
hsa-miR-4767	CGCGGGCGCTCCTGGCCGCCGCC	1	hsa-miR-4767	0	0	0	0	0	0	0	0	0
hsa-miR-4768-3p	CCAGGAGATCCAGAGAGAAT	1	hsa-miR-4768-3p	0	0	0	0	0	0	0	0	0
hsa-miR-4768-5p	ATTCTCTCTGGATCCCATGGAT	1	hsa-miR-4768-5p	0	0	0	0	0	0	0	0	0
hsa-miR-4769-3p	TCTGCCATCCTCCCTCCCCTAC	1	hsa-miR-4769-3p	0	0	0	0	0	0	0	0	0
hsa-miR-4769-5p	GGTGGGATGGAGAGAAGGTATGAG	1	hsa-miR-4769-5p	0	0	0	0	0	0	0	0	0
hsa-miR-4770	TGAGATGACACTGTAGCT	1	hsa-miR-4770	0	0	0	0	0	0	0	0	0
hsa-miR-4771	AGCAGACTTGACCTACAATTA	2	hsa-miR-4771	0	0	0	0	0	0	0	0	0
hsa-miR-4772-3p	CCTGCAACTTTGCCTGATCAGA	1	hsa-miR-4772-3p	0	0	0	0	0	0	0	0	0
hsa-miR-4772-5p	TGATCAGGCAAAATTGCAGACT	1	hsa-miR-4772-5p	0	0	0	0	0	0	0	0	0
hsa-miR-4773	CAGAACAGGAGCATAGAAAGGC	2	hsa-miR-4773	0	0	0	0	0	0	0	0	0
hsa-miR-4774-3p	ATTGCCTAACATGTGCCAGAA	1	hsa-miR-4774-3p	0	0	0	0	0	0	0	0	0
hsa-miR-4774-5p	TCTGGTATGTAGTAGGTAATAA	1	hsa-miR-4774-5p	0	0	0	0	0	0	0	0	0
hsa-miR-4775	TTAATTTTTTGTTTCGGTCACT	1	hsa-miR-4775	1	2	3	2	0	2	2	1	1
hsa-miR-4776-3p	CTTGCCATCCTGGTCCACTGCAT	2	hsa-miR-4776-3p	0	0	0	0	0	0	0	0	0
hsa-miR-4776-5p	GTGGACCAGGATGGCAAGGGCT	2	hsa-miR-4776-5p	0	0	0	0	0	0	0	0	0
hsa-miR-4777-3p	ATACCTCATCTAGAATGCTGTA	1	hsa-miR-4777-3p	0	0	0	0	0	0	0	0	0
hsa-miR-4777-5p	TTCTAGATGAGAGATATATATA	1	hsa-miR-4777-5p	0	0	0	0	0	0	0	0	0
hsa-miR-4778-3p	TCTTCTTCCTTTGCAGAGTTGA	1	hsa-miR-4778-3p	0	0	0	0	0	0	0	0	0
hsa-miR-4778-5p	AATTCTGTAAAGGAAGAAGAGG	1	hsa-miR-4778-5p	0	0	0	0	0	0	0	0	0
hsa-miR-4779	TAGGAGGGAATAGTAAAAGCAG	1	hsa-miR-4779	0	0	0	0	0	0	0	0	0
hsa-miR-4780	ACCCTTGAGCCTGATCCCTAGC	1	hsa-miR-4780	0	0	0	0	0	0	0	0	0
hsa-miR-4781-3p	AATGTTGGAATCCTCGCTAGAG	1	hsa-miR-4781-3p	1	0	0	0	0	0	1	1	0
hsa-miR-4781-5p	TAGCGGGGATTCCAATATTGG	1	hsa-miR-4781-5p	0	0	0	0	0	0	0	0	0
hsa-miR-4782-3p	TGATTGTCTTCATATCTAGAAC	1	hsa-miR-4782-3p	0	0	0	0	0	0	0	0	0
hsa-miR-4782-5p	TTCTGGATATGAAGACAATCAA	1	hsa-miR-4782-5p	0	0	0	0	0	0	0	0	0
hsa-miR-4783-3p	CCCCGGTGTTGGGGCGCGTCTGC	1	hsa-miR-4783-3p	0	0	0	0	0	0	0	0	0
hsa-miR-4783-5p	GGCGCGCCCAGCTCCCGGGCT	1	hsa-miR-4783-5p	0	0	0	0	0	0	0	0	0
hsa-miR-4784	TGAGGAGATGCTGGGACTGA	1	hsa-miR-4784	0	0	0	0	0	0	0	0	0
hsa-miR-4785	AGAGTCGGCGACGCCGCCAGC	1	hsa-miR-4785	0	0	0	0	0	0	0	0	0
hsa-miR-4786-3p	TGAAGCCAGCTCTGGTCTGGGC	1	hsa-miR-4786-3p	0	0	0	0	0	0	0	0	0
hsa-miR-4786-5p	TGAGACCAGGACTGGATGCACC	1	hsa-miR-4786-5p	1	1	0	0	0	0	0	1	1
hsa-miR-4787-3p	GATGCGCCGCCCACTGCCCCGCGC	1	hsa-miR-4787-3p	0	0	0	0	0	0	0	0	0
hsa-miR-4787-5p	GCGGGGGTGGCGGCGGCATCCC	1	hsa-miR-4787-5p	0	0	0	0	0	0	0	0	0
hsa-miR-4788	TTACGGACCAGCTAAGGGAGGC	1	hsa-miR-4788	0	0	0	0	1	0	0	0	0
hsa-miR-4789-3p	CACACATAGCAGGTGTATATA	1	hsa-miR-4789-3p	0	0	0	0	0	0	0	0	0
hsa-miR-4789-5p	GTATACACCTGATATGTGTATG	1	hsa-miR-4789-5p	0	0	0	0	0	0	0	0	0
hsa-miR-4790-3p	TGAATGGTAAAGCGATGTCACA	1	hsa-miR-4790-3p	0	0	0	0	0	0	0	0	0
hsa-miR-4790-5p	ATCGCTTTACCATTCATGTT	1	hsa-miR-4790-5p	0	0	0	0	0	0	0	0	0
hsa-miR-4791	TGGATATGATGACTGAAA	1	hsa-miR-4791	10	6	7	6	7	6	10	8	7
hsa-miR-4792	CGGTGAGCGCTCGCTGGC	1	hsa-miR-4792	0	0	0	0	0	0	0	0	0
hsa-miR-4793-3p	TCTGCACTGTGAGTTGGCTGGCT	1	hsa-miR-4793-3p	0	0	0	0	0	0	0	0	0
hsa-miR-4793-5p	ACATCCTGCTCCACAGGGCAGAGG	1	hsa-miR-4793-5p	0	0	0	0	0	0	0	0	0
hsa-miR-4794	TCTGGCTATCTCACGAGACTGT	1	hsa-miR-4794	0	0	0	0	0	0	0	0	0
hsa-miR-4795-3p	ATATTATTAGCCACTTCTGGAT	1	hsa-miR-4795-3p	0	0	0	0	0	0	0	0	0
hsa-miR-4795-5p	AGAAGTGGCTAATAATATTGA	1	hsa-miR-4795-5p	0	0	0	0	0	0	0	0	0
hsa-miR-4796-3p	TAAAGTGGCAGAGTATAGACAC	1	hsa-miR-4796-3p	0	0	0	0	0	0	0	0	0
hsa-miR-4796-5p	TGTCTATACTCTGTCACTTTAC	1	hsa-miR-4796-5p	0	0	0	0	0	0	0	0	0
hsa-miR-4797-3p	TCTCAGTAAGTGGCACTCTGT	1	hsa-miR-4797-3p	0	0	0	0	0	0	0	0	0
hsa-miR-4797-5p	GACAGAGTGCCACTTACTGAA	1	hsa-miR-4797-5p	0	0	0	0	0	0	0	0	0
hsa-miR-4798-3p	AACTCACGAAGTATACCGAAGT	1	hsa-miR-4798-3p	0	0	0	0	0	0	0	0	0
hsa-miR-4798-5p	TTCGGTATACTTTGTGAATTGG	1	hsa-miR-4798-5p	0	0	6	3	6	0	0	0	0
hsa-miR-4799-3p	ACTGGCATGCTGCATTTATATA	1	hsa-miR-4799-3p	0	0	0	0	0	0	0	0	0
hsa-miR-4799-5p	ATCTAAATGCAGCATGCCAGTC	1	hsa-miR-4799-5p	0	0	0	0	0	0	0	0	0
hsa-miR-4800-3p	CATCCGTCCGTCTGTCCAC	1	hsa-miR-4800-3p	0	0	0	0	0	0	0	0	0
hsa-miR-4800-5p	AGTGGACCGAGGAAGGAAGGA	1	hsa-miR-4800-5p	0	0	0	0	0	0	0	0	0
hsa-miR-4801	TACACAAGAAAACCAAGGCTCA	1	hsa-miR-4801	0	0	0	0	0	0	0	0	0
hsa-miR-4802-3p	TACATGGATGGAAACCTTCAAGC	1	hsa-miR-4802-3p	0	0	0	0	0	0	0	0	0
hsa-miR-4802-5p	TATGGAGGTTCTAGACCATGTT	1	hsa-miR-4802-5p	0	0	0	0	0	0	0	0	0
hsa-miR-4803	TAACATAATAGTGTGGATTGA	1	hsa-miR-4803	0	0	0	0	0	0	0	0	0
hsa-miR-4804-3p	TGCTTAACCTTGCCCTCGAAA	1	hsa-miR-4804-3p	0	0	0	0	0	0	0	0	0
hsa-miR-4804-5p	TTGGACGGTAAGGTTAAGCAA	1	hsa-miR-4804-5p	3	3	3	2	2	2	3	2	3
hsa-miR-4999-3p	TCACTACCTGACAATACAGT	1	hsa-miR-4999-3p	0	0	0	0	0	0	0	0	0
hsa-miR-4999-5p	TGCTGTATTGTCAGGTAGTGA	1	hsa-miR-4999-5p	0	0	0	0	0	0	0	0	0
hsa-miR-5000-3p	TCAGGACACTTCTGAACTTGGA	1	hsa-miR-5000-3p	2	1	0	0	0	2	1	1	3
hsa-miR-5000-5p	CAGTTCAGAAGTGTTCCTGAGT	1	hsa-miR-5000-5p	0	0	0	0	0	0	0	0	0
hsa-miR-5001-3p	TTCTGCCTCTGTCCAGGTCCTT	1	hsa-miR-5001-3p	0	0	0	0	0	0	0	0	0
hsa-miR-5001-5p	AGGGCTGGACTCAGCGGCGGAGCT	1	hsa-miR-5001-5p	0	0	0	0	0	1	0	0	1
hsa-miR-5002-3p	TGACTGCCTCACTGACCACTT	1	hsa-miR-5002-3p	0	0	0	0	0	0	0	0	0
hsa-miR-5002-5p	AATTTGGTTTCTGAGGCACTTAGT	1	hsa-miR-5002-5p	4	3	0	1	1	3	3	4	2
hsa-miR-5003-3p	TACTTTTCTAGGTTGTTGGGG	1	hsa-miR-5003-3p	1	1	0	0	0	1	2	2	0
hsa-miR-5003-5p	TCACAACAACCTTGCAGGGTAGA	1	hsa-miR-5003-5p	0	0	0	0	0	0	0	0	0
hsa-miR-5004-3p	CTTGGATTTTCCTGGGCCTCAG	1	hsa-miR-5004-3p	0	0	0	0	0	0	0	0	0
hsa-miR-5004-5p	TGAGGACAGGGCAAATTCACGA	1	hsa-miR-5004-5p	0	0	0	0	0	0	0	0	0
hsa-miR-5006-3p	TTTCCCTTTCCATCCTGGCAG	1	hsa-miR-5006-3p	0	0	0	0	0	0	0	0	0
hsa-miR-5006-5p	TTGCCAGGGCAGGAGGTGGAA	1	hsa-miR-5006-5p	0	0	0	0	0	0	0	0	0
hsa-miR-5007-3p	ATCATATGAACCAAACTCTAAT	1	hsa-miR-5007-3p	0	0	0	0	0	0	0	0	0
hsa-miR-5007-5p	TAGAGTCTGGCTGATATGGTTT	1	hsa-miR-5007-5p	0	0	0	0	0	0	0	0	0
hsa-miR-5008-3p	CCTGTGCTCCCAGGGCCTCGC	1	hsa-miR-5008-3p	0	0	0	0	0	0	0	0	0
hsa-miR-5008-5p	TGAGGCCCTTGGGGCACAGTGG	1	hsa-miR-5008-5p	0	0	0	0	0	0	0	0	0
hsa-miR-5009-3p	TCCTAAATCTGAAAGTCCAAAA	1	hsa-miR-5009-3p	0	0	0	0	0	0	0	0	0
hsa-miR-5009-5p	TTGGACTTTTTCAGATTTGGGGAT	1	hsa-miR-5009-5p	1	1	0	0	0	1	2	2	1
hsa-miR-5010-3p	TTTTGTGTCTCCCATTCCCCAG	1	hsa-miR-5010-3p	9	3	7	7	7	6	6	8	8
hsa-miR-5010-5p	AGGGGGATGGCAGAGCAAAATT	1	hsa-miR-5010-5p	0	0	0	0	0	0	0	0	0
hsa-miR-5011-3p	GTGCATGGCTGTATATATAACA	1	hsa-miR-5011-3p	0	0	0	0	0	0	0	0	0
hsa-miR-5011-5p	TATATATACAGCCATGCACTC	1	hsa-miR-5011-5p	0	0	0	0	0	0	0	0	0
hsa-miR-5047	TTGCAGCTGCGGTTGTAAGGT	1	hsa-miR-5047	0	0	0	0	0	0	0	0	0
hsa-miR-5087	GGGTTTGTAGCTTTGCTGGCATG	1	hsa-miR-5087	0	0	0	0	0	0	0	0	0
hsa-miR-5088-3p	TCCCTTCTTCCTGGGCCCTCA	1	hsa-miR-5088-3p	0	0	0	0	0	0	0	0	0
hsa-miR-5088-5p	CAGGGCTCAGGGATTGGATGGAGG	1	hsa-miR-5088-5p	0	0	0	0	0	0	0	0	0
hsa-miR-5089-3p	ATGCTACTCGGAAATCCCACTGA	1	hsa-miR-5089-3p	0	0	0	0	1	0	0	0	0
hsa-miR-5089-5p	GTGGGATTTCTGAGTAGCATC	1	hsa-miR-5089-5p	0	0	0	0	0	0	0	0	0
hsa-miR-5090	CCGGGGCAGATTGGTGTAGGGTG	1	hsa-miR-5090	0	0	0	0	0	0	0	0	0
hsa-miR-5091	ACGGAGACGACAAGACTGTGCTG	1	hsa-miR-5091	1	0	0	0	0	0	0	1	0
hsa-miR-5092	AATCCACGCTGAGCTTGGCATC	1	hsa-miR-5092	0	0	0	0	0	0	0	0	0
hsa-miR-5093	AGGAAATGAGGCTGGCTAGGAGC	1	hsa-miR-5093	0	0	0	0	0	0	0	0	0
hsa-miR-5094	AATCAGTGAATGCCTTGAACCT	1	hsa-miR-5094	0	0	0	0	0	0	0	0	0
hsa-miR-5095	TTACAGGCGTGAACCACCGCG	1	hsa-miR-5095	0	0	0	0	0	0	0	0	0
hsa-miR-5096	GTTTCACCATGTTGGTCAGGC	1	hsa-miR-5096	0	0	0	0	0	0	0	0	0
hsa-miR-5100	TTCAGATCCCAGCGGTGCCTCT	1	hsa-miR-5100	3	3	1	1	1	1	2	2	2
hsa-miR-5186	AGAGATTGGTAGAAATCAGGT	1	hsa-miR-5186	0	0	0	0	0	0	0	0	0
hsa-miR-5187-3p	ACTGAATCCTCTTTTCCTCAG	1	hsa-miR-5187-3p	0	0	0	0	0	0	0	0	0
hsa-miR-5187-5p	TGGGATGAGGGATTGAAGTGGA	1	hsa-miR-5187-5p	0	0	0	0	0	0	0	0	0
hsa-miR-5188	AATCGGACCCATTTAAACCGGAG	1	hsa-miR-5188	0	0	0	0	0	0	0	0	0
hsa-miR-5189-3p	TGCCAACCGTCAGAGCCCAGA	1	hsa-miR-5189-3p	0	0	0	0	0	0	0	0	0
hsa-miR-5189-5p	TCTGGGCACAGGCGGATGGACAGG	1	hsa-miR-5189-5p	0	0	0	0	0	0	0	0	0
hsa-miR-5190	CCAGTGACTGAGCTGGAGCCA	1	hsa-miR-5190	0	0	0	0	0	0	0	0	0
hsa-miR-5191	AGGATAGGAAGAATGAAGTGCT	1	hsa-miR-5191	0	0	0	0	0	0	0	0	0
hsa-miR-5192	AGGAGAGTGGATTCCAGGTGGT	1	hsa-miR-5192	0	0	0	0	0	0	0	0	0
hsa-miR-5193	TCCTCCTCTACCTCATCCCAGT	1	hsa-miR-5193	0	0	0	0	0	0	0	0	0
hsa-miR-5194	TGAGGGGTTTGGAATGGGATGG	1	hsa-miR-5194	0	0	0	0	0	0	0	0	0
hsa-miR-5195-3p	ATCCAGTTCTCTGAGGGGGCT	1	hsa-miR-5195-3p	0	0	0	0	0	0	0	0	0
hsa-miR-5195-5p	AACCCCTAAGGCAACTGGATGG	1	hsa-miR-5195-5p	0	0	0	0	0	0	0	0	0
hsa-miR-5196-3p	TCATCCTCGTCTCCCTCCCAG	1	hsa-miR-5196-3p	0	0	0	0	0	0	0	0	0
hsa-miR-5196-5p	AGGGAAGGGGACGAGGGTTGGG	1	hsa-miR-5196-5p	0	0	0	0	0	0	0	0	0
hsa-miR-5197-3p	AAGAAGAGACTGAGTCATCGAAT	1	hsa-miR-5197-3p	0	0	0	0	0	0	0	0	0
hsa-miR-5197-5p	CAATGGCACAAACTCATTCTTGA	1	hsa-miR-5197-5p	0	0	0	0	0	0	0	0	0
hsa-miR-5571-3p	GTCCTAGGAGGCTCCTCTG	1	hsa-miR-5571-3p	0	0	0	0	0	0	0	0	0
hsa-miR-5571-5p	CAATTCTCAAAGGAGCCTCCC	1	hsa-miR-5571-5p	0	0	0	0	0	0	0	0	0
hsa-miR-5572	GTTGGGGTGCAGGGGTCTGCT	1	hsa-miR-5572	0	0	0	0	0	0	0	0	0
hsa-miR-5579-3p	TTAGCTTAAGGAGTACCAGATC	1	hsa-miR-5579-3p	0	0	0	0	0	0	0	0	0
hsa-miR-5579-5p	TATGGTACTCCTTAAGCTAAC	1	hsa-miR-5579-5p	0	0	0	0	0	0	0	0	0
hsa-miR-5580-3p	CACATATGAAGTGAGCCAGCAC	1	hsa-miR-5580-3p	0	0	0	0	0	0	0	0	0
hsa-miR-5580-5p	TGCTGGCTCATTTCATATGTGT	1	hsa-miR-5580-5p	0	0	0	0	0	0	0	0	0
hsa-miR-5581-3p	TTCCATGCCTCCTAGAAGTTCC	1	hsa-miR-5581-3p	0	1	0	0	0	1	0	0	0
hsa-miR-5581-5p	AGCCTTCCAGGAGAAATGGAGA	1	hsa-miR-5581-5p	0	0	0	0	0	0	0	0	0
hsa-miR-5582-3p	TAAAACTTTAAGTGTGCCTAGG	1	hsa-miR-5582-3p	1	0	0	0	0	0	0	0	0
hsa-miR-5582-5p	TAGGCACACTTAAAGTTATAGC	1	hsa-miR-5582-5p	0	0	0	0	0	0	0	0	0
hsa-miR-5583-3p	GAATATGGGTATATTAGTTTGG	2	hsa-miR-5583-3p	0	0	0	0	0	0	0	0	0
hsa-miR-5583-5p	AAACTAATATACCCATATTCTG	2	hsa-miR-5583-5p	0	0	0	0	0	0	0	0	0
hsa-miR-5584-3p	TAGTTCTTCCCTTTGCCCAATT	1	hsa-miR-5584-3p	0	0	0	0	0	0	0	0	0
hsa-miR-5584-5p	CAGGGAAATGGGAAGAACTAGA	1	hsa-miR-5584-5p	0	0	0	0	0	0	0	0	0
hsa-miR-5585-3p	CTGAATAGCTGGGACTACAGGT	1	hsa-miR-5585-3p	1	0	0	0	0	1	0	0	0
hsa-miR-5585-5p	TGAAGTACCAGCTACTCGAGAG	1	hsa-miR-5585-5p	0	0	0	0	0	0	0	0	0
hsa-miR-5586-3p	CAGAGTGACAAGCTGGTTAAAG	1	hsa-miR-5586-3p	0	0	0	0	0	0	0	0	0
hsa-miR-5586-5p	TATCCAGCTTGTTACTATATGC	1	hsa-miR-5586-5p	0	0	0	0	0	0	0	0	0
[truncated: 582 more rows]

## Sheet: DE_miRNA_shSNAIL_vs_WT_1
DE_miRNA_shSNAIL_vs_WT_1
names	logFC	logCPM	PValue	FDR	shSNAIL AVG	WT AVG	shSNAIL:SS1	shSNAIL:SS3	shSNAIL:SS2	WT:WT3	WT:WT2	WT:WT1
hsa-miR-1269a	-10.0038	8.32118	8.62287e-181	3.69921e-178	0.666667	636.333	1	1	0	577	612	720
hsa-miR-452-5p	-9.84927	9.08389	7.51819e-170	1.61265e-167	1	1081.33	2	1	0	1160	952	1132
hsa-miR-28-5p	6.27767	6.42688	2.03283e-138	2.90695e-136	172.333	2	172	170	175	2	2	2
hsa-miR-28-3p	6.32909	9.51337	7.75683e-121	8.3192e-119	1446.33	17.6667	1491	1403	1445	21	12	20
hsa-miR-193a-5p	4.73842	7.95393	6.96529e-107	5.97622e-105	480	18	480	481	479	17	16	21
hsa-miR-199b-5p	-6.25012	6.28643	1.1661e-105	8.33765e-104	1.66667	151.333	1	1	3	133	155	166
hsa-miR-1269b	-12.8077	4.85854	2.49696e-105	1.53028e-103	0	55.3333	0	0	0	57	51	58
hsa-miR-218-5p	-9.75161	6.14153	1.59201e-100	8.53713e-99	0	138	0	0	0	184	105	125
hsa-miR-95-3p	6.89138	6.67901	3.02112e-89	1.44007e-87	205.667	1.66667	132	223	262	2	1	2
hsa-miR-200c-3p	-4.26883	7.4908	1.7409e-87	7.46845e-86	17.6667	339.333	19	18	16	353	297	368
hsa-miR-873-3p	-9.23388	4.24038	2.91831e-83	1.13814e-81	0	35.3333	0	0	0	36	38	32
hsa-miR-139-5p	6.8504	5.57095	2.47915e-75	8.86295e-74	96.6667	1	69	141	80	1	1	1
hsa-miR-541-3p	-4.60547	6.18351	9.35512e-70	3.08719e-68	5.33333	137.333	5	4	7	113	135	164
hsa-miR-412-5p	-4.44561	8.50995	4.53327e-67	1.38912e-65	32	695	27	34	35	500	785	800
hsa-miR-3148	6.82778	2.95428	6.38382e-66	1.82577e-64	17.3333	0	13	20	19	0	0	0
hsa-miR-1197	-4.20417	5.57347	1.66937e-63	4.476e-62	5	88.3333	5	4	6	73	99	93
hsa-miR-431-5p	-3.96543	6.6962	6.34022e-63	1.59997e-61	12.3333	192.667	14	9	14	192	203	183
hsa-miR-139-3p	6.57937	4.53486	2.88835e-57	6.8839e-56	48.3333	0.666667	35	75	35	1	1	0
hsa-miR-200b-3p	-3.70984	6.36759	1.06055e-56	2.39461e-55	11.6667	151.667	11	9	15	147	164	144
hsa-miR-1180-3p	-3.2168	8.64644	2.0025e-55	4.29535e-54	77.3333	721.333	93	69	70	733	730	701
hsa-miR-4652-5p	-10.6673	2.85851	3.42378e-50	6.99429e-49	0	12.6667	0	0	0	13	12	13
hsa-miR-380-5p	-3.24715	7.65231	4.0011e-47	7.80214e-46	38	361.667	46	30	38	316	349	420
hsa-miR-1185-1-3p	-2.68852	8.00243	1.84953e-45	3.44977e-44	68.3333	442.333	75	66	64	422	477	428
hsa-miR-431-3p	-3.41474	6.48714	5.33182e-45	9.53063e-44	15	162	17	10	18	141	172	173
hsa-miR-433-3p	-2.95877	10.0588	2.12339e-42	3.64373e-41	242.667	1888	283	230	215	1734	2275	1655
hsa-miR-543	-2.52658	11.7487	2.83819e-42	4.68302e-41	1017.33	5863	1130	941	981	5607	6126	5856
hsa-miR-224-5p	-9.63984	9.12411	4.11664e-42	6.54088e-41	1.33333	1111.67	4	0	0	1047	1051	1237
hsa-miR-873-5p	-10.3037	2.52148	4.4879e-41	6.8761e-40	0	9.66667	0	0	0	8	11	10
hsa-miR-548h-5p	-10.2892	2.52672	1.48382e-40	2.19504e-39	0	9.66667	0	0	0	12	8	9
hsa-miR-541-5p	-4.18005	3.4297	4.79476e-39	6.8565e-38	1	19	1	1	1	16	20	21
hsa-miR-365b-5p	4.0782	2.62661	1.79523e-38	2.48437e-37	13.3333	0.333333	16	12	12	1	0	0
hsa-miR-668-3p	-4.35293	3.93096	4.54954e-38	6.09923e-37	1.33333	27.3333	1	1	2	21	34	27
hsa-miR-323b-3p	-2.51689	9.09845	4.66372e-37	6.06283e-36	162.667	931.667	190	156	142	851	990	954
hsa-miR-6720-3p	-10.1249	2.37736	3.26972e-36	4.12562e-35	0	8.33333	0	0	0	9	6	10
hsa-miR-196a-5p	2.27267	8.89462	3.55353e-33	4.35561e-32	790	163.333	807	870	693	151	166	173
hsa-miR-3928-3p	2.72702	4.67472	4.10753e-33	4.89481e-32	46	6.66667	44	53	41	7	5	8
hsa-miR-4798-5p	4.25936	2.24104	7.3275e-33	8.49594e-32	10.6667	0.666667	13	7	12	1	0	1
hsa-miR-329-3p	-2.41272	8.86792	1.75158e-32	1.97744e-31	147.333	785	166	131	145	802	892	661
hsa-miR-1185-2-3p	-2.26189	6.48084	2.32476e-32	2.55724e-31	30.6667	146.333	31	33	28	144	158	137
hsa-miR-483-3p	-2.92902	9.7033	1.23991e-30	1.3298e-29	193.333	1472	172	171	237	1583	1806	1027
hsa-miR-181d-5p	-2.29149	8.43826	2.15041e-30	2.25006e-29	117.333	574.333	132	121	99	541	650	532
hsa-miR-483-5p	-2.59514	8.05196	8.49253e-30	8.67451e-29	75.3333	453.667	74	58	94	435	527	399
hsa-miR-1910-5p	-3.18556	3.67516	1.43314e-29	1.42981e-28	2.33333	21	3	3	1	20	21	22
hsa-miR-409-5p	-2.58514	8.24769	6.87599e-29	6.70409e-28	86.6667	519	113	63	84	518	539	500
hsa-miR-676-3p	3.11349	3.20338	7.17055e-29	6.83592e-28	18	2	16	15	23	2	1	3
hsa-miR-410-3p	-2.64574	6.94131	9.19624e-28	8.5765e-27	33.6667	210.333	39	25	37	204	257	170
hsa-miR-889-3p	-2.41142	10.2803	2.03464e-27	1.85715e-26	393.333	2092	499	297	384	2081	1989	2206
hsa-miR-495-3p	-2.51659	8.38231	3.98027e-27	3.49974e-26	98.6667	566.333	131	84	81	576	625	498
hsa-miR-487b-3p	-2.37126	6.66954	3.99737e-27	3.49974e-26	32.6667	169	39	28	31	168	198	141
hsa-miR-382-3p	-2.05247	8.45333	6.5719e-27	5.63869e-26	135.667	563.333	152	115	140	576	575	539
hsa-miR-487a-3p	-2.90783	5.22917	2.00761e-26	1.68875e-25	8.66667	64.6667	7	12	7	63	83	48
hsa-miR-193b-5p	2.01495	5.63586	3.93251e-26	3.24432e-25	80.6667	20	84	79	79	19	19	22
hsa-miR-370-5p	-2.10645	5.64286	1.18672e-25	9.6057e-25	18.3333	79.3333	17	18	20	87	78	73
hsa-miR-486-5p	1.80755	13.7083	4.06634e-25	3.23048e-24	20822	5948.33	20641	21093	20732	6215	5569	6061
hsa-miR-432-5p	-2.47774	10.6891	4.82912e-25	3.76671e-24	502.333	2797.67	635	362	510	2369	2846	3178
hsa-miR-143-3p	-2.96119	6.94503	4.98774e-25	3.82096e-24	27.6667	216	43	19	21	242	215	191
hsa-miR-129-5p	-2.39704	6.71543	1.05885e-23	7.94318e-23	33.3333	174.667	34	38	28	195	125	204
hsa-miR-493-5p	-1.92858	13.2513	1.0739e-23	7.94318e-23	4056.67	15443.7	4537	3451	4182	13978	15900	16453
hsa-miR-329-5p	-1.95567	5.53194	1.5141e-23	1.10093e-22	18.6667	72.3333	21	17	18	72	71	74
hsa-miR-3129-5p	-2.49231	4.29326	1.69006e-23	1.20839e-22	5.66667	32	4	8	5	31	28	37
hsa-miR-154-3p	-3.05449	3.47357	3.11022e-23	2.18735e-22	2	18	2	2	2	19	23	12
hsa-miR-21-5p	2.18371	16.9781	7.15002e-23	4.94735e-22	211613	46578	232477	180563	221800	46334	36035	57365
hsa-miR-181c-3p	-2.42792	5.07364	8.52112e-23	5.80248e-22	10.3333	55	11	7	13	61	56	48
hsa-miR-21-3p	1.94888	6.23602	8.96342e-23	6.00829e-22	120.667	31.3333	142	107	113	30	30	34
hsa-miR-30a-5p	1.80355	13.2293	1.20567e-22	7.95744e-22	14931.3	4277	16275	13166	15353	4448	4429	3954
hsa-miR-323a-3p	-2.11031	11.2527	1.3153e-22	8.54943e-22	917.333	3961	1174	749	829	3688	4238	3957
hsa-miR-758-3p	-2.23245	8.56487	1.47291e-22	9.43102e-22	132.333	623	167	94	136	633	625	611
hsa-miR-202-5p	3.82671	2.6739	3.82282e-22	2.41175e-21	13.6667	1	12	14	15	1	2	0
hsa-miR-30a-3p	1.71825	10.7077	4.59552e-22	2.85722e-21	2566	780	2656	2398	2644	829	723	788
hsa-miR-455-3p	2.01837	7.70543	1.4472e-20	8.86926e-20	336	82.6667	404	314	290	97	67	84
hsa-miR-200a-3p	-3.49101	2.90499	1.51289e-20	9.14127e-20	1	12.3333	0	2	1	12	16	9
hsa-miR-539-5p	-2.095	4.95144	4.00464e-20	2.3861e-19	11.3333	49	13	8	13	46	49	52
hsa-miR-409-3p	-2.09639	13.6099	7.89425e-20	4.63923e-19	4738.67	20264	6195	3616	4405	18001	20414	22377
hsa-miR-486-3p	2.02385	11.5687	1.00197e-19	5.80869e-19	4877.33	1199.33	4015	5410	5207	1096	992	1510
hsa-miR-30c-2-3p	1.60208	7.93776	1.06992e-19	6.11993e-19	370	121.667	374	364	372	122	129	114
hsa-miR-539-3p	-2.13983	6.77371	9.91696e-19	5.59786e-18	39.6667	177	49	27	43	168	208	155
hsa-miR-3129-3p	-1.93819	4.15235	3.15938e-18	1.76023e-17	6.66667	27	6	7	7	28	24	29
hsa-miR-378a-5p	1.97285	5.19862	5.2577e-18	2.89173e-17	59.6667	15	66	57	56	18	16	11
hsa-miR-937-3p	-2.09788	5.19993	7.10207e-18	3.85669e-17	13.6667	58.3333	16	15	10	48	55	72
hsa-miR-487b-5p	-2.14239	3.64372	1.05292e-17	5.64631e-17	4.33333	19.3333	4	4	5	22	20	16
hsa-miR-494-3p	-1.8771	10.2083	1.28014e-17	6.77999e-17	506	1858.67	601	467	450	1925	2209	1442
hsa-miR-412-3p	-3.02247	3.01885	1.50807e-17	7.8874e-17	1.33333	13	3	0	1	10	14	15
hsa-miR-484	1.69782	9.11685	1.526e-17	7.8874e-17	849.667	262	787	915	847	293	284	209
hsa-miR-410-5p	-2.06292	4.44119	1.74744e-17	8.92444e-17	8	33.6667	8	9	7	37	39	25
hsa-miR-184	2.24873	4.38195	2.08423e-17	1.05192e-16	35.3333	7.66667	30	31	45	6	7	10
hsa-miR-380-3p	-2.98509	2.90878	2.22618e-17	1.1105e-16	1.33333	12	2	0	2	10	15	11
hsa-miR-34c-5p	1.81117	5.51985	2.55719e-17	1.26096e-16	72.3333	20.6667	87	58	72	21	22	19
hsa-miR-31-5p	1.7983	5.96348	3.55663e-17	1.73386e-16	98	28.3333	93	123	78	29	28	28
hsa-miR-193b-3p	2.17247	4.98339	4.28128e-17	2.06367e-16	53	11.6667	72	50	37	13	12	10
hsa-miR-1226-3p	-1.82002	5.21355	6.60526e-17	3.14851e-16	16	56.6667	13	19	16	55	65	50
hsa-miR-206	1.59616	14.039	1.1582e-16	5.46007e-16	25299	8367.67	28855	21735	25307	8523	7463	9117
hsa-miR-378a-3p	1.52685	13.4708	1.60376e-16	7.4784e-16	16857.7	5850.33	14974	17686	17913	6297	5205	6049
hsa-miR-877-5p	-1.82072	4.81206	1.69656e-16	7.82606e-16	11.6667	42.3333	14	12	9	43	38	46
hsa-miR-1468-5p	-1.95707	4.0147	3.11632e-16	1.42224e-15	6.33333	24.3333	5	8	6	26	21	26
hsa-miR-369-3p	-1.64904	6.38949	4.44216e-16	2.00599e-15	40	126	40	41	39	125	150	103
hsa-miR-362-5p	1.64772	8.69773	9.56316e-16	4.27354e-15	630.333	201.333	688	613	590	231	217	156
hsa-miR-532-5p	1.39945	14.5449	1.41047e-15	6.23808e-15	34666.3	13141	36375	32345	35279	13798	12324	13301
hsa-miR-379-3p	-1.63384	6.50081	1.45713e-15	6.37867e-15	43.6667	135.667	48	42	41	153	146	108
hsa-miR-660-5p	1.58863	9.23646	2.7569e-15	1.19466e-14	906.333	301	908	918	893	339	332	232
hsa-miR-210-3p	1.89196	7.19902	4.54242e-15	1.9487e-14	232.333	62.3333	177	273	247	76	65	46
hsa-miR-654-5p	-1.85161	9.63102	4.62987e-15	1.96655e-14	343.667	1240.67	430	260	341	1077	1108	1537
hsa-miR-502-3p	1.46445	9.29064	5.56676e-15	2.34132e-14	920.333	333.333	913	941	907	379	340	281
hsa-miR-654-3p	-1.60604	11.1007	1.97621e-14	8.231e-14	1085.67	3304.67	1338	846	1073	3296	3560	3058
hsa-miR-339-5p	1.51662	5.4172	2.55656e-14	1.05458e-13	64.3333	22.3333	73	58	62	25	22	20
hsa-miR-370-3p	-1.67423	13.1582	2.59924e-14	1.06197e-13	4361.33	13919.3	5639	3441	4004	13693	12737	15328
hsa-miR-195-3p	-2.24619	5.23973	2.64716e-14	1.07135e-13	12.6667	61	13	17	8	42	61	80
hsa-miR-487a-5p	-2.07682	5.13734	3.5993e-14	1.44309e-13	13.3333	55.3333	20	9	11	53	66	47
hsa-miR-16-5p	1.40381	8.13649	5.87624e-14	2.33417e-13	409.333	154.667	412	443	373	163	167	134
hsa-miR-615-3p	-1.53694	9.31794	6.21598e-14	2.44647e-13	326.667	948.333	312	396	272	910	860	1075
hsa-miR-421	-1.40193	7.5711	6.42937e-14	2.50745e-13	104.333	274.667	102	117	94	272	300	252
hsa-miR-485-3p	-1.58252	8.81856	6.58411e-14	2.54467e-13	225.333	676	267	184	225	594	801	633
hsa-miR-337-3p	-1.54608	6.65261	9.78916e-14	3.7496e-13	51	149	62	40	51	147	160	140
hsa-miR-365b-3p	1.4543	5.45059	1.05071e-13	3.98897e-13	65	23.6667	63	71	61	25	26	20
hsa-let-7b-5p	1.31773	11.7247	1.58678e-13	5.97129e-13	4831.67	1938.33	4294	5000	5201	1952	2010	1853
hsa-miR-132-3p	1.81999	4.45442	1.72237e-13	6.42519e-13	34.6667	10	47	25	32	10	10	10
hsa-miR-127-3p	-1.52979	9.64945	1.91955e-13	7.09903e-13	412.667	1192	507	326	405	1108	1164	1304
hsa-miR-335-5p	1.56031	9.6414	2.25327e-13	8.26198e-13	1193.67	405	1074	1333	1174	436	473	306
hsa-miR-3679-5p	-2.00352	2.95091	3.11591e-13	1.13282e-12	3	11	2	4	3	13	9	11
hsa-let-7b-3p	1.5157	6.1529	3.68272e-13	1.32764e-12	106	37	107	107	104	34	47	30
hsa-miR-7-5p	-1.35037	14.5686	4.93529e-13	1.76437e-12	13690	34906.3	13391	14394	13285	35035	29757	39927
hsa-miR-185-5p	1.28992	11.7622	7.00682e-13	2.48265e-12	4931.33	2016.67	4556	5363	4875	2206	1888	1956
hsa-miR-411-3p	-1.4112	9.47845	7.06021e-13	2.48265e-12	389.333	1035.67	452	309	407	1047	1036	1024
hsa-miR-24-2-5p	-1.28765	7.33806	1.17691e-12	4.10483e-12	93.6667	229	95	92	94	216	215	256
hsa-miR-629-5p	-1.27321	9.2854	1.69938e-12	5.87931e-12	364.667	882	332	394	368	959	825	862
hsa-let-7f-1-3p	1.40476	4.92661	2.47195e-12	8.48372e-12	44.6667	16.6667	50	39	45	15	18	17
hsa-miR-378c	1.27832	7.82249	2.72285e-12	9.27067e-12	321.333	132.667	338	298	328	149	128	121
hsa-miR-493-3p	-1.83967	11.1557	3.13474e-12	1.0589e-11	996	3565	1416	650	922	3563	3192	3940
hsa-miR-1914-5p	-1.60749	4.97039	3.4657e-12	1.16155e-11	15	46	15	18	12	41	42	55
hsa-miR-500a-5p	1.50321	5.0298	3.77987e-12	1.25703e-11	49	17	53	51	43	18	20	13
hsa-miR-365a-5p	1.71282	5.18389	1.63262e-11	5.38765e-11	56.3333	17	76	42	51	15	15	21
hsa-let-7f-5p	1.26411	16.2464	1.84408e-11	6.039e-11	109781	45708	95467	120629	113247	43010	42597	51517
hsa-miR-127-5p	-1.3558	7.47128	1.95401e-11	6.32979e-11	99.3333	254.667	111	77	110	241	273	250
hsa-miR-6868-3p	-1.82837	2.91745	1.96238e-11	6.32979e-11	3	10.3333	4	2	3	11	9	11
hsa-miR-424-3p	1.59027	9.35962	2.08869e-11	6.68691e-11	987.333	327.667	660	1196	1106	316	367	300
hsa-miR-18a-5p	-1.27701	5.93093	2.13913e-11	6.79768e-11	35.3333	85.3333	37	32	37	83	95	78
hsa-miR-369-5p	-1.54944	6.44219	2.34346e-11	7.39224e-11	44	128.667	57	31	44	114	126	146
hsa-miR-378d	1.39302	6.39214	2.67122e-11	8.36463e-11	122.333	46.3333	99	124	144	53	40	46
hsa-miR-301b	-1.48348	4.13162	3.62007e-11	1.12537e-10	9	24.6667	10	9	8	24	29	21
hsa-miR-365a-3p	1.30575	5.48835	3.67395e-11	1.1339e-10	64.3333	26	59	75	59	27	28	23
hsa-miR-377-5p	-1.5398	3.55687	4.32804e-11	1.32624e-10	6	16.6667	6	6	6	17	19	14
hsa-miR-1268b	1.63094	5.88559	4.69792e-11	1.42937e-10	90	29	118	80	72	26	24	37
hsa-miR-655-3p	-1.53766	4.1671	8.73984e-11	2.64042e-10	9	26	11	8	8	24	32	22
hsa-miR-382-5p	-1.59093	11.0249	8.94834e-11	2.6845e-10	1038.33	3127.67	1441	760	914	2730	3204	3449
hsa-miR-500a-3p	1.16445	11.6359	1.14232e-10	3.40315e-10	4402	1963.67	4064	4748	4394	2188	1867	1836
hsa-miR-4684-3p	-2.05977	2.88594	1.3244e-10	3.91841e-10	2.66667	10.6667	3	3	2	11	7	14
hsa-miR-1268a	1.6709	5.88362	1.35069e-10	3.96881e-10	90.6667	28.3333	122	82	68	25	23	37
hsa-miR-4741	1.57457	3.01364	1.44775e-10	4.22508e-10	12.6667	4.33333	12	13	13	3	5	5
hsa-miR-323a-5p	-1.51074	4.77438	1.58383e-10	4.59096e-10	14	39.6667	16	14	12	29	44	46
hsa-miR-148a-5p	1.24152	6.03296	1.79028e-10	5.15455e-10	92.6667	39.3333	78	104	96	41	36	41
hsa-miR-378e	2.27753	3.31387	2.35139e-10	6.72497e-10	17.6667	3.66667	30	10	13	4	4	3
hsa-miR-618	-1.23652	6.94627	2.52374e-10	7.17009e-10	73	172	63	86	70	189	160	167
hsa-miR-1301-3p	-1.16175	10.141	2.62696e-10	7.41425e-10	697	1560	615	795	681	1504	1660	1516
hsa-miR-337-5p	-1.76338	3.76613	2.89123e-10	8.10677e-10	5.66667	19.6667	8	3	6	18	24	17
hsa-miR-422a	1.39494	3.82989	3.26151e-10	9.08564e-10	21	8	17	23	23	8	7	9
hsa-miR-190a-5p	2.04846	2.88837	3.40727e-10	9.43044e-10	12.6667	3	17	7	14	3	4	2
hsa-miR-3615	1.14407	9.06156	4.56948e-10	1.25661e-09	736.333	333	663	789	757	357	294	348
hsa-miR-625-3p	1.1506	6.88728	5.74406e-10	1.56955e-09	164	73.6667	151	173	168	83	66	72
hsa-miR-1285-3p	-1.3093	4.39436	5.83616e-10	1.58463e-09	12	29	12	11	13	29	25	33
hsa-miR-2110	1.23607	5.89539	6.71764e-10	1.81249e-09	84.3333	35.6667	94	76	83	33	32	42
hsa-miR-10b-5p	1.30972	5.56781	7.14051e-10	1.91455e-09	68	27.6667	63	68	73	24	24	35
hsa-miR-148a-3p	1.24349	13.9302	9.02746e-10	2.40545e-09	21950	9270.67	20326	24148	21376	8512	7821	11479
hsa-miR-16-2-3p	1.03904	9.74075	1.44723e-09	3.83247e-09	1151.33	560	1196	1083	1175	562	573	545
hsa-miR-7851-3p	-1.85335	2.74106	1.89465e-09	4.98653e-09	2.66667	9.33333	1	4	3	11	7	10
hsa-miR-214-3p	-1.20914	7.78244	2.42307e-09	6.33839e-09	132.667	306.667	151	127	120	307	361	252
hsa-miR-199a-5p	-1.02887	9.84652	2.62987e-09	6.83765e-09	605	1235	606	583	626	1227	1312	1166
hsa-miR-376a-3p	-1.61988	6.74063	3.3493e-09	8.65573e-09	52	160.333	70	33	53	149	205	127
hsa-miR-99b-3p	-1.09431	9.95298	1.86037e-08	4.77903e-08	632	1349	752	598	546	1367	1216	1464
hsa-miR-339-3p	1.17461	4.97082	2.51364e-08	6.41877e-08	44	19.3333	41	46	45	24	15	19
hsa-miR-532-3p	1.21749	6.76769	3.06795e-08	7.78787e-08	153	66	175	140	144	81	68	49
hsa-miR-132-5p	1.89781	2.83733	3.20859e-08	8.09696e-08	12	3	18	5	13	3	3	3
hsa-miR-501-3p	0.954887	11.2098	3.91018e-08	9.80976e-08	3125.67	1612.33	3020	3424	2933	1599	1602	1636
hsa-miR-335-3p	1.023	13.0433	4.03356e-08	1.00604e-07	11315.7	5568.33	10379	10691	12877	6062	5702	4941
hsa-miR-877-3p	-1.42023	3.56028	5.04199e-08	1.2503e-07	6	16	5	7	6	18	19	11
hsa-miR-424-5p	1.65693	5.26567	6.8948e-08	1.69992e-07	59.3333	18.6667	36	70	72	18	26	12
hsa-miR-98-5p	1.00981	10.6963	7.13789e-08	1.7498e-07	2218	1101.33	1955	2567	2132	1127	1174	1003
hsa-miR-100-5p	1.76918	14.5015	8.06282e-08	1.96531e-07	35867.3	10522.7	50831	27175	29596	10252	5941	15375
hsa-miR-9-5p	0.995446	12.0945	8.51433e-08	2.06364e-07	5825.67	2921.67	6127	5032	6318	3250	2781	2734
hsa-miR-656-3p	-1.47746	5.75796	9.22785e-08	2.22402e-07	28.3333	78.6667	41	21	23	76	100	60
hsa-miR-3607-3p	1.28998	3.29046	1.29181e-07	3.09601e-07	14.3333	6	18	12	13	6	7	5
hsa-let-7i-5p	0.935465	15.3275	1.36324e-07	3.24906e-07	54001.3	28236	55601	52836	53567	26518	26352	31838
hsa-miR-378i	1.19561	7.64205	2.7015e-07	6.39179e-07	278.667	121.667	214	345	277	149	119	97
hsa-miR-15b-5p	0.961855	6.8857	2.71167e-07	6.39179e-07	156.667	80.3333	164	165	141	88	83	70
hsa-miR-671-3p	0.992478	8.20059	3.34472e-07	7.84091e-07	392	197	421	360	395	190	167	234
hsa-miR-136-3p	-1.18659	7.95898	3.81721e-07	8.8999e-07	151.333	345	190	106	158	296	400	339
hsa-miR-199a-3p	-0.967699	9.86726	5.07027e-07	1.17576e-06	631.667	1235.33	548	695	652	1239	1405	1062
hsa-miR-361-3p	0.952493	9.36166	5.48217e-07	1.26444e-06	868	448.667	869	891	844	466	366	514
hsa-miR-455-5p	1.05537	10.0569	5.84307e-07	1.34047e-06	1438.67	692	1776	1281	1259	694	580	802
hsa-miR-500b-3p	0.963333	6.15762	7.94685e-07	1.8134e-06	94.6667	48.6667	109	82	93	47	45	54
hsa-miR-299-3p	-1.05098	6.64248	8.68265e-07	1.97082e-06	64.3333	134.333	79	48	66	128	147	128
hsa-miR-199b-3p	-1.00804	9.59928	1.25153e-06	2.82582e-06	514.667	1035.33	443	598	503	1005	1248	853
hsa-miR-377-3p	-1.22926	4.93001	1.38725e-06	3.11585e-06	17.6667	42	24	13	16	41	52	33
hsa-miR-148b-5p	-1.03147	4.11945	1.41173e-06	3.15433e-06	11.3333	22.6667	13	9	12	22	22	24
hsa-let-7d-5p	0.866333	12.0258	1.63504e-06	3.63437e-06	5385.67	2954.33	4705	6018	5434	2803	3042	3018
hsa-miR-641	-1.05779	4.96271	1.98246e-06	4.38389e-06	20	41.6667	15	23	22	41	47	37
hsa-miR-134-5p	-1.24224	11.0074	2.29227e-06	5.04299e-06	1222.67	2893	1779	862	1027	2556	2735	3388
hsa-miR-550a-5p	0.999389	6.2245	2.74587e-06	6.0101e-06	100	50	104	96	100	44	41	65
hsa-miR-450a-2-3p	1.12265	3.48614	2.76999e-06	6.03211e-06	16	7.33333	13	20	15	7	7	8
hsa-miR-99b-5p	-0.88498	13.8169	2.96666e-06	6.42776e-06	10138.7	18723.7	11706	9354	9356	18129	16926	21116
hsa-miR-1276	-1.11446	3.3801	3.87021e-06	8.34331e-06	6.33333	13.6667	7	7	5	12	15	14
hsa-miR-760	0.874207	6.96147	4.14462e-06	8.89021e-06	161.667	88.3333	151	189	145	86	83	96
hsa-miR-331-3p	0.91259	4.31127	4.50438e-06	9.61384e-06	26.3333	13.6667	24	27	28	15	12	14
hsa-miR-214-5p	-0.849695	5.40808	4.69787e-06	9.97715e-06	30	54	30	30	30	57	55	50
hsa-miR-4746-5p	0.913013	5.33582	5.42366e-06	1.14618e-05	53.3333	28	56	52	52	30	22	32
hsa-miR-188-5p	0.995926	6.15858	7.58349e-06	1.59476e-05	95.3333	47.6667	112	91	83	59	48	36
hsa-miR-379-5p	-1.2222	13.2136	8.95791e-06	1.87461e-05	5699.67	13297.3	8228	3601	5270	12505	11381	16006
hsa-miR-133b	1.04084	3.46905	9.01982e-06	1.8784e-05	15	7.66667	15	17	13	8	9	6
hsa-miR-423-5p	0.790926	10.3795	9.30065e-06	1.92753e-05	1688.33	976	1845	1555	1665	984	894	1050
hsa-miR-3065-5p	-1.26725	3.2486	1.13727e-05	2.34561e-05	5	12.6667	5	7	3	13	16	9
hsa-miR-450a-5p	0.90945	7.03202	1.33818e-05	2.74679e-05	171.333	91	130	200	184	85	102	86
hsa-miR-485-5p	-1.01849	7.50385	1.49878e-05	3.06179e-05	119.667	242.333	151	86	122	212	222	293
hsa-miR-1246	1.34311	5.57943	1.72166e-05	3.50044e-05	69.3333	27.3333	41	58	109	24	34	24
hsa-miR-450b-5p	0.901157	8.08222	1.89963e-05	3.84405e-05	353.333	189.333	267	394	399	164	197	207
hsa-miR-1262	-0.953077	4.9044	1.99243e-05	4.00454e-05	20	39	16	25	19	40	32	45
hsa-miR-24-3p	-0.746429	12.5136	1.9976e-05	4.00454e-05	4367.33	7326.67	4600	4249	4253	7561	6616	7803
hsa-miR-769-5p	0.76737	7.80008	2.21663e-05	4.42295e-05	281	165	289	289	265	186	160	149
hsa-let-7d-3p	0.80912	9.68861	2.33567e-05	4.6389e-05	1051	600	933	1112	1108	543	708	549
hsa-miR-197-3p	0.770623	9.04118	2.90603e-05	5.7451e-05	665	389.333	711	646	638	452	353	363
hsa-miR-582-3p	-0.9626	6.82861	2.9671e-05	5.83892e-05	77	149.333	84	71	76	170	101	177
hsa-miR-18a-3p	-0.809797	5.36807	3.39582e-05	6.65208e-05	29.6667	52	33	25	31	48	56	52
hsa-miR-3144-3p	-0.992621	3.46039	4.20728e-05	8.20419e-05	7	14	8	6	7	17	11	14
hsa-miR-130b-5p	0.720895	11.8749	4.75487e-05	9.23003e-05	4675.33	2837	4171	5154	4701	2721	2844	2946
hsa-miR-185-3p	0.795241	5.24155	5.03008e-05	9.72028e-05	48.3333	27.6667	44	57	44	29	28	26
hsa-let-7f-2-3p	0.909764	3.41823	7.12893e-05	0.000137144	14.3333	7.33333	16	13	14	8	8	6
hsa-miR-3187-3p	-0.854334	3.67465	7.72583e-05	0.000147963	9	16	10	8	9	15	17	16
hsa-miR-550a-3-5p	0.9132	3.24745	8.06758e-05	0.000153822	12.6667	6.66667	14	11	13	7	5	8
hsa-miR-1	1.13933	12.7104	8.39773e-05	0.000159408	9220	4185.67	5952	9643	12065	2962	5805	3790
hsa-miR-6759-5p	-0.996957	3.34312	0.000130829	0.000247249	6.33333	13	8	6	5	10	12	17
hsa-miR-4707-5p	0.758411	4.57087	0.000153244	0.00028834	30.3333	18	27	34	30	20	17	17
hsa-miR-342-5p	0.862802	3.28648	0.000177035	0.000331651	13	7.33333	16	12	11	7	7	8
hsa-miR-25-5p	0.81742	8.06549	0.000187981	0.000350625	342	194	403	288	335	146	221	215
hsa-miR-9-3p	0.755558	5.80524	0.000193855	0.000360017	70.3333	41.6667	72	62	77	46	46	33
hsa-miR-331-5p	0.775994	4.16169	0.000209246	0.000386924	23	13.3333	22	22	25	16	12	12
hsa-miR-499a-5p	0.801488	4.80997	0.000212876	0.000391948	36	20.6667	27	44	37	20	21	21
hsa-miR-181a-5p	-0.794067	9.3869	0.000219407	0.000402247	489	848.667	496	428	543	737	1094	715
hsa-miR-381-3p	-0.819976	13.7898	0.000223654	0.000408287	10242	18081.7	12987	7410	10329	16533	17771	19941
hsa-miR-15a-5p	0.880568	4.16305	0.000276728	0.000503035	23.3333	12.6667	21	29	20	13	16	9
hsa-miR-361-5p	0.808382	8.04256	0.000291002	0.000526751	336.333	192	297	404	308	205	229	142
hsa-miR-136-5p	-1.07891	5.4901	0.000296731	0.000534863	28.3333	60.3333	44	15	26	51	68	62
hsa-miR-542-3p	0.822355	7.32549	0.000323957	0.000581495	205	116.333	139	245	231	106	124	119
hsa-miR-503-5p	0.804471	8.97729	0.000345227	0.000617094	641.333	367.333	435	741	748	379	372	351
hsa-miR-133a-3p	0.956233	4.6382	0.000359941	0.000640725	33.3333	17.3333	29	36	35	14	26	12
hsa-miR-101-3p	0.613036	10.9844	0.000393471	0.000697517	2450.33	1602	2405	2320	2626	1704	1542	1560
hsa-miR-152-3p	-0.677221	8.83626	0.000405054	0.000715095	351.333	562	409	334	311	622	496	568
hsa-miR-616-3p	0.764662	3.332	0.000462584	0.000813314	13	7.66667	13	12	14	9	7	7
hsa-miR-411-5p	-0.959205	10.85	0.000530306	0.000928577	1253.33	2437	1874	750	1136	2438	2357	2516
hsa-miR-181b-5p	-0.641027	10.2721	0.000672568	0.00117289	966	1506.67	1024	909	965	1388	1792	1340
hsa-miR-671-5p	0.704799	6.12739	0.00069999	0.00121577	87	53	110	71	80	55	54	50
hsa-miR-221-3p	0.661389	10.5918	0.000728681	0.0012605	1891	1195.67	2206	1930	1537	1289	1077	1221
hsa-miR-301a-5p	-0.679891	6.22168	0.000752276	0.00129609	57	91.3333	45	69	57	95	93	86
hsa-miR-7974	0.722535	6.2279	0.000781986	0.00134189	93.6667	56.6667	103	94	84	55	44	71
hsa-miR-221-5p	0.737575	5.75552	0.000788716	0.00134804	67.6667	40.6667	76	73	54	41	32	49
hsa-miR-29a-3p	0.637883	9.40101	0.000809407	0.00137792	823	529	985	733	751	560	491	536
hsa-miR-320a	0.58233	13.017	0.000914728	0.00155106	9940	6639	9326	10416	10078	6770	6001	7146
hsa-miR-219a-1-3p	-0.736499	3.77245	0.000963673	0.00162762	10	16.6667	11	10	9	15	15	20
hsa-miR-574-5p	0.588889	7.97529	0.000986816	0.00166017	302.333	201	311	305	291	225	182	196
hsa-let-7g-5p	0.646523	14.6054	0.00112002	0.00187691	30419.7	19432.7	24689	37493	29077	19212	20082	19004
hsa-miR-6746-3p	0.780968	3.15558	0.00120569	0.00201261	11.3333	7	10	13	11	6	8	7
hsa-miR-1249	0.828478	3.50312	0.00147214	0.00244786	14.6667	8.66667	19	14	11	8	7	11
hsa-miR-30c-5p	0.591968	11.4787	0.00149591	0.00247778	3431.67	2276.33	3371	3381	3543	2420	2537	1872
hsa-miR-299-5p	-0.85343	5.58616	0.0015511	0.00255932	34	61.3333	52	22	28	60	61	63
hsa-miR-25-3p	0.582473	12.9817	0.00162941	0.00267822	9699.67	6477.67	10567	8817	9715	7410	5788	6235
hsa-miR-590-3p	-0.825873	3.90174	0.00163811	0.00268226	10.3333	18.6667	9	14	8	19	23	14
hsa-let-7e-3p	-0.658331	4.27475	0.00166137	0.00270999	14.6667	23	13	15	16	26	21	22
hsa-miR-3177-3p	-0.649234	5.61069	0.0016937	0.00275226	37.6667	59	37	41	35	53	51	73
hsa-miR-574-3p	0.600493	8.36574	0.00187329	0.00303261	397.667	262.333	379	388	426	309	262	216
hsa-miR-3158-3p	-0.626926	6.13211	0.00219363	0.00353784	55	84.3333	61	53	51	92	66	95
hsa-miR-548o-3p	-0.629557	6.41271	0.0024224	0.00387977	66.6667	103	69	64	67	103	80	126
hsa-miR-222-3p	0.721302	8.01992	0.00242372	0.00387977	323.333	196.333	437	272	261	177	174	238
hsa-miR-1260a	0.629066	4.79685	0.0025115	0.00400533	34	22.3333	29	32	41	22	25	20
hsa-miR-652-3p	-0.620959	6.04608	0.00258827	0.00411248	52	79.3333	53	53	50	91	86	61
hsa-miR-148b-3p	-0.506828	10.1968	0.00259845	0.00411341	969.667	1377	989	962	958	1401	1388	1342
hsa-miR-941	-0.539924	10.7122	0.00282457	0.00445493	1367	1987.33	1342	1292	1467	1962	1766	2234
hsa-miR-17-5p	-0.589738	10.7435	0.00289381	0.00454741	1368.67	2059.33	1403	1440	1263	2272	2302	1604
hsa-miR-320d	1.2041	4.62446	0.00352649	0.00552141	35	15	69	17	19	14	17	14
hsa-miR-19b-3p	-0.584121	6.58718	0.00414975	0.00647361	76.6667	114.667	80	79	71	112	140	92
hsa-let-7c-3p	-0.547768	5.2964	0.00486308	0.00755892	31.6667	46.3333	29	34	32	42	53	44
hsa-miR-19a-3p	-0.53539	6.88252	0.00502856	0.00778792	96	139	89	98	101	135	162	120
hsa-miR-374a-5p	0.51814	7.0925	0.00557148	0.00859772	161	112.333	163	163	157	117	126	94
hsa-miR-4326	-0.59576	3.91581	0.00564866	0.00868557	11.6667	18	12	11	12	17	16	21
hsa-miR-425-5p	0.483749	7.96782	0.00573574	0.00878797	292	208.667	279	316	281	213	217	196
hsa-miR-99a-5p	-0.467156	12.4932	0.00592666	0.00904818	4839.67	6690.67	4887	4550	5082	6573	6721	6778
hsa-miR-454-5p	0.497433	6.6209	0.00604213	0.00919175	115	81.3333	109	125	111	77	89	78
hsa-miR-130b-3p	0.609156	6.46161	0.00626298	0.00946514	106.667	70	114	106	100	67	91	52
hsa-miR-1292-5p	0.503957	5.46922	0.00626597	0.00946514	51.6667	36.6667	54	51	50	39	33	38
hsa-miR-26a-5p	0.477846	17.2715	0.00640102	0.00963522	184176	132247	185811	193910	172807	129725	144859	122158
hsa-miR-92a-3p	-0.453457	15.0077	0.00781975	0.0117296	27807.3	38077.3	27184	29772	26466	36973	38574	38685
hsa-miR-5010-3p	0.581076	3.51393	0.00792712	0.0118493	14	9	14	14	14	11	8	8
hsa-miR-342-3p	0.546898	6.45998	0.0082806	0.0123346	104.667	71.6667	100	112	102	83	78	54
hsa-miR-320b	0.445036	8.26236	0.0087048	0.0129217	354	260.333	345	362	355	265	255	261
hsa-miR-32-5p	0.475255	8.04609	0.00938939	0.0138898	307.667	221.333	341	278	304	238	228	198
hsa-miR-17-3p	-0.675692	3.45434	0.0101187	0.0149172	8	13	9	6	9	15	15	9
hsa-miR-30e-5p	0.468611	10.1948	0.0113256	0.0166394	1360.67	983.333	1429	1380	1273	1005	1112	833
hsa-miR-376c-3p	-0.683517	5.2729	0.0113944	0.0166833	29	47.3333	37	22	28	45	65	32
hsa-miR-1250-5p	-0.625856	5.70979	0.0114632	0.0167269	41	63	32	48	43	67	79	43
hsa-miR-106b-3p	0.456977	9.99745	0.0122584	0.0178267	1182.67	861.333	1363	1085	1100	925	824	835
hsa-miR-27a-5p	-0.495321	9.37153	0.0135654	0.0196607	549.333	774.667	574	457	617	689	714	921
hsa-miR-3661	0.74455	3.60967	0.0136907	0.0197754	15	9.33333	21	15	9	8	7	13
hsa-miR-32-3p	0.522007	5.24418	0.0141071	0.0203085	44.6667	31	42	49	43	31	38	24
hsa-miR-106a-5p	-0.585872	3.77998	0.0142252	0.0204101	10.6667	16.3333	9	11	12	19	18	12
hsa-miR-665	-0.785556	5.06409	0.0147334	0.0210214	24	42	39	12	21	37	39	50
hsa-miR-1306-5p	0.479663	5.10034	0.0147493	0.0210214	40	28.6667	44	43	33	28	29	29
hsa-miR-326	-0.57412	4.10991	0.0150419	0.0213675	13.6667	20.3333	11	13	17	19	25	17
hsa-miR-92a-1-5p	-0.506848	6.07261	0.0151686	0.0214655	55.3333	78.6667	58	56	52	61	96	79
hsa-miR-3681-5p	0.906604	3.70592	0.0152109	0.0214655	17	8.66667	26	9	16	13	4	9
hsa-miR-374a-3p	0.430059	7.97981	0.0165566	0.0232878	290	215	262	307	301	201	209	235
hsa-miR-505-3p	-0.51157	6.78895	0.0186763	0.0261835	91	129.667	87	108	78	149	141	99
hsa-miR-125b-2-3p	-0.400411	7.34893	0.0193098	0.0269834	140.333	185	140	143	138	186	184	185
hsa-miR-140-5p	0.502932	7.20259	0.0195608	0.0272454	172.667	121.667	217	151	150	145	114	106
hsa-miR-548j-5p	-0.541315	3.29708	0.0218022	0.0302691	8	11.3333	8	9	7	12	10	12
hsa-miR-664a-5p	-0.560024	3.51418	0.0221274	0.0306215	9	13.3333	12	9	6	13	12	15
hsa-miR-744-5p	0.421635	10.567	0.0225575	0.0311163	1737.33	1296.67	1669	1869	1674	1422	1090	1378
hsa-miR-505-5p	-0.518679	3.4996	0.0274982	0.03781	9	13	9	11	7	13	13	13
hsa-miR-423-3p	0.374186	14.0061	0.0282889	0.038773	18575.7	14331.7	18534	18802	18391	14731	13232	15032
hsa-miR-30e-3p	0.389357	10.1314	0.0289695	0.0395794	1272	971	1287	1244	1285	987	848	1078
hsa-miR-135b-3p	-0.48721	4.33156	0.0304952	0.0415315	16.6667	23	17	19	14	28	21	20
hsa-miR-1254	0.539727	4.89701	0.0321535	0.0436514	35.6667	24.3333	24	48	35	28	24	21
hsa-miR-15b-3p	0.450435	5.77602	0.0342036	0.0462881	63.3333	46.3333	67	67	56	49	55	35
hsa-miR-23a-3p	-0.384333	9.76461	0.0350417	0.0472733	754.333	984.333	780	794	689	1106	978	869
hsa-miR-30c-1-3p	0.404639	4.60005	0.0419669	0.0564382	27.6667	21	29	30	24	20	22	21
hsa-miR-328-3p	-0.386508	8.70062	0.0425747	0.0570616	360.333	471	349	421	311	518	465	430
hsa-miR-4473	-0.423078	3.97752	0.0426965	0.0570616	13.3333	17.6667	12	15	13	18	17	18
hsa-miR-92b-3p	-0.374543	10.9465	0.0451626	0.06017	1718.33	2228	1650	1919	1586	1921	2257	2506
hsa-miR-215-5p	-0.45924	3.5901	0.0493631	0.0655627	10	13.3333	8	10	12	14	12	14
hsa-miR-1260b	0.414414	5.08137	0.0528343	0.0699565	39	29	34	36	47	29	34	24
hsa-miR-146b-5p	-0.357275	10.0599	0.0547676	0.0722933	935.667	1198.67	1002	872	933	1005	1264	1327
hsa-miR-140-3p	0.368709	9.31051	0.058589	0.0771002	715.667	554	688	753	706	680	471	511
hsa-miR-181a-2-3p	-0.377458	10.9198	0.0601515	0.0788634	1685	2189.33	1726	1501	1828	1840	2031	2697
hsa-miR-454-3p	0.418924	6.0852	0.0602965	0.0788634	78	58.3333	71	90	73	53	76	46
hsa-miR-584-5p	-0.346778	10.3558	0.0620401	0.0808972	1153.33	1467	1176	1056	1228	1636	1241	1524
hsa-miR-20a-5p	-0.360273	11.5801	0.0640942	0.0833224	2680.67	3441.67	2742	2841	2459	3833	3758	2734
hsa-miR-589-5p	0.377096	8.3195	0.0652748	0.0846009	360.667	277.667	394	350	338	318	210	305
hsa-miR-149-5p	-0.339551	8.14325	0.0657554	0.084967	249.667	315.333	231	248	270	330	345	271
hsa-miR-191-5p	0.338826	12.5271	0.0707811	0.0911865	6592.33	5212.33	6576	7245	5956	5248	5916	4473
hsa-miR-577	-0.402545	6.86236	0.0752932	0.0967089	100	132	84	124	92	152	144	100
hsa-miR-340-5p	0.328871	9.58788	0.0769778	0.0983365	856.667	682.333	781	966	823	672	767	608
hsa-miR-128-3p	-0.307049	13.2677	0.0770188	0.0983365	8817	10908	8080	9328	9043	10356	10776	11592
hsa-let-7a-5p	0.324822	15.6976	0.0798417	0.101638	59100.7	47185.7	50648	65024	61630	42900	46767	51890
hsa-miR-183-5p	-0.305818	12.4127	0.091992	0.116759	4876.33	6027.67	5366	4816	4447	6074	5375	6634
hsa-miR-1307-5p	-0.34986	5.2993	0.0957916	0.121223	34.3333	44	42	26	35	42	45	45
hsa-miR-1304-3p	-0.35609	6.13487	0.104068	0.13131	61.3333	78.6667	54	72	58	86	59	91
hsa-miR-29b-3p	0.477133	3.70635	0.105419	0.132624	15.3333	11	22	8	16	11	11	11
hsa-miR-1908-5p	0.303115	5.84012	0.109804	0.137737	63.3333	51.3333	56	74	60	51	50	53
hsa-miR-6747-3p	-0.310353	6.32945	0.111027	0.138865	71.6667	89	68	73	74	77	83	107
hsa-miR-4791	0.360163	3.66346	0.118932	0.14832	14.3333	11	15	14	14	12	8	13
hsa-miR-128-1-5p	-0.388506	3.97069	0.12759	0.158655	13.3333	17.6667	11	19	10	19	16	18
hsa-miR-92b-5p	-0.296684	5.82289	0.139052	0.172408	50.6667	62	45	60	47	53	64	69
hsa-miR-96-5p	0.273265	7.69808	0.154436	0.190479	227	188	259	231	191	190	206	168
hsa-miR-3613-5p	-0.256076	6.81865	0.154515	0.190479	102.667	122.667	95	107	106	133	114	121
hsa-miR-628-5p	-0.360348	3.25571	0.156497	0.192371	8.33333	10.3333	8	11	6	11	10	10
hsa-miR-125a-5p	-0.25532	11.9671	0.158079	0.19376	3650	4357	3938	3531	3481	4228	4941	3902
hsa-miR-330-5p	-0.283856	4.15741	0.160018	0.195217	15.6667	19	17	14	16	18	20	19
hsa-miR-425-3p	-0.32137	4.97914	0.160178	0.195217	27.6667	34.6667	24	27	32	40	39	25
hsa-miR-107	-0.29885	6.7082	0.163547	0.198758	93.6667	115	88	106	87	137	122	86
hsa-miR-1287-5p	0.282821	4.06122	0.164034	0.198787	18	15.3333	17	20	17	16	14	16
hsa-miR-320c	0.258046	5.49473	0.164769	0.199115	49	41	48	54	45	44	39	40
hsa-miR-576-5p	0.339161	4.42373	0.171426	0.206578	23.6667	19	31	22	18	22	14	21
hsa-miR-504-5p	-0.285543	7.30403	0.17323	0.208167	142.333	173.667	132	158	137	136	169	216
hsa-miR-194-5p	-0.261405	5.95084	0.179289	0.214847	56.3333	67.3333	52	63	54	66	77	59
hsa-miR-196b-5p	0.243842	7.19898	0.179888	0.214963	159.333	134.333	176	153	149	140	142	121
hsa-miR-1291	-0.351977	3.57585	0.183107	0.218203	10.3333	13.3333	9	10	12	11	19	10
hsa-miR-449c-5p	0.291527	4.00672	0.189283	0.224938	17.3333	14.3333	21	16	15	13	14	16
hsa-miR-27a-3p	-0.265764	11.2607	0.191647	0.227117	2228.33	2678.67	2823	1831	2031	2698	2528	2810
hsa-miR-106b-5p	0.267298	7.11042	0.198085	0.2341	151	125.667	140	162	151	135	148	94
hsa-miR-1303	-0.27519	4.754	0.20194	0.238	24	29.3333	25	28	19	26	28	34
hsa-miR-23b-5p	0.305178	6.16415	0.203217	0.238849	79.6667	64.3333	55	102	82	53	70	70
hsa-miR-6758-3p	-0.304203	3.34923	0.205176	0.240494	9.33333	11.3333	8	12	8	10	12	12
hsa-miR-3605-3p	-0.280405	4.65455	0.219557	0.256648	22.6667	27.3333	23	19	26	22	25	35
hsa-miR-501-5p	0.224028	6.52447	0.224651	0.26189	99	84.6667	108	94	95	92	87	75
hsa-miR-1271-5p	0.236397	5.52085	0.228764	0.265961	49.6667	42	47	59	43	46	41	39
hsa-miR-3176	-0.290969	3.30768	0.241768	0.28032	8.66667	10.3333	10	9	7	10	8	13
hsa-miR-4659a-3p	-0.306751	3.31026	0.249689	0.287976	8.66667	10.3333	8	11	7	13	8	10
hsa-miR-23b-3p	-0.233582	8.33765	0.249714	0.287976	297.333	349.333	272	330	290	375	402	271
hsa-miR-24-1-5p	-0.280909	3.06895	0.250809	0.288464	7.66667	9	6	7	10	8	10	9
hsa-miR-7706	0.209329	7.69704	0.252215	0.289305	222.667	192.333	206	236	226	187	172	218
hsa-miR-1343-3p	-0.24257	5.43529	0.25571	0.292532	39.6667	46.6667	40	46	33	50	38	52
hsa-miR-93-5p	0.231255	10.9769	0.267881	0.305641	2176.67	1854.33	2446	2124	1960	2213	1939	1411
hsa-miR-3173-5p	-0.211101	5.19107	0.301274	0.34283	33.3333	39	32	40	28	38	43	36
hsa-let-7c-5p	-0.1804	11.7052	0.3251	0.368963	3130.67	3547.33	2691	3343	3358	3288	3471	3883
hsa-miR-1307-3p	-0.188546	11.4738	0.327046	0.370192	2658.33	3029.33	3151	2358	2466	3204	2656	3228
hsa-miR-942-5p	0.203122	6.06301	0.33349	0.376493	71.6667	62	78	78	59	76	56	54
hsa-miR-338-5p	-0.267993	7.34209	0.337839	0.380402	147.333	177	116	177	149	195	234	102
hsa-miR-340-3p	0.168872	6.13413	0.352999	0.39643	74.3333	66.3333	69	73	81	64	65	70
hsa-miR-26a-2-3p	0.173302	5.5718	0.372645	0.417402	50.3333	44.6667	50	49	52	47	50	37
hsa-miR-30b-3p	-0.237452	3.21219	0.383267	0.428182	8.33333	9.66667	7	9	9	11	11	7
hsa-miR-1299	0.218099	4.22975	0.388808	0.43247	20	17.3333	25	17	18	22	11	19
hsa-miR-186-5p	-0.170675	9.65504	0.389122	0.43247	758.333	854	741	825	709	837	1032	693
hsa-miR-1255a	0.17887	5.74085	0.395266	0.438163	56.6667	50	51	64	55	54	38	58
hsa-miR-10a-5p	0.157566	13.1287	0.39676	0.438686	9444.67	8467.67	9311	9916	9107	8292	7220	9891
hsa-miR-125b-5p	0.149668	9.93768	0.402982	0.44442	1031.33	929.667	1148	972	974	936	851	1002
hsa-miR-4677-3p	-0.242083	3.45017	0.416922	0.457457	9.66667	11.6667	10	12	7	13	7	15
hsa-miR-26b-5p	0.175107	10.1415	0.416936	0.457457	1198	1061	1021	1467	1106	1072	1264	847
hsa-miR-374b-5p	0.15138	8.66811	0.423135	0.463074	428	385.333	426	460	398	452	375	329
hsa-miR-182-5p	0.14215	13.3143	0.431732	0.47128	10687.3	9685	11969	10438	9655	9770	8821	10464
hsa-miR-1296-5p	-0.20579	3.06755	0.455727	0.49621	7.66667	9	7	9	7	10	11	6
hsa-miR-576-3p	0.148693	5.49268	0.461741	0.501486	47.3333	42.6667	44	43	55	45	36	47
hsa-miR-103a-3p	-0.141872	13.2734	0.463838	0.502491	9415	10387.7	8453	11025	8767	11691	10521	8951
hsa-miR-27b-3p	0.126068	12.84	0.466042	0.503607	7652	7012	7536	7758	7662	7731	6769	6536
hsa-miR-548k	0.130856	5.36543	0.49004	0.528208	43	39	45	46	38	40	41	36
hsa-miR-548u	-0.190179	3.47605	0.494195	0.531353	10	11.3333	12	9	9	14	7	13
hsa-miR-22-3p	0.115958	10.5358	0.501764	0.537653	1544	1425	1644	1516	1472	1352	1526	1397
hsa-miR-30d-3p	-0.146948	3.9311	0.502561	0.537653	14.3333	16	12	14	17	17	16	15
hsa-miR-374b-3p	0.17579	5.00852	0.52191	0.556964	34.3333	30	22	49	32	36	31	23
hsa-miR-151a-5p	0.137282	4.98193	0.538673	0.573426	33.3333	30	26	42	32	30	34	26
hsa-let-7e-5p	-0.101672	11.4088	0.568928	0.604134	2623	2814.33	2661	2659	2549	2472	2807	3164
hsa-miR-191-3p	0.138469	4.03314	0.570653	0.604469	17.3333	15.6667	13	19	20	14	19	14
hsa-miR-3909	0.115248	5.04584	0.585203	0.618355	34	31.6667	39	36	27	31	28	36
hsa-miR-135b-5p	0.10862	7.0947	0.58742	0.619172	141.667	131.333	162	125	138	155	130	109
hsa-miR-345-5p	0.0966891	7.41157	0.600305	0.631203	175.667	164.667	176	188	163	174	179	141
hsa-miR-125a-3p	-0.102018	6.3123	0.611045	0.640925	76.3333	82.3333	82	73	74	76	70	101
hsa-miR-1278	-0.108925	4.43936	0.630978	0.660219	20.6667	22.3333	18	27	17	24	23	20
hsa-miR-22-5p	0.090525	4.93984	0.636198	0.664061	31.6667	29.6667	30	32	33	30	27	32
hsa-miR-27b-5p	-0.0866924	7.78443	0.653897	0.680609	213.667	227	186	207	248	196	239	246
hsa-miR-10a-3p	-0.0993624	5.08822	0.655225	0.680609	32.6667	34.6667	27	41	30	39	33	32
hsa-miR-93-3p	-0.107247	4.63173	0.673914	0.698331	23.6667	25.6667	26	23	22	29	32	16
hsa-let-7a-3p	-0.071407	7.90289	0.681314	0.704298	233	245	236	233	230	233	268	234
hsa-miR-30b-5p	0.108452	4.6337	0.686082	0.707522	25.3333	24	30	25	21	25	32	15
hsa-miR-330-3p	0.0741639	7.78092	0.689384	0.709223	225.333	214.333	199	255	222	239	201	203
hsa-miR-192-5p	-0.0695364	9.70394	0.694959	0.713247	813.667	854	868	746	827	801	820	941
hsa-miR-130a-3p	-0.0743222	5.73836	0.709789	0.726729	51.6667	54.6667	53	51	51	54	65	45
hsa-miR-628-3p	-0.0634756	3.30108	0.774234	0.790825	9.33333	10.3333	11	7	10	9	10	12
hsa-miR-126-3p	-0.0643516	5.32694	0.797484	0.812639	39	41	45	31	41	26	42	55
hsa-miR-2277-5p	0.0546726	4.42191	0.815962	0.829497	21.6667	20.6667	17	29	19	27	18	17
hsa-miR-125b-1-3p	-0.0351596	7.7476	0.881463	0.892075	212.333	217.667	254	187	196	177	180	296
hsa-miR-30d-5p	-0.02521	13.4793	0.881678	0.892075	11320.3	11519.7	11196	11879	10886	12009	11320	11230
hsa-miR-151a-3p	-0.0283906	13.1512	0.890388	0.898769	9007.67	9186.33	9680	8460	8883	9311	7013	11235
hsa-miR-181a-3p	0.0228198	4.84602	0.908715	0.915114	29	28.3333	29	26	32	29	25	31
hsa-miR-3144-5p	-0.0159615	2.96234	0.920213	0.924295	7.33333	8	11	5	6	6	9	9
hsa-miR-548e-3p	0.0165986	5.31484	0.923466	0.924295	39.6667	39.3333	41	42	36	47	35	36
hsa-miR-4443	-0.0344623	3.2587	0.924295	0.924295	9.33333	9.33333	10	8	10	11	6	11

## Sheet: DE_miRNA_shSNAIL_vs_shCTRL_1
DE_miRNA_shSNAIL_vs_shCTRL_1
names	logFC	logCPM	PValue	FDR	shCTRL AVG	shSNAIL AVG	shSNAIL:SS1	shSNAIL:SS3	shSNAIL:SS2	shCTRL:SC2	shCTRL:SC3	shCTRL:SC1
hsa-miR-452-5p	-10.7334	9.95294	3.37574e-174	1.46845e-171	1979	1	2	1	0	1943	1794	2200
hsa-miR-1269a	-9.76718	8.07973	6.92899e-156	1.50706e-153	538	0.666667	1	1	0	585	465	564
hsa-miR-218-5p	-11.071	7.47096	1.45094e-142	2.10386e-140	352.333	0	0	0	0	339	292	426
hsa-miR-28-3p	5.10142	9.52089	3.57157e-113	3.88408e-111	41.3333	1429	1468	1371	1448	41	37	46
hsa-miR-28-5p	5.42523	6.43373	1.15281e-94	1.00294e-92	4	170.333	169	167	175	5	3	4
hsa-miR-199b-5p	-6.51629	6.53018	4.50783e-94	3.26817e-92	180.667	1.66667	1	1	3	149	193	200
hsa-miR-1269b	-11.784	4.61884	1.1184e-83	6.95004e-82	47	0	0	0	0	45	41	55
hsa-miR-193a-5p	4.44601	7.95101	6.1829e-75	3.36195e-73	21.6667	474.333	472	471	480	21	17	27
hsa-miR-412-5p	-4.1469	8.20915	4.10708e-71	1.98509e-69	558	31.6667	26	34	35	587	594	493
hsa-miR-139-5p	6.52955	5.56922	2.01078e-65	8.74688e-64	1	95.3333	68	138	80	1	1	1
hsa-miR-200c-3p	-3.77438	7.00808	1.50476e-64	5.95065e-63	238	17.3333	18	18	16	244	257	213
hsa-miR-541-3p	-4.31884	5.8947	4.71699e-63	1.70991e-61	111.333	5.33333	5	4	7	100	114	120
hsa-miR-105-5p	-6.71863	4.34138	2.2064e-61	7.38294e-60	38.3333	0.333333	1	0	0	39	31	45
hsa-miR-548h-5p	-10.8109	3.69037	5.84354e-61	1.81567e-59	24	0	0	0	0	24	20	28
hsa-miR-3148	10.3228	3.00698	9.70744e-56	2.81516e-54	0	17.3333	13	20	19	0	0	0
hsa-miR-873-3p	-8.79074	3.91316	1.56341e-53	4.25052e-52	28.3333	0	0	0	0	31	35	19
hsa-miR-143-3p	-5.25522	9.07271	2.16794e-53	5.54737e-52	1047.67	27.3333	42	19	21	1277	875	991
hsa-miR-1180-3p	-3.27039	8.67616	4.16044e-51	1.00544e-49	739.667	76.6667	92	68	70	734	740	745
hsa-miR-767-5p	-6.14902	3.8109	8.58788e-51	1.96617e-49	26	0	0	0	0	34	21	23
hsa-miR-1197	-3.8263	5.20386	1.44579e-50	3.1446e-49	67	5	5	4	6	69	73	59
hsa-miR-431-5p	-3.7605	6.48694	4.99657e-45	1.035e-43	165.333	12	14	8	14	174	187	135
hsa-miR-302a-5p	-8.07474	3.23797	8.52707e-45	1.68604e-43	17	0	0	0	0	17	12	22
hsa-miR-139-3p	5.93292	4.55392	1.25482e-44	2.37325e-43	0.666667	47.3333	34	73	35	0	1	1
hsa-miR-129-5p	-3.31731	7.49709	2.26593e-43	4.10701e-42	326.667	32.6667	33	37	28	258	348	374
hsa-miR-4652-5p	-9.77621	2.72874	7.13736e-43	1.2419e-41	11.6667	0	0	0	0	10	13	12
hsa-miR-200b-3p	-3.64549	6.28955	3.25848e-41	5.45168e-40	143	11.6667	11	9	15	150	167	112
hsa-miR-873-5p	-9.63012	2.59477	5.98923e-41	9.64931e-40	10.6667	0	0	0	0	10	11	11
hsa-miR-224-5p	-10.6819	10.1448	1.2177e-40	1.89179e-39	2260.67	1.33333	4	0	0	2100	1731	2951
hsa-miR-95-3p	6.42275	6.67548	2.34263e-40	3.51395e-39	2.33333	203.667	130	218	263	3	3	1
hsa-miR-486-5p	2.74273	13.5292	9.04991e-40	1.31224e-38	3073.67	20572	20314	20623	20779	2763	3616	2842
hsa-miR-365b-5p	4.41281	2.70506	4.88978e-39	6.86146e-38	0.666667	13.3333	16	12	12	1	0	1
hsa-miR-380-5p	-3.09583	7.49848	1.19553e-38	1.62517e-37	322	37.6667	45	30	38	267	348	351
hsa-miR-676-3p	4.40647	3.13744	1.9509e-36	2.57164e-35	0.666667	17.6667	15	15	23	0	1	1
hsa-miR-668-3p	-4.13354	3.7118	3.78173e-34	4.83839e-33	23.3333	1.33333	1	1	2	24	27	19
hsa-miR-3928-3p	2.94361	4.65083	7.18572e-34	8.93082e-33	5.66667	45.3333	43	52	41	5	5	7
hsa-miR-202-5p	4.1609	2.71273	1.25311e-33	1.51418e-32	0.666667	13.3333	11	14	15	1	1	0
hsa-miR-302b-3p	-9.32688	2.32048	3.02629e-33	3.55793e-32	8.33333	0	0	0	0	6	9	10
hsa-miR-431-3p	-3.08153	6.17009	4.89592e-33	5.60454e-32	127	15	17	10	18	110	144	127
hsa-miR-1185-1-3p	-2.41395	7.74966	1.59037e-32	1.77387e-31	361	67.6667	74	65	64	335	399	349
hsa-miR-4798-5p	4.81185	2.33159	2.26128e-31	2.45914e-30	0.333333	10	12	6	12	0	1	0
hsa-miR-543	-2.24002	11.4908	4.62982e-29	4.91213e-28	4749	1005.33	1112	920	984	4317	5144	4786
hsa-miR-196a-5p	2.45525	8.84707	9.84184e-29	1.01933e-27	142.333	779.667	794	850	695	171	139	117
hsa-miR-541-5p	-3.67219	2.95099	3.12074e-28	3.15703e-27	13	1	1	1	1	13	12	14
hsa-miR-3129-5p	-3.16489	4.84244	5.17964e-28	5.12078e-27	50	5.33333	4	7	5	45	40	65
hsa-miR-455-3p	2.4534	7.61268	1.12803e-27	1.09043e-26	60.6667	332	398	307	291	63	51	68
hsa-miR-1910-5p	-3.15853	3.61779	9.47581e-26	8.96082e-25	20.6667	2.33333	3	3	1	23	18	21
hsa-miR-181d-5p	-2.24141	8.37746	6.57664e-25	6.08689e-24	547.667	115.333	129	118	99	629	553	461
hsa-miR-323b-3p	-2.24631	8.85295	1.0556e-24	9.56635e-24	762.333	160.667	187	153	142	647	888	752
hsa-miR-484	2.03379	9.02745	3.21961e-24	2.85822e-23	205.333	839.667	775	895	849	221	216	179
hsa-miR-502-3p	2.13187	9.12375	8.82807e-24	7.68042e-23	207.333	909.333	899	920	909	215	241	166
hsa-miR-433-3p	-2.54283	9.67855	2.90859e-23	2.48086e-22	1397.33	239.667	279	225	215	1573	1665	954
hsa-miR-7151-3p	-4.68053	2.28092	5.6659e-23	4.73975e-22	8	0.333333	0	0	1	5	10	9
hsa-miR-487a-3p	-2.60539	4.94501	6.34854e-23	5.21059e-22	51.6667	8.33333	7	11	7	54	60	41
hsa-miR-329-3p	-2.10119	8.59293	1.97414e-22	1.59028e-21	625	145.333	163	128	145	579	744	552
hsa-miR-500a-5p	2.22182	4.85984	2.42337e-22	1.91666e-21	10.3333	48	52	49	43	9	12	10
hsa-miR-660-5p	2.36049	9.06175	2.51901e-22	1.95673e-21	174.333	895	893	897	895	184	218	121
hsa-miR-495-3p	-2.30988	8.18931	4.34641e-22	3.317e-21	484.333	97.6667	129	83	81	528	484	441
hsa-miR-532-5p	1.93697	14.399	8.86439e-22	6.56164e-21	8947.67	34260.3	35798	31625	35358	7890	10298	8655
hsa-miR-206	2.3551	13.8674	8.8997e-22	6.56164e-21	4887	25004	28397	21251	25364	4644	3718	6299
hsa-miR-362-5p	2.40685	8.52997	9.27365e-22	6.7234e-21	117.333	622.667	678	599	591	136	138	78
hsa-miR-3129-3p	-2.41929	4.51391	1.65893e-21	1.18301e-20	37	6.66667	6	7	7	40	28	43
hsa-miR-181c-3p	-2.45015	5.06946	1.97626e-21	1.38657e-20	55.3333	10	11	6	13	56	59	51
hsa-miR-432-5p	-2.24494	10.4778	5.23343e-21	3.61356e-20	2354	496.667	625	354	511	2307	2440	2315
hsa-miR-409-5p	-2.37664	8.05349	9.16785e-21	6.23127e-20	444.333	85.3333	111	61	84	377	516	440
hsa-miR-487b-3p	-2.07047	6.40359	1.88913e-20	1.26426e-19	135.667	32.3333	39	27	31	139	150	118
hsa-miR-1185-2-3p	-1.99347	6.2431	3.74386e-20	2.46755e-19	120	30	30	32	28	112	143	105
hsa-miR-629-5p	-1.75857	9.62703	7.65355e-20	4.9691e-19	1219.67	360.667	327	386	369	1147	1232	1280
hsa-miR-889-3p	-2.18049	10.0716	1.50651e-19	9.6372e-19	1762	388.667	491	290	385	1501	1952	1833
hsa-miR-30a-5p	1.77169	13.2198	1.80909e-18	1.14051e-17	4322.33	14759	16017	12873	15387	3800	4622	4545
hsa-miR-370-5p	-1.95123	5.49848	1.96646e-18	1.22201e-17	70.3333	18	16	18	20	61	82	68
hsa-miR-410-3p	-2.26293	6.60129	3.63232e-18	2.22543e-17	159.333	33	38	24	37	187	172	119
hsa-miR-382-3p	-1.97068	8.37058	1.9962e-17	1.19392e-16	526.333	134.333	150	112	141	416	646	517
hsa-miR-378a-5p	2.09783	5.16976	2.0036e-17	1.19392e-16	13.6667	59	65	56	56	16	16	9
hsa-miR-758-3p	-2.04022	8.39155	4.41475e-17	2.59516e-16	539	131.333	165	92	137	524	589	504
hsa-miR-329-5p	-1.8437	5.42301	5.53864e-17	3.21241e-16	66	18	20	16	18	56	73	69
hsa-miR-483-3p	-2.36674	9.20368	1.03827e-16	5.94273e-16	986.333	191.333	169	167	238	1274	1069	616
hsa-miR-335-5p	1.75225	9.57774	1.69218e-16	9.55972e-16	350	1179	1057	1304	1176	394	373	283
hsa-miR-409-3p	-1.95986	13.483	2.60708e-16	1.45395e-15	18215.3	4682.67	6097	3536	4415	16486	17962	20198
hsa-miR-378a-3p	1.74854	13.4	3.03759e-16	1.6726e-15	4958.33	16660.7	14737	17292	17953	4520	6027	4328
hsa-miR-412-3p	-2.98538	2.964	3.24356e-16	1.76368e-15	12.6667	1.33333	3	0	1	14	10	14
hsa-miR-30a-3p	1.63051	10.7121	3.39702e-16	1.82433e-15	819.333	2536.33	2614	2345	2650	710	818	930
hsa-miR-200a-3p	-3.23609	2.65159	3.98143e-16	2.1121e-15	10.3333	1	0	2	1	11	13	7
hsa-miR-532-3p	1.92833	6.5714	4.15398e-16	2.17708e-15	40	151	172	137	144	40	50	30
hsa-miR-323a-3p	-1.84553	11.0239	8.04049e-16	4.16382e-15	3256.33	906	1155	732	831	2923	3650	3196
hsa-miR-486-3p	3.05299	11.3986	8.20548e-16	4.19927e-15	580.667	4819.67	3951	5289	5219	235	761	746
hsa-miR-154-3p	-2.39698	2.89174	1.23168e-15	6.23e-15	11.3333	2	2	2	2	12	13	9
hsa-miR-937-3p	-1.94159	5.05291	1.50062e-15	7.50312e-15	51.6667	13.3333	15	15	10	51	44	60
hsa-miR-500a-3p	1.7449	11.4628	1.62554e-15	8.03534e-15	1297.33	4348.33	3999	4642	4404	1209	1618	1065
hsa-miR-493-5p	-1.76826	13.1092	1.89702e-15	9.27196e-15	13661	4010	4465	3374	4191	10966	16140	13877
hsa-miR-30c-2-3p	1.55941	7.93296	2.04105e-15	9.86507e-15	123.667	365	368	355	372	107	136	128
hsa-miR-615-3p	-1.69821	9.41987	2.53211e-15	1.21041e-14	1046	322.333	307	387	273	950	1004	1184
hsa-miR-21-3p	1.78861	6.25983	6.24067e-15	2.95075e-14	34.6667	119.333	140	105	113	41	27	36
hsa-miR-501-3p	1.60094	11.0025	1.22175e-14	5.71465e-14	1017.33	3086.33	2972	3348	2939	992	1205	855
hsa-miR-4684-3p	-2.25582	3.00507	1.51565e-14	7.01393e-14	12.3333	2.66667	3	3	2	13	10	14
hsa-miR-21-5p	1.75428	17.0491	1.68226e-14	7.70296e-14	62014	209211	228792	176543	222297	54312	53195	78535
hsa-miR-483-5p	-2.09565	7.62002	2.10717e-14	9.5481e-14	317.667	74.3333	73	56	94	422	301	230
hsa-miR-654-5p	-1.74643	9.5325	2.26557e-14	1.016e-13	1140	339.667	423	254	342	1087	1092	1241
hsa-miR-188-5p	1.81037	5.91574	4.25192e-14	1.88733e-13	27.3333	94.3333	110	89	84	30	32	20
hsa-miR-378d	1.66169	6.31087	4.86805e-14	2.13899e-13	38	120.667	97	121	144	39	41	34
hsa-miR-618	-1.52777	7.13755	8.87274e-14	3.85964e-13	208.333	72	62	84	70	198	205	222
hsa-miR-195-3p	-2.49359	5.42299	1.431e-13	6.16321e-13	71.6667	12.6667	13	17	8	75	41	99
hsa-miR-500b-3p	1.55028	5.96754	1.5901e-13	6.78132e-13	32	93.6667	108	80	93	29	34	33
hsa-miR-132-3p	2.01383	4.41393	1.65629e-13	6.99502e-13	8.33333	34.6667	47	25	32	8	7	10
hsa-miR-193b-5p	1.66316	5.70703	1.92804e-13	8.06442e-13	25.3333	79.6667	82	78	79	29	19	28
hsa-miR-561-5p	-2.24852	2.57188	2.84835e-13	1.18003e-12	8.66667	1.66667	2	2	1	8	8	10
hsa-miR-133b	1.91759	3.22091	5.03962e-13	2.06815e-12	4	15	15	17	13	5	4	3
hsa-miR-539-5p	-1.92625	4.79608	5.12007e-13	2.08152e-12	43	11.3333	13	8	13	33	43	53
hsa-miR-146a-5p	-1.84018	3.63331	8.09236e-13	3.25942e-12	18.6667	5	5	6	4	19	20	17
hsa-miR-24-2-5p	-1.54026	7.50365	8.44386e-13	3.3698e-12	269	92.6667	94	90	94	276	211	320
hsa-miR-199a-5p	-1.35412	10.0557	8.86588e-13	3.50605e-12	1529.33	598	596	570	628	1664	1419	1505
hsa-miR-16-5p	1.41054	8.11777	2.60413e-12	1.02054e-11	152	404	405	433	374	175	132	149
hsa-miR-339-5p	1.47263	5.4222	3.63484e-12	1.41175e-11	22.6667	63.3333	72	56	62	23	25	20
hsa-miR-539-3p	-1.70763	6.41551	3.81506e-12	1.46863e-11	129.667	39.6667	49	27	43	121	146	122
hsa-miR-214-5p	-1.40314	5.76998	5.1731e-12	1.97395e-11	78.3333	29.6667	30	29	30	87	70	78
hsa-miR-378c	1.55773	7.73075	7.14595e-12	2.70303e-11	108	317.333	332	292	328	122	124	78
hsa-miR-877-5p	-1.5962	4.617	1.09114e-11	4.09178e-11	36	11.6667	14	12	9	40	37	31
hsa-miR-214-3p	-1.40488	7.90333	1.4302e-11	5.31741e-11	347	131	149	124	120	406	322	313
hsa-miR-455-5p	1.51601	9.90477	1.76989e-11	6.52458e-11	497	1421	1748	1253	1262	437	458	596
hsa-miR-410-5p	-1.82182	4.22617	1.79945e-11	6.57782e-11	28.3333	8	8	9	7	28	37	20
hsa-miR-370-3p	-1.61671	13.0971	2.10623e-11	7.63508e-11	13214.7	4308.67	5549	3364	4013	10761	15042	13841
hsa-miR-1468-5p	-1.64594	3.74876	2.92729e-11	1.05237e-10	19.3333	6.33333	5	8	6	19	21	18
hsa-miR-494-3p	-1.50957	9.9095	3.31751e-11	1.18288e-10	1422.67	499.333	591	456	451	1356	1760	1152
hsa-miR-422a	1.61501	3.77807	3.66672e-11	1.29677e-10	7	21	17	23	23	8	7	6
hsa-miR-493-3p	-1.80687	11.1131	4.31162e-11	1.51254e-10	3444.33	984.667	1394	636	924	3050	3627	3656
hsa-miR-487b-5p	-1.84456	3.38005	4.81121e-11	1.6743e-10	15.3333	4.33333	4	4	5	18	17	11
hsa-miR-760	1.30395	6.80599	6.55807e-11	2.2641e-10	64.6667	159.667	149	185	145	64	67	63
hsa-miR-1226-3p	-1.56722	5.00059	6.82935e-11	2.33919e-10	47	15.6667	13	18	16	45	57	39
hsa-let-7b-5p	1.25274	11.7269	8.84315e-11	3.00529e-10	2004	4775.67	4226	4888	5213	2061	1859	2092
hsa-miR-210-3p	1.66899	7.23607	1.45097e-10	4.89279e-10	72.3333	230	175	267	248	65	97	55
hsa-miR-127-3p	-1.43705	9.56411	2.63771e-10	8.82619e-10	1104.67	408	499	319	406	927	1166	1221
hsa-miR-1268a	1.75851	5.85061	3.24222e-10	1.07661e-09	26.6667	89.6667	120	80	69	32	18	30
hsa-miR-185-5p	1.1855	11.7757	3.31927e-10	1.09385e-09	2141.67	4871.33	4484	5244	4886	2242	2177	2006
hsa-miR-3615	1.23177	9.01812	4.11586e-10	1.34616e-09	309.667	727.667	653	772	758	287	292	350
hsa-miR-15b-5p	1.23389	6.78265	4.28981e-10	1.39259e-09	65.6667	154.667	162	161	141	72	66	59
hsa-let-7b-3p	1.47983	6.15039	4.37865e-10	1.4109e-09	37.6667	105	106	104	105	50	28	35
hsa-miR-7-5p	-1.38806	14.578	5.85616e-10	1.87311e-09	35391.3	13522	13179	14073	13314	26987	34376	44811
hsa-miR-133a-3p	2.19109	4.29974	6.12537e-10	1.94492e-09	7.33333	33	29	35	35	12	6	4
hsa-miR-1268b	1.8097	5.83109	8.41804e-10	2.65351e-09	25.3333	89	117	78	72	36	17	23
hsa-miR-3691-5p	-1.83219	2.93271	8.8571e-10	2.77182e-09	11	3.33333	2	5	3	10	12	11
hsa-miR-16-2-3p	1.16474	9.68412	1.49714e-09	4.6295e-09	507.667	1137.67	1177	1059	1177	558	452	513
hsa-miR-337-3p	-1.43699	6.55388	1.5006e-09	4.6295e-09	136.333	50.3333	61	39	51	167	126	116
hsa-miR-99b-3p	-1.26963	10.0562	1.51959e-09	4.65508e-09	1504.33	624	741	584	547	1321	1491	1701
hsa-miR-369-5p	-1.44105	6.34444	1.66485e-09	5.0644e-09	117.667	43.6667	56	31	44	113	111	129
hsa-miR-199b-3p	-1.21731	9.72425	3.2884e-09	9.9337e-09	1182	508.333	436	585	504	1256	1262	1028
hsa-miR-654-3p	-1.30262	10.8616	3.55896e-09	1.06769e-08	2647	1073	1317	827	1075	2784	2755	2402
hsa-miR-4707-5p	1.36364	4.35888	3.66659e-09	1.09244e-08	11.6667	29.6667	26	33	30	11	14	10
hsa-miR-193b-3p	1.73523	5.07432	4.75479e-09	1.40703e-08	15.6667	52.3333	71	49	37	22	12	13
hsa-miR-190a-5p	1.98234	2.94647	4.98196e-09	1.46429e-08	3.33333	12.3333	17	6	14	4	3	3
hsa-miR-487a-5p	-1.73405	4.84642	5.16902e-09	1.50908e-08	43.3333	13	19	9	11	51	47	32
hsa-miR-3607-3p	1.61381	3.21189	6.36714e-09	1.84647e-08	4.66667	14.3333	18	12	13	6	3	5
hsa-miR-378i	1.40167	7.56587	9.61488e-09	2.76349e-08	104.333	275.333	211	337	278	122	111	80
hsa-miR-1262	-1.51345	5.27839	9.65634e-09	2.76349e-08	56.6667	19.6667	16	24	19	42	53	75
hsa-miR-4741	1.40769	3.08566	1.16184e-08	3.30326e-08	4.66667	12.6667	12	13	13	5	4	5
hsa-miR-1	1.64129	12.5568	1.24342e-08	3.51225e-08	2925.33	9126	5857	9429	12092	3314	3389	2073
hsa-miR-379-3p	-1.31866	6.24978	1.54795e-08	4.34424e-08	108	43.3333	47	41	42	112	133	79
hsa-miR-369-3p	-1.22547	6.06151	1.69916e-08	4.73803e-08	93	40	40	40	40	102	105	72
hsa-miR-335-3p	1.11838	12.9966	2.00899e-08	5.56632e-08	5154.67	11191.3	10215	10453	12906	5520	5330	4614
hsa-miR-199a-3p	-1.15842	9.97881	2.32709e-08	6.40686e-08	1393	624	540	679	653	1554	1465	1160
hsa-miR-6868-3p	-1.63642	2.74177	2.48069e-08	6.78681e-08	9.66667	3	4	2	3	8	11	10
hsa-miR-2110	1.23427	5.88462	2.55884e-08	6.95684e-08	35.3333	83.3333	93	74	83	40	27	39
hsa-miR-625-3p	1.08216	6.89528	3.46966e-08	9.37454e-08	76.3333	162	148	169	169	69	75	85
hsa-miR-378e	2.11993	3.37506	3.96638e-08	1.06505e-07	4	17.3333	29	10	13	5	4	3
hsa-miR-127-5p	-1.19101	7.3383	4.59439e-08	1.22611e-07	224.333	98	109	75	110	209	249	215
hsa-miR-382-5p	-1.36046	10.8378	6.06443e-08	1.60841e-07	2633.33	1025.67	1418	743	916	2770	2757	2373
hsa-miR-499a-5p	1.31253	4.6287	6.10086e-08	1.60841e-07	14.3333	35.6667	27	43	37	17	14	12
hsa-miR-485-3p	-1.16645	8.50141	6.34509e-08	1.66272e-07	501	223	263	180	226	523	549	431
hsa-miR-10b-5p	1.10073	5.62328	6.40611e-08	1.66866e-07	31.3333	67.3333	62	67	73	29	30	35
hsa-miR-411-3p	-1.14406	9.27284	6.84549e-08	1.77249e-07	851	385	445	302	408	834	926	793
hsa-miR-337-5p	-1.57584	3.6021	7.38663e-08	1.90129e-07	17.3333	5.66667	8	3	6	21	16	15
hsa-miR-342-5p	1.34549	3.12646	9.38465e-08	2.40137e-07	5	12.6667	15	12	11	5	5	5
hsa-miR-99b-5p	-1.07489	13.9251	9.92353e-08	2.52441e-07	21096	10014.3	11520	9146	9377	19408	19899	23981
hsa-miR-365b-3p	1.09066	5.55192	1.08516e-07	2.74445e-07	30	64	62	69	61	34	29	27
hsa-miR-365a-5p	1.40571	5.25868	1.77003e-07	4.45066e-07	21	55.6667	75	41	51	24	16	23
hsa-miR-98-5p	1.00519	10.6798	2.5952e-07	6.48799e-07	1091	2190.33	1924	2510	2137	1114	1120	1039
hsa-miR-301b	-1.21058	3.91348	3.05839e-07	7.60229e-07	20.6667	8.66667	10	8	8	23	22	17
hsa-miR-1285-3p	-1.11905	4.24086	3.71134e-07	9.17292e-07	25.3333	12	12	11	13	23	26	27
hsa-miR-421	-1.01201	7.28002	3.91168e-07	9.61345e-07	207.333	102.667	100	114	94	228	211	183
hsa-miR-877-3p	-1.25394	3.41528	4.67389e-07	1.14221e-06	14	6	5	7	6	13	16	13
hsa-miR-24-3p	-0.938604	12.6195	6.12642e-07	1.48882e-06	8269.67	4314.67	4527	4154	4263	8412	7467	8930
hsa-miR-9-5p	0.982576	12.0827	1.18688e-06	2.8683e-06	2915.33	5760.67	6030	4920	6332	2786	3311	2649
hsa-miR-769-5p	0.92011	7.72863	1.1946e-06	2.871e-06	146.667	277.667	285	282	266	133	157	150
hsa-miR-31-5p	1.09134	6.14621	1.70528e-06	4.07579e-06	45.3333	96.3333	91	120	78	49	38	49
hsa-let-7f-5p	0.980317	16.3184	1.72569e-06	4.10206e-06	54978	108466	93954	117944	113501	47990	53040	63904
hsa-miR-130b-5p	0.904698	11.7907	2.34834e-06	5.55178e-06	2467	4619	4105	5040	4712	2285	2601	2515
hsa-miR-550a-5p	0.980443	6.2178	2.73714e-06	6.43598e-06	50.3333	98.6667	102	94	100	45	45	61
hsa-miR-25-5p	1.10792	7.95036	3.21711e-06	7.5239e-06	157	338.333	397	282	336	188	114	169
hsa-miR-148b-5p	-1.10925	4.15309	3.40769e-06	7.92698e-06	23.6667	11	12	9	12	27	20	24
hsa-miR-641	-1.063	4.94791	3.67321e-06	8.49917e-06	41	19.6667	14	23	22	39	44	40
hsa-miR-15a-5p	1.08264	4.08834	4.16674e-06	9.59011e-06	10.6667	23.3333	21	29	20	12	11	9
hsa-miR-148a-5p	1.0158	6.09376	4.40101e-06	1.0076e-05	45.3333	91.6667	77	102	96	37	54	45
hsa-miR-450a-2-3p	1.19503	3.471	5.01143e-06	1.14135e-05	6.66667	15.6667	12	20	15	7	8	5
hsa-miR-655-3p	-1.18746	3.89348	5.67791e-06	1.2864e-05	20	9	11	8	8	20	25	15
hsa-miR-134-5p	-1.19996	10.9599	6.09297e-06	1.37329e-05	2775	1207.67	1751	843	1029	2610	2720	2995
hsa-miR-377-5p	-1.15996	3.26041	6.68307e-06	1.49852e-05	12.6667	6	6	6	6	14	14	10
hsa-miR-7851-3p	-1.58831	2.50804	7.35432e-06	1.64058e-05	7.66667	2.66667	1	4	3	9	9	5
hsa-miR-9-3p	1.02045	5.69914	7.42475e-06	1.64784e-05	34.3333	69.6667	71	61	77	35	42	26
hsa-let-7f-1-3p	1.1909	4.98564	8.05528e-06	1.7787e-05	19.3333	44	49	38	45	27	13	18
hsa-let-7d-5p	0.848005	12.0147	1.05674e-05	2.32162e-05	2955.67	5320.67	4631	5884	5447	3113	2855	2899
hsa-miR-148a-3p	0.982322	13.9949	1.48458e-05	3.24518e-05	10973.3	21679	20003	23610	21424	7985	11619	13316
hsa-miR-3681-5p	1.70059	3.45267	1.50169e-05	3.26618e-05	5.33333	17	26	9	16	2	6	8
hsa-miR-361-5p	1.04936	7.94156	1.57912e-05	3.41751e-05	160.333	331.667	292	395	308	202	164	115
hsa-miR-3144-3p	-1.04322	3.47397	1.62412e-05	3.49749e-05	14.3333	7	8	6	7	15	13	15
hsa-let-7d-3p	0.936375	9.62686	1.67362e-05	3.58633e-05	543	1038.33	918	1087	1110	682	460	487
hsa-miR-323a-5p	-0.996966	4.39289	1.75081e-05	3.73336e-05	27.3333	13.6667	15	14	12	31	28	23
hsa-miR-1914-5p	-0.986239	4.50705	1.75984e-05	3.73429e-05	29.6667	15	15	18	12	29	28	32
hsa-miR-365a-3p	1.00275	5.57542	1.80304e-05	3.8074e-05	32	63.6667	58	73	60	41	28	27
hsa-miR-18a-5p	-0.933968	5.67812	1.84636e-05	3.88003e-05	66.6667	34.6667	36	31	37	80	65	55
hsa-miR-136-3p	-1.00143	7.81663	1.97057e-05	4.12114e-05	300	149.667	187	104	158	290	317	293
hsa-miR-331-5p	0.929911	4.10458	2.09012e-05	4.35024e-05	12	22.3333	21	21	25	11	13	12
hsa-miR-379-5p	-1.18473	13.1706	2.11769e-05	4.38664e-05	12806	5633.67	8098	3521	5282	11089	13634	13695
hsa-miR-582-3p	-0.990443	6.82905	2.1826e-05	4.49968e-05	150.667	76	83	69	76	109	156	187
hsa-miR-130b-3p	0.938043	6.32354	2.40632e-05	4.93749e-05	55	105.333	112	103	101	69	54	42
hsa-miR-424-5p	1.2376	5.37777	2.4245e-05	4.95145e-05	25	58.6667	35	69	72	33	20	22
hsa-let-7e-3p	-0.927702	4.43185	2.87523e-05	5.8445e-05	27.6667	14.6667	13	15	16	30	29	24
hsa-let-7c-3p	-0.886644	5.49169	3.45577e-05	6.99192e-05	58	31.3333	29	33	32	69	50	55
hsa-miR-1301-3p	-0.862288	9.92278	3.60598e-05	7.26204e-05	1251.67	688.333	605	777	683	1325	1403	1027
hsa-miR-4746-5p	0.943016	5.31581	4.09888e-05	8.21664e-05	27.3333	52.3333	55	50	52	22	24	36
hsa-miR-485-5p	-0.954516	7.44482	4.85021e-05	9.67816e-05	229.333	118.333	149	84	122	221	215	252
hsa-miR-1246	1.55697	5.51613	5.43127e-05	0.000107881	23.3333	68.6667	40	57	109	37	15	18
hsa-miR-30c-5p	0.734252	11.4066	6.08053e-05	0.000120229	2038.67	3391	3317	3306	3550	2094	2090	1932
hsa-miR-374a-5p	0.76732	6.97859	6.65063e-05	0.000130906	93.3333	158.667	160	159	157	105	88	87
hsa-miR-376a-3p	-1.08854	6.34222	7.2807e-05	0.000142662	109.333	51.3333	69	32	53	123	120	85
hsa-miR-423-5p	0.785348	10.3646	7.52598e-05	0.000146807	968	1668.67	1816	1521	1669	1015	824	1065
hsa-miR-671-3p	0.853857	8.23271	7.96755e-05	0.000154727	214.333	387.667	415	352	396	182	191	270
hsa-miR-454-5p	0.776321	6.49476	9.06139e-05	0.000175187	66.6667	114	108	123	111	75	66	59
hsa-miR-450a-5p	0.906696	7.0181	9.22899e-05	0.000177638	90	169	128	195	184	109	79	82
hsa-miR-100-5p	1.38324	14.5804	9.34971e-05	0.000179168	13578.3	35419	50025	26570	29662	9166	9240	22329
hsa-miR-424-3p	1.11995	9.47599	0.000123191	0.000235035	449	975.667	649	1169	1109	630	322	395
hsa-miR-656-3p	-1.01817	5.41551	0.000132838	0.000252335	56.3333	27.6667	40	20	23	56	64	49
hsa-miR-501-5p	0.815369	6.26295	0.00014129	0.000267223	55.3333	98	106	92	96	63	60	43
hsa-miR-450b-5p	0.820885	8.09535	0.000146276	0.000275456	197.667	349.333	263	385	400	201	185	207
hsa-miR-219a-1-3p	-0.965326	3.90458	0.000157883	0.00029603	19	9.66667	11	9	9	17	15	25
hsa-miR-32-3p	0.760771	5.13629	0.000177362	0.000331126	26	44.3333	42	48	43	24	29	25
hsa-miR-339-3p	0.788475	5.10145	0.000229643	0.000426901	25	43.6667	41	45	45	26	20	29
hsa-miR-99a-5p	-0.690342	12.6102	0.000260854	0.000482858	7719.67	4784	4810	4448	5094	7890	6973	8296
hsa-miR-299-3p	-0.814314	6.46989	0.000280935	0.000517425	112.333	63.6667	78	47	66	117	116	104
hsa-miR-331-3p	0.822046	4.34457	0.000281907	0.000517425	14.6667	26	24	26	28	14	12	18
hsa-miR-548o-3p	-0.824187	6.51738	0.000306476	0.000560155	116.333	65.6667	68	62	67	86	118	145
hsa-miR-185-3p	0.820547	5.22157	0.000318868	0.000580366	27	47.3333	43	55	44	26	33	22
hsa-miR-146b-5p	-0.694103	10.2416	0.000336658	0.000610192	1496	924.667	986	852	936	1609	1302	1577
hsa-miR-27a-5p	-0.851899	9.57503	0.000345078	0.000621736	981.333	543.667	565	447	619	956	738	1250
hsa-miR-671-5p	0.786506	6.08271	0.000345885	0.000621736	49.6667	85.6667	108	69	80	48	52	49
hsa-miR-132-5p	1.30772	3.0449	0.000415305	0.000743447	4.66667	11.6667	17	5	13	4	4	6
hsa-miR-3158-3p	-0.817264	6.23332	0.000533379	0.000950901	95.3333	54.3333	60	52	51	69	96	121
hsa-miR-184	1.28522	4.62288	0.000598795	0.00106317	14.3333	35.3333	30	31	45	19	5	19
hsa-miR-1292-5p	0.659539	5.39354	0.000767645	0.00135742	32.3333	51.6667	54	50	51	32	31	34
hsa-miR-361-3p	0.697513	9.43669	0.000814471	0.00143439	529	857.333	855	871	846	439	495	653
hsa-miR-1276	-0.868094	3.19458	0.000899739	0.00157817	11.3333	6.33333	7	7	5	10	13	11
hsa-miR-101-3p	0.614211	10.9675	0.000974082	0.00170171	1582.67	2422.33	2367	2268	2632	1504	1663	1581
hsa-miR-25-3p	0.637062	12.9431	0.00119134	0.00207294	6164	9586	10400	8621	9737	5312	6555	6625
hsa-miR-3661	0.97284	3.52461	0.00126668	0.00219525	8	15	21	15	9	8	6	10
hsa-miR-181a-5p	-0.747828	9.34172	0.00127226	0.00219616	812.667	484.333	489	419	545	1067	679	692
hsa-miR-377-3p	-0.834698	4.64496	0.00130244	0.00223936	31.6667	17.6667	24	13	16	36	34	25
hsa-miR-30e-5p	0.599173	10.1236	0.00132861	0.00227538	887.333	1344	1407	1349	1276	942	912	808
hsa-miR-23a-3p	-0.611149	9.87924	0.00134768	0.00229898	1138	745	768	776	691	1273	1084	1057
hsa-miR-4473	-0.749837	4.16416	0.00140739	0.00239113	21.6667	13	12	14	13	18	21	26
hsa-miR-542-3p	0.756377	7.33486	0.00141269	0.00239113	120	203	137	240	232	124	121	115
hsa-let-7i-5p	0.628021	15.4232	0.00144853	0.00244229	34524.3	53355.7	54720	51660	53687	29799	33297	40477
hsa-miR-148b-3p	-0.592405	10.2302	0.00149018	0.00250281	1444	957.667	973	940	960	1297	1498	1537
hsa-miR-125b-2-3p	-0.589038	7.44232	0.00164335	0.00274945	208.667	138.667	138	140	138	220	192	214
hsa-miR-3065-5p	-0.89065	2.96757	0.00183736	0.00306227	9.33333	5	5	7	3	11	10	7
hsa-miR-454-3p	0.630392	5.98191	0.00191803	0.00318451	49.3333	77	70	88	73	54	49	45
hsa-miR-550a-3-5p	0.73678	3.33009	0.00213607	0.00353304	7.66667	12.3333	13	11	13	9	7	7
hsa-miR-221-3p	0.652973	10.5762	0.0022224	0.00366192	1186.67	1866.33	2171	1887	1541	1106	1058	1396
hsa-miR-320d	1.30699	4.58705	0.00242374	0.0039786	13.6667	34.3333	68	16	19	17	12	12
hsa-miR-342-3p	0.614766	6.41772	0.00250841	0.00410211	68	103.333	99	109	102	78	69	57
hsa-miR-320a	0.561673	13.008	0.00297057	0.0048397	6654	9821	9178	10184	10101	7048	5914	7000
hsa-miR-411-5p	-0.846633	10.7596	0.00310246	0.00503571	2227.67	1239	1844	734	1139	2186	2277	2220
hsa-miR-3177-3p	-0.689146	5.61762	0.00313589	0.00507105	60	37.3333	37	40	35	48	53	79
hsa-miR-664a-5p	-0.801585	3.65007	0.00345049	0.00555912	15.6667	9	12	9	6	16	12	19
hsa-miR-1260a	0.684059	4.76794	0.00360368	0.00578451	20.6667	33.6667	29	31	41	23	23	16
hsa-miR-18a-3p	-0.665519	5.26005	0.00376669	0.00602394	46.6667	29.3333	32	25	31	58	40	42
hsa-miR-1306-5p	0.644226	5.01939	0.00384302	0.0061235	25	39.6667	44	42	33	27	28	20
hsa-miR-6759-5p	-0.767345	3.17612	0.00394851	0.00626862	11	6.33333	8	6	5	11	9	13
hsa-miR-29a-3p	0.654764	9.37703	0.00432825	0.00684651	516.667	813.333	970	717	753	490	411	649
hsa-let-7f-2-3p	0.670086	3.52413	0.00460623	0.00725983	8.66667	14	16	12	14	10	7	9
hsa-miR-15b-3p	0.630921	5.68684	0.00480405	0.00754427	40.3333	62.3333	66	65	56	50	32	39
hsa-miR-197-3p	0.598776	9.09027	0.0051689	0.00808802	433.667	656.333	699	631	639	549	370	382
hsa-miR-27a-3p	-0.635165	11.4565	0.00563678	0.00878852	3418.67	2201	2778	1790	2035	3762	2769	3725
hsa-miR-381-3p	-0.67593	13.6831	0.00566433	0.00879993	16178.3	10126.3	12782	7245	10352	12998	17732	17805
hsa-miR-183-5p	-0.528983	12.5222	0.00569662	0.00881059	6948.67	4815.67	5281	4709	4457	6421	6736	7689
hsa-miR-181a-2-3p	-0.583086	11.0234	0.00571169	0.00881059	2496	1666	1698	1468	1832	2500	2029	2959
hsa-miR-106b-5p	0.552584	6.97078	0.00624179	0.00959427	102	149.333	138	159	151	113	108	85
hsa-miR-941	-0.554722	10.7045	0.00631747	0.00967641	1985	1351.33	1320	1264	1470	1648	1994	2313
hsa-miR-548j-5p	-0.681711	3.37106	0.00658805	0.0100554	12.3333	8	8	9	7	10	13	14
hsa-miR-4791	0.633753	3.54127	0.00681519	0.0103297	9	14	15	13	14	7	10	10
hsa-miR-32-5p	0.532919	8.0059	0.00681525	0.0103297	210	304.333	336	272	305	218	227	185
hsa-miR-574-5p	0.5102	7.99082	0.0071718	0.0108324	210	299	307	299	291	214	187	229
hsa-miR-181b-5p	-0.572089	10.2133	0.00751447	0.0113107	1419	954	1007	888	967	1794	1249	1214
hsa-miR-155-5p	0.799786	3.02693	0.00799478	0.0119902	5.66667	10.3333	8	9	14	8	5	4
hsa-miR-23b-5p	0.645916	6.00443	0.00802106	0.0119902	50.3333	78.3333	54	99	82	49	56	46
hsa-miR-136-5p	-0.800468	5.29011	0.00817892	0.0121844	49	28	43	15	26	52	48	47
hsa-miR-340-5p	0.50942	9.49268	0.00838292	0.0124456	594.333	846.333	769	945	825	596	645	542
hsa-miR-942-5p	0.535716	5.89942	0.00865535	0.0128064	48.6667	70.6667	76	77	59	52	47	47
hsa-miR-1249	0.708312	3.55596	0.00869268	0.012818	9	14.6667	19	14	11	12	7	8
hsa-let-7g-5p	0.556442	14.6227	0.00896414	0.0131737	20421.3	30032.3	24297	36658	29142	19002	22663	19599
hsa-miR-7974	0.574652	6.27174	0.00961699	0.0140855	62	92.3333	101	92	84	49	59	78
hsa-miR-26a-5p	0.460473	17.2607	0.0113185	0.0165219	132184	181884	182865	189593	173194	135167	133795	127589
hsa-miR-5010-3p	0.701165	3.46995	0.0117998	0.0171669	8.33333	13.6667	13	14	14	5	10	10
hsa-miR-106b-3p	0.482432	9.96929	0.0120465	0.0174674	836.333	1168.33	1341	1061	1103	811	832	866
hsa-miR-135b-5p	0.532363	6.88884	0.0151419	0.0218828	96.6667	140.333	160	122	139	93	118	79
hsa-miR-4326	-0.554114	3.87552	0.016307	0.0234886	17	11.6667	12	11	12	15	16	20
hsa-miR-152-3p	-0.46708	8.69231	0.0174491	0.0250506	479.667	347	402	327	312	444	502	493
hsa-miR-17-3p	-0.610102	3.39774	0.0180374	0.0258101	12	8	9	6	9	14	13	9
hsa-miR-93-5p	0.493958	10.8438	0.0181525	0.0258896	1526.33	2149.33	2407	2076	1965	1631	1729	1219
hsa-miR-423-3p	0.426468	13.9661	0.0182362	0.025924	13655	18351.7	18240	18383	18432	13130	13679	14156
hsa-miR-616-3p	0.579096	3.42183	0.0184352	0.0261216	8.66667	12.6667	12	12	14	9	7	10
hsa-miR-590-3p	-0.639418	3.76468	0.0186252	0.026305	16	10.3333	9	14	8	17	19	12
hsa-miR-1299	-0.579818	4.65311	0.0190723	0.0268494	30	20	25	17	18	30	23	37
hsa-miR-299-5p	-0.637864	5.43213	0.0241618	0.0339045	52	33.3333	51	21	28	56	48	52
hsa-miR-125a-3p	-0.505057	6.5201	0.024337	0.0340405	107.333	75.6667	81	72	74	107	81	134
hsa-miR-505-5p	-0.55425	3.50659	0.0263453	0.0367314	13.3333	9	9	11	7	14	12	14
hsa-miR-374a-3p	0.456189	7.95231	0.0277504	0.0385669	209	286.333	257	300	302	190	184	253
hsa-miR-222-3p	0.581759	8.05691	0.0295096	0.0408812	213.333	319.333	430	266	262	215	154	271
hsa-miR-574-3p	0.432947	8.41912	0.0312029	0.0430897	291.333	393.333	373	380	427	342	281	251
hsa-miR-1254	0.548724	4.88266	0.0338438	0.0465888	24	35	23	47	35	26	23	23
hsa-miR-26b-5p	0.460134	9.9959	0.0346117	0.0474955	859.333	1182.67	1005	1434	1109	940	933	705
hsa-miR-1343-3p	-0.438559	5.52886	0.0354242	0.0484576	52.6667	39	39	45	33	51	50	57
hsa-miR-374b-5p	0.388381	8.54267	0.038416	0.0523855	323	422.667	419	450	399	300	348	321
hsa-miR-1908-5p	0.416817	5.77468	0.0398547	0.0541775	46.6667	62.6667	56	72	60	45	50	45
hsa-miR-425-5p	0.375579	7.9971	0.0419739	0.0568806	222.333	288.333	275	309	281	222	224	221
hsa-miR-584-5p	-0.41288	10.3767	0.043335	0.0585426	1518	1140.33	1157	1033	1231	1230	1642	1682
hsa-miR-665	-0.667357	4.97386	0.0449307	0.0605103	38	24	39	12	21	35	34	45
hsa-miR-449c-5p	0.453904	3.92517	0.0487047	0.0653906	12.3333	17.3333	21	16	15	12	12	13
hsa-miR-320b	0.408767	8.26124	0.0510327	0.0683054	263.333	350	340	354	356	307	204	279
hsa-miR-191-5p	0.37671	12.492	0.0625662	0.0834856	5012.67	6508.33	6472	7084	5969	5763	5115	4160
hsa-miR-505-3p	-0.396927	6.7035	0.0684797	0.0910968	118	89.6667	86	105	78	116	140	98
hsa-miR-196b-5p	0.344853	7.13683	0.0696373	0.0922843	124	157	173	149	149	130	121	121
hsa-miR-744-5p	0.335622	10.5867	0.0697966	0.0922843	1359.67	1715.67	1642	1827	1678	1316	1301	1462
hsa-miR-1278	-0.426123	4.60273	0.0731619	0.0964407	27.3333	20.3333	18	26	17	26	24	32
hsa-miR-1304-3p	-0.53812	6.22339	0.0749844	0.0985444	88	60.6667	53	71	58	47	93	124
hsa-let-7a-5p	0.353206	15.6678	0.0754486	0.0988559	45715	58396.3	49845	63576	61768	42487	43287	51371
hsa-miR-504-5p	-0.373888	7.33597	0.076838	0.100374	182	140.333	130	154	137	168	155	223
hsa-miR-130a-3p	-0.396059	5.89863	0.0782403	0.1019	67.3333	51.3333	53	50	51	88	56	58
hsa-let-7e-5p	-0.335889	11.5172	0.0806368	0.104708	3270.67	2591	2619	2599	2555	3343	2807	3662
hsa-miR-128-1-5p	-0.484982	4.01195	0.0836343	0.108277	18.3333	13.3333	11	19	10	16	24	15
hsa-miR-548u	-0.478707	3.63079	0.0869296	0.112209	14	10	12	9	9	10	12	20
hsa-miR-1271-5p	0.359785	5.44982	0.0884333	0.113812	38.3333	49	47	57	43	34	42	39
hsa-miR-1307-5p	-0.393251	5.30887	0.0896826	0.115079	44.6667	34	41	26	35	52	41	41
hsa-miR-19b-3p	-0.35029	6.43308	0.0916267	0.117228	96.3333	75.6667	79	77	71	117	86	86
hsa-miR-301a-5p	-0.386816	6.02975	0.0926028	0.11813	74	56.3333	45	67	57	73	88	61
hsa-miR-140-5p	0.357164	7.24865	0.0968996	0.123249	133	170.667	214	148	150	147	127	125
hsa-miR-125a-5p	-0.323308	11.9868	0.0983591	0.124741	4511.33	3605.33	3875	3453	3488	5232	4282	4020
hsa-miR-652-3p	-0.352635	5.87086	0.101707	0.128322	65.3333	51.3333	52	52	50	75	71	50
hsa-let-7c-5p	-0.323168	11.7659	0.101773	0.128322	3870.67	3093.67	2648	3268	3365	3652	3641	4319
hsa-miR-425-3p	-0.35029	4.98143	0.103496	0.130118	34.6667	27.6667	24	27	32	37	36	31
hsa-miR-30b-5p	0.361661	4.50147	0.107993	0.135381	20	25.6667	30	25	22	20	23	17
hsa-miR-92a-3p	-0.287846	14.8963	0.11603	0.145037	33527	27462.7	26753	29109	26526	31677	34907	33997
hsa-miR-1260b	0.367145	5.09299	0.117134	0.145998	30	38.3333	33	35	47	37	28	25
hsa-miR-151a-5p	0.356105	4.86601	0.121508	0.151017	25.6667	32.6667	25	41	32	27	25	25
hsa-miR-30c-1-3p	0.319052	4.62833	0.126436	0.156468	22	27.3333	28	30	24	21	22	23
hsa-miR-181a-3p	-0.346355	5.03308	0.126613	0.156468	36	28.6667	28	26	32	32	31	45
hsa-miR-4677-3p	-0.42952	3.54516	0.13252	0.163304	13	9.33333	10	11	7	10	11	18
hsa-miR-328-3p	-0.292084	8.62891	0.137933	0.169494	435.333	355.667	343	412	312	451	449	406
hsa-miR-3144-5p	-0.403356	3.18394	0.145359	0.178116	10	7.33333	11	5	6	9	10	11
hsa-miR-345-5p	0.278352	7.309	0.146087	0.178505	143.333	174	174	184	164	152	150	128
hsa-miR-34c-5p	0.429152	5.96274	0.151311	0.18437	53	71.3333	86	56	72	67	29	63
hsa-miR-17-5p	-0.300726	10.5587	0.161603	0.196361	1664.67	1351.33	1380	1408	1266	1852	1894	1248
hsa-miR-30d-3p	-0.313859	4.01506	0.164074	0.198808	17.6667	14.3333	12	14	17	17	18	18
hsa-miR-221-5p	0.370471	5.89298	0.169374	0.20466	52	67	75	72	54	38	43	75
hsa-miR-3605-3p	-0.328733	4.66977	0.175793	0.211828	28.3333	22.3333	23	18	26	24	25	36
hsa-miR-320c	0.303927	5.46012	0.183443	0.220436	39.6667	48.6667	48	53	45	47	29	43
hsa-miR-215-5p	-0.330513	3.50364	0.196476	0.235446	12.3333	10	8	10	12	12	10	15
hsa-miR-6747-3p	-0.254244	6.28214	0.197629	0.236177	84.3333	70.6667	67	71	74	74	87	92
hsa-miR-194-5p	0.280969	5.66058	0.200131	0.238513	45.6667	55.3333	51	61	54	54	47	36
hsa-miR-93-3p	0.262484	4.43313	0.21244	0.25249	19.3333	23.3333	26	22	22	20	19	19
hsa-miR-10a-3p	-0.271008	5.16598	0.217231	0.257481	39	32.3333	27	40	30	40	39	38
hsa-miR-29b-3p	0.395348	3.74239	0.245273	0.289929	11.3333	15.3333	22	8	16	13	8	13
hsa-miR-3187-3p	-0.270223	3.30044	0.273181	0.321474	10.6667	8.66667	9	8	9	12	11	9
hsa-miR-151a-3p	-0.25474	13.2527	0.273438	0.321474	10619.3	8900.67	9527	8272	8903	8396	9184	14278
hsa-miR-19a-3p	-0.220921	6.68737	0.276311	0.323977	110.667	95	87	96	102	130	103	99
hsa-miR-24-1-5p	-0.288711	3.06868	0.27715	0.324087	8.66667	7.66667	6	7	10	9	9	8
hsa-miR-374b-3p	0.301317	4.9346	0.294077	0.342958	27.3333	33.6667	21	48	32	32	29	21
hsa-miR-128-3p	-0.187227	13.1854	0.312032	0.362925	9918.67	8711.33	7951	9120	9063	9868	9478	10410
hsa-miR-149-5p	-0.197621	8.04917	0.323481	0.375238	282.667	246.333	227	242	270	330	256	262
hsa-miR-503-5p	0.243965	9.19201	0.333514	0.385848	535.333	634	428	725	749	641	433	532
hsa-miR-7706	0.203984	7.68297	0.342033	0.393595	190.667	219.667	202	231	226	145	206	221
hsa-miR-182-5p	-0.179407	13.4581	0.342051	0.393595	11951.7	10554.3	11780	10206	9677	11352	11860	12643
hsa-miR-340-3p	0.189812	6.10994	0.342925	0.393595	64.3333	73.6667	68	71	82	59	62	72
hsa-miR-30e-3p	0.18094	10.2084	0.35966	0.411716	1109	1257.33	1267	1217	1288	987	1023	1317
hsa-miR-326	-0.246216	3.90528	0.362965	0.414409	16	13.6667	11	13	17	21	15	12
hsa-miR-3613-5p	-0.170154	6.75594	0.368667	0.419817	114.333	101.667	94	105	106	119	113	111
hsa-miR-92b-5p	-0.188753	5.74692	0.410807	0.466582	57	50	44	58	48	52	47	72
hsa-miR-338-5p	0.270726	7.05407	0.415184	0.470325	120.333	145.333	114	173	149	135	170	56
hsa-miR-1303	-0.202783	4.69795	0.421753	0.476526	27.6667	24	25	28	19	27	21	35
hsa-miR-1307-3p	-0.157542	11.4398	0.432571	0.487483	2929.33	2626	3101	2305	2472	2831	2740	3217
hsa-miR-577	-0.186434	6.72438	0.458864	0.514726	112.333	98.6667	83	121	92	121	138	78
hsa-miR-92a-1-5p	-0.15494	5.85796	0.459112	0.514726	61	55	58	55	52	71	50	62
hsa-miR-192-5p	0.141703	9.58271	0.463643	0.51847	729	804.333	854	730	829	657	712	818
hsa-miR-376c-3p	-0.177505	4.96327	0.470295	0.52456	33	29	37	22	28	41	30	28
hsa-miR-92b-3p	-0.133576	10.797	0.476801	0.530456	1861.33	1696.67	1624	1876	1590	1870	1752	1962
hsa-miR-1250-5p	-0.207066	5.45124	0.505484	0.560932	46.6667	40.6667	32	47	43	48	67	25
hsa-miR-628-3p	-0.180543	3.35933	0.524947	0.580936	10.6667	9.33333	11	7	10	15	8	9
hsa-miR-191-3p	0.160777	4.01554	0.526181	0.580936	15	17	12	19	20	18	14	13
hsa-miR-126-3p	-0.140435	5.35538	0.53151	0.585334	42.6667	39	44	31	42	39	39	50
hsa-miR-125b-5p	0.124034	9.9324	0.53402	0.586613	935	1019	1130	951	976	915	812	1078
hsa-miR-27b-3p	0.114754	12.8281	0.542071	0.593957	6982.67	7560.67	7417	7586	7679	6752	7854	6342
hsa-miR-22-5p	-0.125811	5.03896	0.561722	0.613943	34.3333	31	29	31	33	39	28	36
hsa-miR-576-3p	-0.13372	5.62357	0.570436	0.621904	51.3333	46.6667	43	42	55	42	46	66
hsa-miR-1255a	0.12105	5.75391	0.580819	0.631641	51.3333	56	50	63	55	41	51	62
hsa-miR-23b-3p	-0.112799	8.25588	0.589024	0.638414	317.333	293.667	268	323	290	348	352	252
hsa-miR-628-5p	-0.150287	3.12521	0.590058	0.638414	9	8.33333	8	11	6	9	10	8
hsa-miR-27b-5p	-0.108925	7.78058	0.59145	0.638414	228	211.667	183	203	249	246	208	230
hsa-miR-576-5p	0.129636	4.51294	0.595338	0.64102	21.6667	24	31	22	19	24	20	21
hsa-miR-548k	0.112242	5.35998	0.611933	0.657262	39	42.6667	45	45	38	31	47	39
hsa-miR-330-5p	-0.111846	4.05004	0.614596	0.658495	17	15.6667	17	14	16	18	17	16
hsa-miR-766-3p	-0.144923	3.11288	0.62205	0.664844	9	8	7	10	7	11	10	6
hsa-miR-10a-5p	-0.0926346	13.2346	0.639422	0.680355	9947.33	9328.67	9163	9695	9128	8777	9241	11824
hsa-miR-140-3p	0.0910391	9.42124	0.63969	0.680355	664	707	677	736	708	568	750	674
hsa-miR-23a-5p	-0.128563	3.0457	0.66467	0.705199	8	7.66667	9	7	7	9	5	10
hsa-miR-1291	0.102967	3.32154	0.684528	0.7245	9.33333	10.3333	9	10	12	9	11	8
hsa-miR-125b-1-3p	-0.111206	7.7697	0.688288	0.726712	226.667	209.333	250	182	196	188	158	334
hsa-miR-589-5p	0.0811856	8.43899	0.71304	0.751023	337	356.667	388	343	339	251	354	406
hsa-miR-3173-5p	0.0730464	5.02646	0.739019	0.775924	31.6667	33	32	39	28	29	35	31
hsa-miR-106a-5p	-0.0957298	3.48278	0.74025	0.775924	11.3333	10.6667	9	11	12	14	13	7
hsa-miR-20a-5p	-0.068819	11.4052	0.754435	0.788892	2776.67	2647.33	2699	2778	2465	3022	3272	2036
hsa-miR-6758-3p	-0.100605	3.22644	0.771731	0.804262	9.33333	9	8	11	8	11	12	5
hsa-miR-103a-3p	0.0624099	13.1514	0.772831	0.804262	8901.33	9294.67	8319	10779	8786	9061	10554	7089
hsa-miR-135b-3p	-0.0576909	4.07387	0.839628	0.87169	17	16.3333	16	19	14	18	21	12
hsa-miR-2277-5p	-0.0524147	4.46306	0.859667	0.889487	22.3333	21.6667	17	29	19	17	31	19
hsa-miR-330-3p	0.0345309	7.78331	0.861361	0.889487	217.333	222.667	196	250	222	199	240	213
hsa-miR-3909	-0.0401028	5.10961	0.862905	0.889487	35	33.6667	39	35	27	30	39	36
hsa-miR-96-5p	-0.0312247	7.82662	0.874659	0.899472	229	224.333	255	226	192	217	234	236
hsa-miR-4659a-3p	-0.04472	3.15309	0.881941	0.904626	8.66667	8.66667	8	11	7	8	10	8
hsa-miR-107	0.0332502	6.51567	0.88383	0.904626	90	92.3333	86	104	87	107	96	67
hsa-miR-22-3p	-0.0284394	10.5894	0.886299	0.905024	1555.67	1525.67	1618	1483	1476	1787	1297	1583
hsa-miR-30d-5p	-0.0145096	13.4561	0.938126	0.955703	11294.3	11181	11018	11615	10910	10101	12215	11567
hsa-miR-16-1-3p	-0.0245453	3.22038	0.94168	0.957081	9	9	10	8	9	10	7	10
hsa-miR-1287-5p	-0.0168617	4.2033	0.945505	0.958729	18.3333	18	17	20	17	16	19	20
hsa-miR-642a-3p	-0.0204833	3.16369	0.962499	0.972654	8.66667	8.66667	7	10	9	6	10	10
hsa-miR-186-5p	0.00899248	9.54453	0.96371	0.972654	744	748.667	729	807	710	865	697	670
hsa-miR-548e-3p	0.00981745	5.30398	0.966233	0.972943	39	39	40	41	36	31	41	45
hsa-let-7a-3p	0.00291949	7.84815	0.988459	0.993025	230	230.333	232	228	231	238	211	241
hsa-miR-26a-2-3p	0.00211053	5.64273	0.997418	0.999716	49.6667	49.6667	49	48	52	61	41	47
hsa-miR-4443	-0.00805036	3.24094	1	1	9.33333	9.33333	10	8	10	10	9	9

## Sheet: GO_shSNAIL_vs_WT_1
	Biological Function
	GOID	Term	Pvalue
	GO:0060693	regulation of branching involved in salivary gland morphogenesis	0.0068
	GO:0051890	regulation of cardioblast differentiation	0.008
	GO:1901984	negative regulation of protein acetylation	0.0093
	GO:0006626	protein targeting to mitochondrion	0.0108
	GO:0001893	maternal placenta development	0.0156
	GO:0010421	hydrogen peroxide-mediated programmed cell death	0.0162
	GO:0036474	cell death in response to hydrogen peroxide	0.0162
	GO:0060665	regulation of branching involved in salivary gland morphogenesis by mesenchymal-epithelial signaling	0.0162
	GO:0097468	programmed cell death in response to reactive oxygen species	0.0162
	GO:1901031	regulation of response to reactive oxygen species	0.0162
	GO:1901298	regulation of hydrogen peroxide-mediated programmed cell death	0.0162
	GO:1903205	regulation of hydrogen peroxide-induced cell death	0.0162
	GO:0002312	B cell activation involved in immune response	0.0169
	GO:1900407	regulation of cellular response to oxidative stress	0.0169
	GO:1902882	regulation of response to oxidative stress	0.0169
	GO:1903201	regulation of oxidative stress-induced cell death	0.0169
	GO:0043589	skin morphogenesis	0.017
	GO:0021873	forebrain neuroblast division	0.0177
	GO:0044319	wound healing, spreading of cells	0.0193
	GO:0090504	epiboly	0.0193
	GO:0090505	epiboly involved in wound healing	0.0193
	GO:0035067	negative regulation of histone acetylation	0.0205
	GO:2000757	negative regulation of peptidyl-lysine acetylation	0.0205
	GO:0071635	negative regulation of transforming growth factor beta production	0.0222
	GO:0006692	prostanoid metabolic process	0.0224
	GO:0006693	prostaglandin metabolic process	0.0224
	GO:0033687	osteoblast proliferation	0.0245
	GO:0045745	positive regulation of G-protein coupled receptor protein signaling pathway	0.0248
	GO:0042491	auditory receptor cell differentiation	0.0278
	GO:0021799	cerebral cortex radially oriented cell migration	0.0296
	GO:1900408	negative regulation of cellular response to oxidative stress	0.0296
	GO:1902883	negative regulation of response to oxidative stress	0.0296
	GO:1903202	negative regulation of oxidative stress-induced cell death	0.0296
	GO:0030859	polarized epithelial cell differentiation	0.03
	GO:0031650	regulation of heat generation	0.03
	GO:1901032	negative regulation of response to reactive oxygen species	0.03
	GO:1901299	negative regulation of hydrogen peroxide-mediated programmed cell death	0.03
	GO:1903206	negative regulation of hydrogen peroxide-induced cell death	0.03
	GO:0006119	oxidative phosphorylation	0.0317
	GO:0035112	genitalia morphogenesis	0.0317
	GO:0060789	hair follicle placode formation	0.0317
	GO:0061316	canonical Wnt signaling pathway involved in heart development	0.0317
	GO:0002087	regulation of respiratory gaseous exchange by neurological system process	0.0323
	GO:0044065	regulation of respiratory system process	0.0323
	GO:0030166	proteoglycan biosynthetic process	0.0344
	GO:0071318	cellular response to ATP	0.0346
	GO:0006029	proteoglycan metabolic process	0.0366
	GO:0048012	hepatocyte growth factor receptor signaling pathway	0.0376
	GO:0032481	positive regulation of type I interferon production	0.0381
	GO:0016064	immunoglobulin mediated immune response	0.0384
	GO:0002566	somatic diversification of immune receptors via somatic mutation	0.0393
	GO:0003148	outflow tract septum morphogenesis	0.0393
	GO:0016446	somatic hypermutation of immunoglobulin genes	0.0393
	GO:0006868	glutamine transport	0.0397
	GO:0031392	regulation of prostaglandin biosynthetic process	0.0401
	GO:2001279	regulation of unsaturated fatty acid biosynthetic process	0.0401
	GO:0006818	hydrogen transport	0.0418
	GO:0015992	proton transport	0.0418
	GO:0042993	positive regulation of transcription factor import into nucleus	0.043
	GO:0042554	superoxide anion generation	0.043
	GO:2000351	regulation of endothelial cell apoptotic process	0.0436
	GO:0022900	electron transport chain	0.0443
	GO:0022904	respiratory electron transport chain	0.0443
	GO:0032227	negative regulation of synaptic transmission, dopaminergic	0.0444
	GO:0051591	response to cAMP	0.0444
	GO:0071230	cellular response to amino acid stimulus	0.045
	GO:0015804	neutral amino acid transport	0.0451
	GO:0060510	Type II pneumocyte differentiation	0.0458
	GO:0001516	prostaglandin biosynthetic process	0.0468
	GO:0046456	icosanoid biosynthetic process	0.0468
	GO:0046457	prostanoid biosynthetic process	0.0468
	GO:1901570	fatty acid derivative biosynthetic process	0.0468
	GO:1902165	regulation of intrinsic apoptotic signaling pathway in response to DNA damage by p53 class mediator	0.0468
	GO:0061430	bone trabecula morphogenesis	0.0469
	GO:1904036	negative regulation of epithelial cell apoptotic process	0.0469
	GO:0021846	cell proliferation in forebrain	0.0472
	GO:0016445	somatic diversification of immunoglobulins	0.0474
	GO:0016447	somatic recombination of immunoglobulin gene segments	0.0474
	GO:0035088	establishment or maintenance of apical/basal cell polarity	0.0489
	GO:0061245	establishment or maintenance of bipolar cell polarity	0.0489
	GO:0010922	positive regulation of phosphatase activity	0.0492
	GO:0044340	canonical Wnt signaling pathway involved in regulation of cell proliferation	0.0497
	Cellular Compartment
	GOID	Term	Pvalue
	GO:0070435	Shc-EGFR complex	0.00092
	GO:0015030	Cajal body	0.0086
	GO:0000791	euchromatin	0.01134
	GO:0016235	aggresome	0.02009
	GO:0005770	late endosome	0.02057
	GO:0033267	axon part	0.03061
	GO:0031902	late endosome membrane	0.03298
	GO:0005719	nuclear euchromatin	0.03343
	GO:0045178	basal part of cell	0.04517
	Molecular Function
	GOID	Term	Pvalue
	GO:0017112	Rab guanyl-nucleotide exchange factor activity	0.0028
	GO:0001784	phosphotyrosine binding	0.0074
	GO:0016799	hydrolase activity, hydrolyzing N-glycosyl compounds	0.0108
	GO:0019104	DNA N-glycosylase activity	0.0108
	GO:0046875	ephrin receptor binding	0.0141
	GO:0048029	monosaccharide binding	0.0144
	GO:0016863	intramolecular oxidoreductase activity, transposing C=C bonds	0.0264
	GO:0005008	hepatocyte growth factor-activated receptor activity	0.03
	GO:0005001	transmembrane receptor protein tyrosine phosphatase activity	0.0303
	GO:0019198	transmembrane receptor protein phosphatase activity	0.0303
	GO:0016702	oxidoreductase activity, acting on single donors with incorporation of molecular oxygen, incorporation of two atoms of oxygen	0.0339
	GO:0015186	L-glutamine transmembrane transporter activity	0.0397
	GO:0005154	epidermal growth factor receptor binding	0.0429
	GO:0004620	phospholipase activity	0.043
	GO:0005283	sodium:amino acid symporter activity	0.043

## Sheet: GO_shSNAIL_vs_shCTRL_1
	Biological Function
	GOID	Term	Pvalue
	GO:0034446	substrate adhesion-dependent cell spreading	0.002
	GO:0043589	skin morphogenesis	0.0023
	GO:0021801	cerebral cortex radial glia guided migration	0.0057
	GO:0001893	maternal placenta development	0.0068
	GO:0035067	negative regulation of histone acetylation	0.0076
	GO:0002087	regulation of respiratory gaseous exchange by neurological system process	0.008
	GO:0021873	forebrain neuroblast division	0.0098
	GO:0061430	bone trabecula morphogenesis	0.0118
	GO:0070977	bone maturation	0.0124
	GO:0042059	negative regulation of epidermal growth factor receptor signaling pathway	0.0138
	GO:1901185	negative regulation of ERBB signaling pathway	0.0138
	GO:0043931	ossification involved in bone maturation	0.0151
	GO:0006283	transcription-coupled nucleotide-excision repair	0.0154
	GO:1902115	regulation of organelle assembly	0.016
	GO:0006692	prostanoid metabolic process	0.0164
	GO:0006693	prostaglandin metabolic process	0.0164
	GO:1902165	regulation of intrinsic apoptotic signaling pathway in response to DNA damage by p53 class mediator	0.0164
	GO:0048714	positive regulation of oligodendrocyte differentiation	0.0165
	GO:0045745	positive regulation of G-protein coupled receptor protein signaling pathway	0.0169
	GO:0010421	hydrogen peroxide-mediated programmed cell death	0.0171
	GO:0036474	cell death in response to hydrogen peroxide	0.0171
	GO:0097468	programmed cell death in response to reactive oxygen species	0.0171
	GO:1901031	regulation of response to reactive oxygen species	0.0171
	GO:1901298	regulation of hydrogen peroxide-mediated programmed cell death	0.0171
	GO:1903205	regulation of hydrogen peroxide-induced cell death	0.0171
	GO:0000160	phosphorelay signal transduction system	0.0179
	GO:0002312	B cell activation involved in immune response	0.0181
	GO:0035088	establishment or maintenance of apical/basal cell polarity	0.0181
	GO:0061245	establishment or maintenance of bipolar cell polarity	0.0181
	GO:0032467	positive regulation of cytokinesis	0.0197
	GO:0006826	iron ion transport	0.0199
	GO:0006370	7-methylguanosine mRNA capping	0.0215
	GO:0009452	7-methylguanosine RNA capping	0.0215
	GO:0036260	RNA capping	0.0215
	GO:1902117	positive regulation of organelle assembly	0.0224
	GO:0042993	positive regulation of transcription factor import into nucleus	0.0229
	GO:0045907	positive regulation of vasoconstriction	0.023
	GO:0071318	cellular response to ATP	0.0236
	GO:1900407	regulation of cellular response to oxidative stress	0.0241
	GO:1902882	regulation of response to oxidative stress	0.0241
	GO:1903201	regulation of oxidative stress-induced cell death	0.0241
	GO:0046328	regulation of JNK cascade	0.0252
	GO:0060346	bone trabecula formation	0.0253
	GO:0048799	organ maturation	0.0275
	GO:0044319	wound healing, spreading of cells	0.028
	GO:0086001	cardiac muscle cell action potential	0.028
	GO:0090504	epiboly	0.028
	GO:0090505	epiboly involved in wound healing	0.028
	GO:1903524	positive regulation of blood circulation	0.0283
	GO:0086002	cardiac muscle cell action potential involved in contraction	0.0287
	GO:0042743	hydrogen peroxide metabolic process	0.0306
	GO:0045909	positive regulation of vasodilation	0.0306
	GO:0051890	regulation of cardioblast differentiation	0.0307
	GO:0000272	polysaccharide catabolic process	0.0311
	GO:0005980	glycogen catabolic process	0.0311
	GO:0009251	glucan catabolic process	0.0311
	GO:0044247	cellular polysaccharide catabolic process	0.0311
	GO:0031392	regulation of prostaglandin biosynthetic process	0.0313
	GO:2001279	regulation of unsaturated fatty acid biosynthetic process	0.0313
	GO:0035112	genitalia morphogenesis	0.0323
	GO:0006868	glutamine transport	0.0326
	GO:0045987	positive regulation of smooth muscle contraction	0.0326
	GO:1901658	glycosyl compound catabolic process	0.0329
	GO:2000351	regulation of endothelial cell apoptotic process	0.034
	GO:0021846	cell proliferation in forebrain	0.0341
	GO:0019372	lipoxygenase pathway	0.0352
	GO:0001516	prostaglandin biosynthetic process	0.0357
[truncated: 90 more rows]

## Sheet: Annotation and Software Informa
Annotation	Version
[truncated: 8 more rows]
